# Supplementary material for: The Ras small GTPase RSR1 regulates cellulase production in Trichoderma reesei
Source: Biotechnol Biofuels Bioprod. 2023 May 23;16:87. doi: 10.1186/s13068-023-02341-z (PMC10204303; doi:10.1186/s13068-023-02341-z)
Supplement: Supplementary file 5 — Additional file 5: Table S2. Transcriptional level of total DEGs in Δrsr1 and QM6a strains. [file 13068_2023_2341_MOESM5_ESM.xls]

## Sheet: 表达差异详情表
Table S2. Transcriptional level of total DEGs in Δrsr1 and QM6a strains.
Gene_id	Gene name	Gene description	FC(Qrsr1/QM6a)	Log2FC(Qrsr1/QM6a)	Pvalue	Padjust	Significant	Regulate	QM6a_1	QM6a_2	QM6a_3	Qrsr1_1	Qrsr1_2	Qrsr1_3	QM6a	Qrsr1	GO_id	GO_term	KO_id	KO_name	Pathway_id	Pathway_definition	COG_id	COG_Functional Categories	NR_hit-name	NR_description	Swiss-Prot_hit-name	Swiss-Prot_description	Pfam_id	Domain	Domain description
estExt_GeneWisePlus.C_10096	73536	-	9.831	3.29741	2.42848e-26	1.978e-22	yes	up	22.83	19.05	24.1	217.81	211.82	109.11	21.9933	179.58	GO:0006520;GO:0016639;GO:000016	BP:cellular amino acid metabolic process;MF:oxidoreductase activity, acting on the CH-NH2 group of donors, NAD or NADP as acceptor;MF:nucleotide binding;	K00262	E1.4.1.4, gdhA	map00220;map00250;map00910	Arginine biosynthesis;Alanine, aspartate and glutamate metabolism;Nitrogen metabolism	COG0334	E:Amino acid transport and metabolism	XP_006961525.1	NADP-dependent glutamate dehydrogenase [Trichoderma reesei QM6a]	sp|Q96VJ7|DHE4_GIBFU;	NADP-specific glutamate dehydrogenase OS=Gibberella fujikuroi OX=5127 GN=GDH2 PE=3 SV=1;	PF00208.22;PF02812.19	ELFV_dehydrog;ELFV_dehydrog_N	Glutamate/Leucine/Phenylalanine/Valine dehydrogenase;Glu/Leu/Phe/Val dehydrogenase, dimerisation domain
estExt_fgenesh5_pg.C_280109	123922	-	2.12	1.08401	3.62758e-19	7.38665e-16	yes	up	901.65	829.26	908.29	1530.4	1488.96	1641.73	879.733	1553.7	GO:0006457;GO:0016021;GO:000375	BP:protein folding;CC:integral component of membrane;MF:peptidyl-prolyl cis-trans isomerase activity;	K03768	PPIB, ppiB	------	------	ENOG410Z0G4	O:Posttranslational modification, protein turnover, chaperones	XP_006969110.1	peptidyl-prolyl isomerase [Trichoderma reesei QM6a]	sp|Q4I5R9|PPIB_GIBZE;	Peptidyl-prolyl cis-trans isomerase B OS=Gibberella zeae;	PF00160.22	Pro_isomerase	Cyclophilin type peptidyl-prolyl cis-trans isomerase/CLD
estExt_GeneWisePlus.C_180077	80340	-	2.63	1.39492	8.3807e-19	1.14519e-15	yes	up	832.45	736.98	915.8	1820.2	1749.95	1885.75	828.41	1818.63	GO:0016021;GO:000000	CC:integral component of membrane;MF:alpha-1,6-mannosyltransferase activity;	K05528	OCH1	map00513	Various types of N-glycan biosynthesis	COG3774	S:Function unknown	XP_006967622.1	glycosyltransferase family 32 [Trichoderma reesei QM6a]	sp|Q9UTR6|OCH1_SCHPO;	Initiation-specific alpha-1,6-mannosyltransferase OS=Schizosaccharomyces pombe;	PF04488.16	Gly_transf_sug	Glycosyltransferase sugar-binding region containing DXD motif
estExt_fgenesh5_pg.C_290118	123992	-	5.287	2.40243	8.43605e-19	1.14519e-15	yes	up	422.22	442.41	687.29	2602.17	2070.11	2208.73	517.307	2293.67	GO:0005975;GO:0005576;GO:003024	BP:carbohydrate metabolic process;CC:extracellular region;MF:cellulose binding;	------	------	------	------	ENOG410XW5A;ENOG410XR9K	G:Carbohydrate transport and metabolism;S:Function unknown	XP_006969225.1	Non-Catalytic module family expansin [Trichoderma reesei QM6a]	sp|P07987|GUX2_HYPJE;	Exoglucanase 2 OS=Hypocrea jecorina OX=51453 GN=cbh2 PE=1 SV=1;	PF00734.19;PF01357.22	CBM_1;Expansin_C	Fungal cellulose binding domain;Expansin C-terminal domain
e_gw1.31.80.1	69944	-	2.471	1.30517	1.56091e-16	1.41263e-13	yes	up	102.31	96.25	111.54	231.18	201.39	204.85	103.367	212.473	GO:0005975;GO:0030246;GO:000455	BP:carbohydrate metabolic process;MF:carbohydrate binding;MF:hydrolase activity, hydrolyzing O-glycosyl compounds;	K01811	xylS, yicI	------	------	COG1501	G:Carbohydrate transport and metabolism	XP_006969400.1	glycoside hydrolase family 31 [Trichoderma reesei QM6a]	sp|P31434|XYLS_ECOLI;	Alpha-xylosidase OS=Escherichia coli;	PF01055.27;PF13802.7	Glyco_hydro_31;Gal_mutarotas_2	Glycosyl hydrolases family 31;Galactose mutarotase-like
e_gw1.2.334.1	55802	-	2.888	1.53022	1.0901e-15	8.87885e-13	yes	up	51.81	64.15	72.1	159.39	148.73	144.76	62.6867	150.96	GO:0016052;GO:000849	BP:carbohydrate catabolic process;MF:mannan endo-1,6-alpha-mannosidase activity;	K08257	E3.2.1.101	------	------	ENOG410Y91X	S:Function unknown	XP_006962175.1	glycoside hydrolase family 76 [Trichoderma reesei QM6a]	sp|P36091|DCW1_YEAST;	Mannan endo-1,6-alpha-mannosidase DCW1 OS=Saccharomyces cerevisiae;	PF03663.15;PF07470.14	Glyco_hydro_76;Glyco_hydro_88	Glycosyl hydrolase family 76;Glycosyl Hydrolase Family 88
estExt_GeneWisePlus.C_260006	81576	-	3.805	1.92772	1.08991e-14	6.34095e-12	yes	up	14.77	19.61	15.08	57.23	61.71	36.18	16.4867	51.7067	GO:0016903;GO:001649	MF:oxidoreductase activity, acting on the aldehyde or oxo group of donors;MF:oxidoreductase activity;	K00380	cysJ	map00920	Sulfur metabolism	COG0369	P:Inorganic ion transport and metabolism	XP_006968828.1	alpha subunit of assimilatory sulfite reductase [Trichoderma reesei QM6a]	sp|P39692|MET10_YEAST;	Sulfite reductase [NADPH] flavoprotein component OS=Saccharomyces cerevisiae;	PF00667.21;PF00175.22;PF17147.5;PF01558.19;PF02780.21	FAD_binding_1;NAD_binding_1;PFOR_II;POR;Transketolase_C	FAD binding domain;Oxidoreductase NAD-binding domain;Pyruvat;Pyruvate ferredoxin/flavodoxin oxidoreductase;Transketolase, C-terminal domain
estExt_GeneWisePlus.C_40970	76172	-	2.561	1.35679	4.13378e-14	2.10435e-11	yes	up	98.65	122.09	133.3	236.01	242.86	272.38	118.013	250.417	GO:001602	CC:integral component of membrane;	K20367	ERGIC3, ERV46	------	------	ENOG410XP7X	U:Intracellular trafficking, secretion, and vesicular transport	XP_006963315.1	uncharacterized protein TRIREDRAFT_76172 [Trichoderma reesei QM6a]	sp|Q09895|YAI8_SCHPO;	Uncharacterized protein C24B11.08c OS=Schizosaccharomyces pombe;	PF07970.13;PF13850.7	COPIIcoated_ERV;ERGIC_N	Endoplasmic reticulum vesicle transporter;Endoplasmic Reticulum-Golgi Intermediate Compartment
estExt_Genewise1.C_100156	48444	-	3.723	1.89632	5.97925e-14	2.86476e-11	yes	up	20.22	28.14	35.02	86.32	93.84	80.76	27.7933	86.9733	GO:0016021;GO:002285	CC:integral component of membrane;MF:transmembrane transporter activity;	------	------	------	------	ENOG410XNQK	G:Carbohydrate transport and metabolism	XP_006965783.1	uncharacterized protein TRIREDRAFT_48444 [Trichoderma reesei QM6a]	sp|P53048|MAL11_YEAST;	General alpha-glucoside permease OS=Saccharomyces cerevisiae;	PF00083.25;PF07690.17	Sugar_tr;MFS_1	Sugar;Major Facilitator Superfamily
fgenesh5_pg.C_scaffold_8000215	106936	-	7.972	2.99491	1.49592e-13	6.76903e-11	yes	up	0.81	1.66	1.09	11.4	6.72	5.17	1.18667	7.76333	GO:0016021;GO:001649	CC:integral component of membrane;MF:oxidoreductase activity;	------	------	------	------	ENOG410XNZY	S:Function unknown	XP_006964965.1	uncharacterized protein TRIREDRAFT_106936 [Trichoderma reesei QM6a]	sp|Q4WR75|FREB_ASPFU;	Ferric/cupric reductase transmembrane component B OS=Neosartorya fumigata;	PF01794.20;PF08030.13;PF08022.13;PF00175.22	Ferric_reduct;NAD_binding_6;FAD_binding_8;NAD_binding_1	Ferric reductase like transmembrane component;Ferric reductase NAD binding domain;FAD-binding domain;Oxidoreductase NAD-binding domain
e_gw1.10.546.1	62462	-	2.4	1.26323	3.73336e-13	1.60043e-10	yes	up	21.5	23.61	18.24	48.66	38.39	38.5	21.1167	41.85	GO:001602	CC:integral component of membrane;	------	------	------	------	ENOG410Y9TB	S:Function unknown	XP_006965736.1	GPCR, PTH11-type, partial [Trichoderma reesei QM6a]	------	------	PF05730.12	CFEM	CFEM domain
estExt_GeneWisePlus.C_80307	77513	-	2.726	1.44703	5.08796e-13	2.07207e-10	yes	up	291.07	336.98	329.89	880.31	661.28	620.81	319.313	720.8	GO:0006351;GO:0005634;GO:0008270;GO:0000981;GO:000367	BP:transcription, DNA-templated;CC:nucleus;MF:zinc ion binding;MF:RNA polymerase II transcription factor activity, sequence-specific DNA binding;MF:DNA binding;	------	------	------	------	ENOG41120ZI	S:Function unknown	XP_006964947.1	uncharacterized protein TRIREDRAFT_77513 [Trichoderma reesei QM6a]	sp|Q5B4H2|ATRR_EMENI;	ABC-transporter-regulating transcription factor OS=Emericella nidulans;	PF04082.19	Fungal_trans	Fungal specific transcription factor domain
estExt_fgenesh5_pg.C_120115	122415	-	2.937	1.5544	1.83539e-12	6.79511e-10	yes	up	549.19	673.57	812.58	1451.09	1606.32	1950.61	678.447	1669.34	GO:0045454;GO:0005623;GO:000375	BP:cell redox homeostasis;CC:cell;MF:protein disulfide isomerase activity;	K09580	PDIA1, P4HB	map04141	Protein processing in endoplasmic reticulum	COG0526	O:Posttranslational modification, protein turnover, chaperones	XP_006966396.1	protein disulfide isomerase [Trichoderma reesei QM6a]	sp|P55059|PDI_HUMIN;	Protein disulfide-isomerase OS=Humicola insolens OX=34413 PE=1 SV=1;	PF00085.21;PF13848.7;PF01216.18;PF13899.7;PF04756.14;PF08534.11	Thioredoxin;Thioredoxin_6;Calsequestrin;Thioredoxin_7;OST3_OST6;Redoxin	Thioredoxin;Thioredoxin-like domain;Calsequestrin;Thioredoxin-like;OST3 / OST6 family, transporter family;Redoxin
e_gw1.9.287.1	62100	-	0.311	-1.68644	3.85896e-12	1.30964e-09	yes	down	1806.03	2455.24	1980.28	380.14	533.26	707.32	2080.52	540.24	------	------	------	------	------	------	ENOG4111YTA	S:Function unknown	XP_006965373.1	uncharacterized protein TRIREDRAFT_62100 [Trichoderma reesei QM6a]	sp|P19752|HSP30_NEUCR;	30 kDa heat shock protein OS=Neurospora crassa;	PF00011.22;PF17886.2	HSP20;ArsA_HSP20	Hsp20/alpha crystallin family;HSP20-like domain found in ArsA
e_gw1.16.336.1	65380	-	2.259	1.17569	8.20363e-12	2.67274e-09	yes	up	105.77	97.18	112.3	222.49	177.2	192.47	105.083	197.387	GO:0008152;GO:0016020;GO:0016021;GO:0004571;GO:000550	BP:metabolic process;CC:membrane;CC:integral component of membrane;MF:mannosyl-oligosaccharide 1,2-alpha-mannosidase activity;MF:calcium ion binding;	K01230	MAN1A_C, MNS1_2	map00510;map00513;map04141	N-Glycan biosynthesis;Various types of N-glycan biosynthesis;Protein processing in endoplasmic reticulum	ENOG410XP04	S:Function unknown	XP_006967289.1	glycoside hydrolase family 47 [Trichoderma reesei QM6a]	sp|D4AV26|MNS1B_ARTBC;	Probable mannosyl-oligosaccharide alpha-1,2-mannosidase ARB_00035 OS=Arthroderma benhamiae;	PF01532.21	Glyco_hydro_47	Glycosyl hydrolase family 47
gw1.10.325.1	33895	-	2.067	1.0472	3.09909e-11	9.70851e-09	yes	up	165.65	213.36	207.77	336.9	325.79	357.83	195.593	340.173	GO:000375	MF:peptidyl-prolyl cis-trans isomerase activity;	K09569	FKBP2	------	------	COG0545	L:Replication, recombination and repair	OTA04831.1	hypothetical protein A9Z42_0054520 [Trichoderma parareesei]	sp|O60046|FKBP2_NEUCR;	FK506-binding protein 2 OS=Neurospora crassa;	PF00254.29	FKBP_C	FKBP-type peptidyl-prolyl cis-trans isomerase
estExt_GeneWisePlus.C_30404	75294	-	2.134	1.09322	3.88271e-11	1.17128e-08	yes	up	56.15	66.28	58.77	95.34	121.76	93.94	60.4	103.68	GO:0009081;GO:000408	BP:branched-chain amino acid metabolic process;MF:branched-chain-amino-acid transaminase activity;	K00826	E2.6.1.42, ilvE	map00270;map00770;map00280;map00290	Cysteine and methionine metabolism;Pantothenate and CoA biosynthesis;Valine, leucine and isoleucine degradation;Valine, leucine and isoleucine biosynthesis	COG0115	E:Amino acid transport and metabolism	XP_006962898.1	branched-chain amino acid aminotransferase [Trichoderma reesei QM6a]	sp|A0A179HME7|LCSP_PURLI;	Aminotransferase lcsP OS=Purpureocillium lilacinum OX=33203 GN=lcsP PE=2 SV=1;	PF01063.20	Aminotran_4	Amino-transferase class IV
estExt_GeneWisePlus.C_60512	76880	-	0.124	-3.01477	6.11746e-11	1.77952e-08	yes	down	144.06	147.94	113.93	3.79	18.01	13.16	135.31	11.6533	GO:0007165;GO:0016020;GO:0003924;GO:0016301;GO:000552	BP:signal transduction;CC:membrane;MF:GTPase activity;MF:kinase activity;MF:GTP binding;	------	------	------	------	COG1100	S:Function unknown	XP_006964339.1	RAS-GTPase RSR1, rap subfamily [Trichoderma reesei QM6a]	sp|P52498|RSR1_CANAX;	Ras-related protein RSR1 OS=Candida albicans OX=5476 GN=RSR1 PE=3 SV=1;	PF00071.23;PF08477.14;PF00025.22;PF00009.28;PF01926.24	Ras;Roc;Arf;GTP_EFTU;MMR_HSR1	Ras family;Ras of Complex, Roc, domain of DAPkinase;ADP-ribosylation factor family;Elongation factor Tu GTP binding domain;50S ribosome-binding GTPase
estExt_fgenesh5_pg.C_100159	122048	-	2.04	1.02836	9.3108e-11	2.52788e-08	yes	up	353.96	466.69	448.65	670.77	720.08	769.71	423.1	720.187	GO:0006886;GO:0016021;GO:0005784;GO:001679	BP:intracellular protein transport;CC:integral component of membrane;CC:Sec61 translocon complex;MF:phosphatase activity;	K09481	SEC61B, SBH2	map04145;map03060;map04141	Phagosome;Protein export;Protein processing in endoplasmic reticulum	ENOG4111UAR	U:Intracellular trafficking, secretion, and vesicular transport	XP_024757462.1	hypothetical protein M441DRAFT_39768 [Trichoderma asperellum CBS 433.97]	sp|Q9HFC7|SC61B_YARLI;	Protein transport protein Sec61 subunit beta OS=Yarrowia lipolytica;	PF03911.17	Sec61_beta	Sec61beta family
fgenesh5_pg.C_scaffold_10000166	107776	-	2.282	1.19049	9.71928e-11	2.55366e-08	yes	up	464.3	507.27	537	755.05	964.75	1148.9	502.857	956.233	GO:001649	MF:oxidoreductase activity;	K17743	XR	map00040	Pentose and glucuronate interconversions	COG0656	S:Function unknown	XP_006965651.1	D-xylose reductase [Trichoderma reesei QM6a]	sp|Q876L8|XYL1_HYPJE;	NA;	PF00248.22	Aldo_ket_red	Aldo/keto reductase family
estExt_fgenesh5_pg.C_160150	122920	-	2.718	1.44277	1.05883e-10	2.69504e-08	yes	up	422.75	626.09	619.38	1031.66	1307.1	1446.43	556.073	1261.73	GO:0006986;GO:0001300;GO:0000742;GO:0006616;GO:0070880;GO:0030433;GO:0031204;GO:0034099;GO:0051082;GO:0016887;GO:000552	BP:response to unfolded protein;BP:chronological cell aging;BP:karyogamy involved in conjugation with cellular fusion;BP:SRP-dependent cotranslational protein targeting to membrane, translocation;BP:fungal-type cell wall beta-glucan biosynthetic process;BP:ER-associated ubiquitin-dependent protein catabolic process;BP:posttranslational protein targeting to membrane, translocation;CC:luminal surve…	K09490	HSPA5, BIP	map03060;map04141	Protein export;Protein processing in endoplasmic reticulum	COG0443	O:Posttranslational modification, protein turnover, chaperones	XP_006967237.1	uncharacterized protein TRIREDRAFT_122920 [Trichoderma reesei QM6a]	sp|P78695|BIP_NEUCR;	Endoplasmic reticulum chaperone BiP OS=Neurospora crassa;	PF00012.21;PF06723.14	HSP70;MreB_Mbl	Hsp70 protein;MreB/Mbl protein
estExt_fgenesh5_pg.C_40356	120749	-	2.239	1.16275	1.96413e-10	4.61442e-08	yes	up	1185.59	918.66	965.41	2200.88	1763.83	1773.43	1023.22	1912.71	GO:0005975;GO:000455	BP:carbohydrate metabolic process;MF:hydrolase activity, hydrolyzing O-glycosyl compounds;	K01188	E3.2.1.21	map00460;map00500	Cyanoamino acid metabolism;Starch and sucrose metabolism	COG2723	G:Carbohydrate transport and metabolism	XP_006963436.1	glycoside hydrolase family 1 [Trichoderma reesei QM6a]	sp|Q25BW4|BGL1B_PHACH;	Beta-glucosidase 1B OS=Phanerochaete chrysosporium OX=5306 GN=BGL1B PE=1 SV=1;	PF00232.19	Glyco_hydro_1	Glycosyl hydrolase family 1
estExt_Genewise1.C_10758	43974	-	2.495	1.31889	1.98287e-10	4.61442e-08	yes	up	34.56	43.97	41.62	63.09	81.43	100.68	40.05	81.7333	GO:0055085;GO:001602	BP:transmembrane transport;CC:integral component of membrane;	K15275	SLC35B1	------	------	COG0697	T:Signal transduction mechanisms	ETS06523.1	UAA transporter [Trichoderma reesei RUT C-30]	sp|Q5B5W2|HUT1_EMENI;	UDP-galactose transporter homolog 1 OS=Emericella nidulans;	PF08449.12;PF00892.21;PF04142.16	UAA;EamA;Nuc_sug_transp	UAA transporter family;EamA-like transporter family;Nucleotide-sugar transporter
estExt_GeneWisePlus.C_10269	73638	-	3.669	1.87556	2.13326e-10	4.82649e-08	yes	up	1692.93	3007.4	3486.2	8851.43	8335.32	7965.33	2728.84	8384.03	GO:0005975;GO:0005576;GO:003024	BP:carbohydrate metabolic process;CC:extracellular region;MF:cellulose binding;	------	------	------	------	ENOG4110SI2	S:Function unknown	XP_006961566.1	carbohydrate-binding module family 1 [Trichoderma reesei QM6a]	sp|P62694|GUX1_HYPJE;	Exoglucanase 1 OS=Hypocrea jecorina OX=51453 GN=cbh1 PE=1 SV=1;	PF00734.19	CBM_1	Fungal cellulose binding domain
fgenesh5_pg.C_scaffold_4000381	105003	-	0.474	-1.0784	2.74351e-10	5.8805e-08	yes	down	52.61	63.4	42.97	20.3	19.77	22.24	52.9933	20.77	GO:0005975;GO:000456	BP:carbohydrate metabolic process;MF:beta-galactosidase activity;	------	------	------	------	ENOG410YRP0	S:Function unknown	XP_006963260.1	uncharacterized protein TRIREDRAFT_105003 [Trichoderma reesei QM6a]	------	------	PF13460.7	NAD_binding_10	NA
fgenesh5_pg.C_scaffold_1000674	103041	-	3.28	1.71358	4.79136e-10	9.51844e-08	yes	up	7.91	10.28	14.56	28.78	29.99	31.58	10.9167	30.1167	GO:001681	MF:hydrolase activity, acting on carbon-nitroge;	------	------	------	------	COG2421	G:Carbohydrate transport and metabolism	XP_006961808.1	uncharacterized protein TRIREDRAFT_103041 [Trichoderma reesei QM6a]	sp|Q50228|FMDA_METME;	Formamidase OS=Methylophilus methylotrophus OX=17 GN=fmdA PE=1 SV=1;	PF03069.16	FmdA_AmdA	Acetamidase/Formamidase family
estExt_Genewise1.C_60007	46816	-	3.141	1.65136	7.81461e-10	1.51548e-07	yes	up	27.82	29.4	45.83	99.28	93.19	80.51	34.35	90.9933	GO:0005975;GO:000455	BP:carbohydrate metabolic process;MF:hydrolase activity, hydrolyzing O-glycosyl compounds;	K05349	bglX	map00460;map00500	Cyanoamino acid metabolism;Starch and sucrose metabolism	COG1472	G:Carbohydrate transport and metabolism	BAP59014.1	beta-glucosidase [Trichoderma reesei]	sp|Q2U9M7|BGLH_ASPOR;	Probable beta-glucosidase H OS=Aspergillus oryzae;	PF01915.23;PF14310.7;PF00933.22;PF07691.13	Glyco_hydro_3_C;Fn3-like;Glyco_hydro_3;PA14	Glycosyl hydrolase family 3 C-terminal domain;Fibronectin type III-like domain;Glycosyl hydrolase family 3 N terminal domain;PA14 domain
estExt_fgenesh5_pg.C_270088	123832	-	2.109	1.0767	8.34329e-10	1.58038e-07	yes	up	64.83	80.28	77.76	108.26	132.06	151.58	74.29	130.633	GO:0006457;GO:0031072;GO:0046872;GO:005108	BP:protein folding;MF:heat shock protein binding;MF:metal ion binding;MF:unfolded protein binding;	K14002	SCJ1	map04141	Protein processing in endoplasmic reticulum	COG0484	O:Posttranslational modification, protein turnover, chaperones	XP_006969027.1	uncharacterized protein TRIREDRAFT_123832 [Trichoderma reesei QM6a]	sp|P25303|SCJ1_YEAST;	DnaJ-related protein SCJ1 OS=Saccharomyces cerevisiae;	PF01556.19;PF00226.32;PF00684.20	DnaJ_C;DnaJ;DnaJ_CXXCXGXG	DnaJ C terminal domain;DnaJ domain;DnaJ central domain
e_gw1.28.211.1	69276	-	2.922	1.54693	1.11641e-09	1.93471e-07	yes	up	465.53	390.3	396.43	1349.35	888.8	783.07	417.42	1007.07	GO:0005975;GO:0045493;GO:0006665;GO:0005576;GO:0030248;GO:000434	BP:carbohydrate metabolic process;BP:xylan catabolic process;BP:sphingolipid metabolic process;CC:extracellular region;MF:cellulose binding;MF:glucosylceramidase activity;	------	------	------	------	ENOG410ZSMX	G:Carbohydrate transport and metabolism	XP_006969164.1	glycoside hydrolase family GH30 [Trichoderma reesei QM6a]	sp|G2Q1N4|XY30A_MYCTT;	GH30 family xylanase OS=Myceliophthora thermophila;	PF14587.7;PF17189.5;PF02057.16;PF02055.17	Glyco_hydr_30_2;Glyco_hydro_30C;Glyco_hydro_59;Glyco_hydro_30	O-Glycosyl hydrolase family 30;Glycosyl hydrolase family 30 beta sandwich domain;Glycosyl hydrolase family 59;Glycosyl hydrolase family 30 TIM-barrel domain
e_gw1.1.1845.1	54226	-	4.187	2.06575	1.59428e-09	2.54616e-07	yes	up	8.09	15.79	20.17	51.25	49.56	54.16	14.6833	51.6567	------	------	------	------	------	------	ENOG4111JJC	S:Function unknown	XP_006961411.1	uncharacterized protein TRIREDRAFT_54226 [Trichoderma reesei QM6a]	sp|Q5UQ60|YL662_MIMIV;	Uncharacterized protein L662 OS=Acanthamoeba polyphaga mimivirus OX=212035 GN=MIMI_L662 PE=4 SV=1;	PF14388.7	DUF4419	Domain of unknown function
gw1.28.208.1	37921	-	2.662	1.41272	2.5664e-09	3.87099e-07	yes	up	4.24	4.15	3.48	10.58	8.28	7.27	3.95667	8.71	GO:0016021;GO:0005506;GO:0016705;GO:002003	CC:integral component of membrane;MF:iron ion binding;MF:oxidoreductase activity, acting on paired donors, with incorporation or reduction of molecular oxygen;MF:heme binding;	------	------	------	------	COG2124	Q:Secondary metabolites biosynthesis, transport and catabolism	XP_006969062.1	uncharacterized protein TRIREDRAFT_37921, partial [Trichoderma reesei QM6a]	sp|G9N4A8|VIRE_HYPVG;	Cytochrome P450 monooxygenase virE OS=Hypocrea virens;	PF00067.23	p450	Cytochrome P450
e_gw1.15.102.1	65162	-	2.027	1.019	6.6009e-09	9.1126e-07	yes	up	303.22	330.98	394.93	592.59	593.18	556.21	343.043	580.66	GO:0005975;GO:001678	BP:carbohydrate metabolic process;MF:hydrolase activity;	------	------	------	------	ENOG410YHZS;ENOG4111DU2	G:Carbohydrate transport and metabolism;	XP_006967003.1	uncharacterized protein TRIREDRAFT_65162 [Trichoderma reesei QM6a]	sp|P29026|CHI1_RHIOL;	Chitinase 1 OS=Rhizopus oligosporus OX=4847 GN=CHI1 PE=1 SV=1;	------	------	------
kg2.C_scaffold_28000022	72526	-	2.976	1.57349	7.622e-09	1.03469e-06	yes	up	90.06	111.23	130.14	194.55	270.36	362.74	110.477	275.883	GO:0045493;GO:0005576;GO:004655	BP:xylan catabolic process;CC:extracellular region;MF:alpha-glucuronidase activity;	K01235	aguA	------	------	COG3661	G:Carbohydrate transport and metabolism	XP_006969100.1	glycoside hydrolase family 67 [Trichoderma reesei QM6a]	sp|Q99024|AGUA_HYPJE;	Alpha-glucuronidase OS=Hypocrea jecorina OX=51453 PE=1 SV=1;	PF07488.13;PF07477.13;PF03648.15	Glyco_hydro_67M;Glyco_hydro_67C;Glyco_hydro_67N	Glycosyl hydrolase family 67 middle domain;Glycosyl hydrolase family 67 C-terminus;Glycosyl hydrolase family 67 N-terminus
estExt_GeneWisePlus.C_10338	73678	-	2.391	1.25735	1.83377e-08	2.33376e-06	yes	up	204.5	335.19	314.57	533.35	554.31	612.93	284.753	566.863	GO:0006457;GO:0016021;GO:0005783;GO:0005509;GO:005108	BP:protein folding;CC:integral component of membrane;CC:endoplasmic reticulum;MF:calcium ion binding;MF:unfolded protein binding;	K08054	CANX	map04145;map04141	Phagosome;Protein processing in endoplasmic reticulum	ENOG410XP7T	U:Intracellular trafficking, secretion, and vesicular transport	XP_006961171.1	calnexin [Trichoderma reesei QM6a]	sp|Q6Q487|CALX_ASPFU;	Calnexin homolog OS=Neosartorya fumigata;	PF00262.19	Calreticulin	Calreticulin family
e_gw1.8.221.1	61055	-	4.775	2.25536	2.19741e-08	2.64804e-06	yes	up	3.08	4.63	5.26	25.7	15.05	10.63	4.32333	17.1267	GO:0004181;GO:0004064;GO:000827	MF:metallocarboxypeptidase activity;MF:arylesterase activity;MF:zinc ion binding;	------	------	------	------	ENOG41118YD	S:Function unknown	XP_006964964.1	uncharacterized protein TRIREDRAFT_61055 [Trichoderma reesei QM6a]	sp|Q62086|PON2_MOUSE;	Serum paraoxonase/arylesterase 2 OS=Mus musculus OX=10090 GN=Pon2 PE=1 SV=2;	PF01731.21	Arylesterase	Arylesterase
fgenesh5_pg.C_scaffold_8000164	106885	-	2.063	1.045	2.51167e-08	2.9225e-06	yes	up	28.38	31.73	27.27	59.93	43.25	45.96	29.1267	49.7133	GO:0016627;GO:005066	MF:oxidoreductase activity, acting on the CH-CH group of donors;MF:flavin adenine dinucleotide binding;	K00249	ACADM, acd	map00280;map00071	Valine, leucine and isoleucine degradation;Fatty acid degradation	ENOG410XNMY	G:Carbohydrate transport and metabolism	ETS02553.1	acyl-CoA dehydrogenase NM domain-like protein [Trichoderma reesei RUT C-30]	sp|Q7U0Y2|ACDC_MYCBO;	Acyl-CoA dehydrogenase fadE12 OS=Mycobacterium bovis;	PF00441.25;PF02770.20;PF02771.17;PF08028.12	Acyl-CoA_dh_1;Acyl-CoA_dh_M;Acyl-CoA_dh_N;Acyl-CoA_dh_2	Acyl-CoA dehydrogenase, C-terminal domain;Acyl-CoA dehydrogenase, middle domain;Acyl-CoA dehydrogenase, N-terminal domain;Acyl-CoA dehydrogenase, C-terminal domain
fgenesh5_pg.C_scaffold_11000116	108143	-	6.568	2.71554	2.74571e-08	3.10609e-06	yes	up	0.66	0.38	0.5	1.8	2.49	4.15	0.513333	2.81333	GO:001602	CC:integral component of membrane;	------	------	------	------	ENOG4111SK3	S:Function unknown	XP_006966108.1	uncharacterized protein TRIREDRAFT_108143 [Trichoderma reesei QM6a]	------	------	------	------	------
fgenesh1_pm.C_scaffold_26000044	5614	-	2.684	1.42428	4.35025e-08	4.6591e-06	yes	up	140.85	138.61	194.91	432.4	339.63	290.86	158.123	354.297	GO:0006040;GO:0009254;GO:0016773;GO:0016301;GO:000552	BP:amino sugar metabolic process;BP:peptidoglycan turnover;MF:phosphotransferase activity, alcohol group as acceptor;MF:kinase activity;MF:ATP binding;	------	------	------	------	COG2377	O:Posttranslational modification, protein turnover, chaperones	ETR98306.1	UPF0075 domain protein [Trichoderma reesei RUT C-30]	sp|Q8RD30|ANMK_CALS4;	Anhydro-N-acetylmuramic acid kinase OS=Caldanaerobacter subterraneus subsp. tengcongensis;	PF03702.15	AnmK	Anhydro-N-acetylmuramic acid kinase
e_gw1.8.593.1	60616	-	0.408	-1.29169	7.06318e-08	7.10242e-06	yes	down	26	45.87	29.33	9.8	12.1	12.24	33.7333	11.38	GO:001602	CC:integral component of membrane;	------	------	------	------	ENOG410XPC6	S:Function unknown	XP_006965059.1	uncharacterized protein TRIREDRAFT_60616 [Trichoderma reesei QM6a]	sp|O59714|YBH6_SCHPO;	Uncharacterized membrane protein C3B8.06 OS=Schizosaccharomyces pombe;	PF10355.10;PF10348.10	Ytp1;DUF2427	Protein of unknown function;Domain of unknown function
fgenesh5_pg.C_scaffold_13000260	108914	-	5.042	2.33393	8.76218e-08	8.49618e-06	yes	up	43.12	21.24	27.29	201.58	108.64	69.59	30.55	126.603	GO:0032259;GO:000816	BP:methylation;MF:methyltransferase activity;	K13621	BTA1	map00564	Glycerophospholipid metabolism	COG5379	I:Lipid transport and metabolism	XP_006966585.1	uncharacterized protein TRIREDRAFT_108914 [Trichoderma reesei QM6a]	------	------	PF11899.9;PF13489.7;PF13649.7;PF08241.13;PF08242.13;PF01209.19;PF13847.7;PF01135.20	DUF3419;Methyltransf_23;Methyltransf_25;Methyltransf_11;Methyltransf_12;Ubie_methyltran;Methyltransf_31;PCMT	Protein of unknown function;Methyltransferase domain;Methyltransferase domain;Methyltransferase domain;Methyltransferase domain;ubiE/COQ5 methyltransferase family;Methyltransferase domain;Protein-L-isoaspartat
estExt_fgenesh5_pg.C_60038	121127	-	3.795	1.92393	1.06647e-07	1.01005e-05	yes	up	374.94	661.87	868.34	1468.7	1959.94	2668.88	635.05	2032.51	GO:0005975;GO:0009044;GO:000455	BP:carbohydrate metabolic process;MF:xylan 1,4-beta-xylosidase activity;MF:hydrolase activity, hydrolyzing O-glycosyl compounds;	K15920	XYL4	map00520	Amino sugar and nucleotide sugar metabolism	COG1472	G:Carbohydrate transport and metabolism	XP_006964075.1	glycoside hydrolase family 3 [Trichoderma reesei QM6a]	sp|Q4WRB0|XYND_ASPFU;	Probable exo-1,4-beta-xylosidase xlnD OS=Neosartorya fumigata;	PF01915.23;PF00933.22;PF14310.7	Glyco_hydro_3_C;Glyco_hydro_3;Fn3-like	Glycosyl hydrolase family 3 C-terminal domain;Glycosyl hydrolase family 3 N terminal domain;Fibronectin type III-like domain
estExt_fgenesh5_pg.C_30199	120371	-	0.405	-1.30422	1.18489e-07	1.1093e-05	yes	down	111.03	135	143.11	32.01	42.5	57.48	129.713	43.9967	GO:0006979;GO:0020037;GO:000409	BP:response to oxidative stress;MF:heme binding;MF:catalase activity;	K03781	katE, CAT, catB, srpA	map04213;map00630;map04011;map00380;map04146	Longevity regulating pathway - multiple species;Glyoxylate and dicarboxylate metabolism;MAPK signaling pathway - yeast;Tryptophan metabolism;Peroxisome	COG0753	P:Inorganic ion transport and metabolism	XP_006962889.1	catalase [Trichoderma reesei QM6a]	sp|Q73WB6|CRPE_MYCPA;	Catalase-related peroxidase OS=Mycolicibacterium paratuberculosis;	PF00199.20	Catalase	Catalase
e_gw1.20.94.1	67109	-	4.095	2.03382	1.75804e-07	1.59102e-05	yes	up	1.2	1.37	1.43	2.55	5	6.14	1.33333	4.56333	------	------	K22151	SIDF	------	------	COG1670	J:Translation, ribosomal structure and biogenesis	XP_006968032.1	uncharacterized protein TRIREDRAFT_67109 [Trichoderma reesei QM6a]	sp|A0A084API4|SAT14_STACB;	Putative O-acetyltransferase SAT14 OS=Stachybotrys chartarum;	PF13523.7	Acetyltransf_8	Acetyltransferase
estExt_fgenesh1_pm.C_270069	23292	-	0.355	-1.49432	1.85786e-07	1.66289e-05	yes	down	129.48	95.23	104.56	20.43	33.36	44.19	109.757	32.66	GO:001649	MF:oxidoreductase activity;	------	------	------	------	COG0604	C:Energy production and conversion	XP_006968926.1	uncharacterized protein TRIREDRAFT_23292 [Trichoderma reesei QM6a]	sp|O94564|YGD6_SCHPO;	Zinc-type alcohol dehydrogenase-like protein C1773.06c OS=Schizosaccharomyces pombe;	PF00107.27;PF13602.7;PF08240.13;PF16912.6	ADH_zinc_N;ADH_zinc_N_2;ADH_N;Glu_dehyd_C	Zinc-binding dehydrogenase;Zinc-binding dehydrogenase;Alcohol dehydrogenase GroES-like domain;Glucose dehydrogenase C-terminus
estExt_fgenesh5_pg.C_540011	124295	-	3.989	1.99619	1.95799e-07	1.73346e-05	yes	up	66.7	140.61	142.46	543.07	332.2	287.07	116.59	387.447	GO:001602	CC:integral component of membrane;	------	------	------	------	ENOG410Z0ZH	S:Function unknown	XP_006969999.1	cell wall protein [Trichoderma reesei QM6a]	sp|D4B2Q8|CFMB_ARTBC;	GPI-anchored CFEM domain protein ARB_02741 OS=Arthroderma benhamiae;	PF05730.12	CFEM	CFEM domain
fgenesh5_pg.C_scaffold_10000165	107775	-	2.263	1.17851	2.80344e-07	2.40358e-05	yes	up	17.08	22.77	26.41	43.97	36.45	44.74	22.0867	41.72	GO:0005524;GO:000467	MF:ATP binding;MF:protein kinase activity;	------	------	------	------	ENOG41114WV;ENOG4110W1C;ENOG4111459	S:Function unknown;	XP_006965807.1	uncharacterized protein TRIREDRAFT_107775 [Trichoderma reesei QM6a]	------	------	------	------	------
estExt_fgenesh5_pg.C_270048	123818	-	3.621	1.85643	3.93384e-07	3.20869e-05	yes	up	6001.79	8815.44	13260.4	19219.1	29406.7	37561.7	9359.22	28729.1	GO:0045493;GO:0005576;GO:003117	BP:xylan catabolic process;CC:extracellular region;MF:endo-1,4-beta-xylanase activity;	K01181	E3.2.1.8, xynA	------	------	ENOG410YH6C	G:Carbohydrate transport and metabolism	XP_006968947.1	glycoside hydrolase family 11 [Trichoderma reesei QM6a]	sp|G0RUP7|XYN2_HYPJQ;	Endo-1,4-beta-xylanase 2 OS=Hypocrea jecorina;	PF00457.18	Glyco_hydro_11	Glycosyl hydrolases family 11
fgenesh5_pg.C_scaffold_3000027	104072	-	2.742	1.45545	4.24859e-07	3.42349e-05	yes	up	2.81	3.82	4.58	9.06	6.83	9.84	3.73667	8.57667	GO:0008643;GO:0016021;GO:002285	BP:carbohydrate transport;CC:integral component of membrane;MF:transmembrane transporter activity;	------	------	------	------	ENOG410XNQK	E:Amino acid transport and metabolism	XP_006962591.1	hexose transporter [Trichoderma reesei QM6a]	sp|P49374|HGT1_KLULA;	High-affinity glucose transporter OS=Kluyveromyces lactis;	PF00083.25;PF07690.17;PF06609.14	Sugar_tr;MFS_1;TRI12	Sugar;Major Facilitator Superfamily;Fungal trichothecene efflux pump
estExt_fgenesh5_pg.C_60004	121121	-	2.145	1.10075	4.28724e-07	3.42349e-05	yes	up	35.81	38	39.59	82.57	65.62	53.36	37.8	67.1833	GO:0005634;GO:0016021;GO:0008270;GO:000098	CC:nucleus;CC:integral component of membrane;MF:zinc ion binding;MF:RNA polymerase II transcription factor activity, sequence-specific DNA binding;	K05349	bglX	map00460;map00500	Cyanoamino acid metabolism;Starch and sucrose metabolism	ENOG410YDTX;COG1472;ENOG410Y6SU	S:Function unknown;G:Carbohydrate transport and metabolism;K:Transcription	XP_006964065.1	uncharacterized protein TRIREDRAFT_121121 [Trichoderma reesei QM6a]	------	------	PF00172.19	Zn_clus	Fungal Z
estExt_fgenesh5_pg.C_100226	122081	-	7.493	2.90563	4.37249e-07	3.45767e-05	yes	up	154.98	740.28	1037.24	4956.57	3650.93	3588.15	644.167	4065.22	GO:0030245;GO:0005576;GO:0030248;GO:0008810;GO:000455	BP:cellulose catabolic process;CC:extracellular region;MF:cellulose binding;MF:cellulase activity;MF:hydrolase activity, hydrolyzing O-glycosyl compounds;	K19357	CELB	map00500	Starch and sucrose metabolism	ENOG410YC82;ENOG410YC61	G:Carbohydrate transport and metabolism;	XP_006965674.1	glycoside hydrolase family 7 [Trichoderma reesei QM6a]	sp|P07981|GUN1_HYPJE;	Endoglucanase EG-1 OS=Hypocrea jecorina OX=51453 GN=egl1 PE=1 SV=1;	PF00840.21;PF00734.19	Glyco_hydro_7;CBM_1	Glycosyl hydrolase family 7;Fungal cellulose binding domain
fgenesh5_pg.C_scaffold_6000150	105924	-	0.475	-1.07388	4.92115e-07	3.81183e-05	yes	down	11.11	12.66	8.93	3.27	4.65	4.88	10.9	4.26667	GO:0016758;GO:0016740;GO:001674	MF:transferase activity, transferring hexosyl groups;MF:transferase activity;MF:transferase activity, transferring acyl groups;	------	------	------	------	ENOG4110WHH;COG1819;ENOG410YC9V	S:Function unknown;	XP_006964279.1	glycosyltransferase family 1 [Trichoderma reesei QM6a]	sp|A0A411KZY6|BUAB_ASPBU;	Glycosyltransferase buaB OS=Aspergillus burnettii OX=2508778 GN=buaB PE=3 SV=1;	PF00201.19	UDPGT	UDP-glucoronosyl and UDP-glucosyl transferase
e_gw1.3.731.1	56684	-	3.516	1.81396	4.93083e-07	3.81183e-05	yes	up	29.51	40.13	69.53	118.04	125.27	171.12	46.39	138.143	GO:0016021;GO:0022857;GO:001649	CC:integral component of membrane;MF:transmembrane transporter activity;MF:oxidoreductase activity;	------	------	------	------	ENOG410XNQK	G:Carbohydrate transport and metabolism	XP_006962589.1	uncharacterized protein TRIREDRAFT_56684 [Trichoderma reesei QM6a]	sp|P07921|LACP_KLULA;	Lactose permease OS=Kluyveromyces lactis;	PF00083.25;PF07690.17;PF06609.14	Sugar_tr;MFS_1;TRI12	Sugar;Major Facilitator Superfamily;Fungal trichothecene efflux pump
e_gw1.31.88.1	69957	-	2.029	1.02087	5.72929e-07	4.32084e-05	yes	up	216.1	256.12	290.32	492.54	396.36	399.04	254.18	429.313	GO:0016021;GO:002285	CC:integral component of membrane;MF:transmembrane transporter activity;	K08141	MAL	------	------	ENOG410XNQK	G:Carbohydrate transport and metabolism	XP_006969427.1	maltose permease [Trichoderma reesei QM6a]	sp|P38156|MAL31_YEAST;	Maltose permease MAL31 OS=Saccharomyces cerevisiae;	PF00083.25;PF07690.17;PF12832.8	Sugar_tr;MFS_1;MFS_1_like	Sugar;Major Facilitator Superfamily;MFS_1 like family
e_gw1.7.469.1	59827	-	2.802	1.48652	8.18671e-07	6.00728e-05	yes	up	8.65	13.65	15.45	27.81	35.27	25.83	12.5833	29.6367	GO:000808	MF:N-acetyltransferase activity;	------	------	------	------	ENOG4111U58	S:Function unknown	XP_006964478.1	uncharacterized protein TRIREDRAFT_59827 [Trichoderma reesei QM6a]	------	------	PF13508.8;PF00583.26;PF13673.8	Acetyltransf_7;Acetyltransf_1;Acetyltransf_10	Acetyltransferase;Acetyltransferase;Acetyltransferase
e_gw1.20.63.1	66999	-	8.417	3.07335	8.33671e-07	6.06272e-05	yes	up	0.08	0.3	0.25	1.02	2.32	1.09	0.21	1.47667	GO:0003824;GO:001687	MF:catalytic activity;MF:ligase activity;	K22149	SIDI	------	------	COG0318	Q:Secondary metabolites biosynthesis, transport and catabolism	XP_006968099.1	uncharacterized protein TRIREDRAFT_66999 [Trichoderma reesei QM6a]	sp|Q4WR83|SIDI_ASPFU;	Acyl-CoA ligase sidI OS=Neosartorya fumigata;	PF00501.29;PF13193.7	AMP-binding;AMP-binding_C	AMP-binding enzyme;AMP-binding enzyme C-terminal domain
e_gw1.2.546.1	55240	-	0.484	-1.04591	9.36532e-07	6.75049e-05	yes	down	33.73	38.93	26.71	14.89	11.6	13.48	33.1233	13.3233	GO:001602	CC:integral component of membrane;	K03282	mscL	------	------	ENOG4111SDU	S:Function unknown	XP_006962174.1	uncharacterized protein TRIREDRAFT_55240 [Trichoderma reesei QM6a]	sp|A0A097ZPE6|ANDL_EMEVA;	Anditomin synthesis protein L OS=Emericella variicolor OX=1549217 GN=andL PE=3 SV=1;	PF01741.19	MscL	Large-conductance mechanosensitive channel, MscL
fgenesh5_pg.C_scaffold_15000036	109234	-	3.225	1.68941	9.46199e-07	6.76034e-05	yes	up	20.88	13.24	15.72	63.5	39.79	29.43	16.6133	44.24	GO:000417	MF:aminopeptidase activity;	K01266	dmpA, dap	------	------	COG3191	G:Carbohydrate transport and metabolism	ETR99825.1	DmpA/ArgJ-like protein [Trichoderma reesei RUT C-30]	sp|A0MTQ2|BAPA_SPHMI;	Beta-peptidyl aminopeptidase BapA OS=Sphingosinicella microcystinivorans OX=335406 PE=1 SV=1;	PF03576.15	Peptidase_S58	Peptidase family S58
estExt_Genewise1.C_210067	51103	-	2.173	1.11961	1.01352e-06	7.1784e-05	yes	up	49.69	59.67	59.27	71.74	123.12	111	56.21	101.953	GO:000483	MF:tryptophan synthase activity;	K01694	TRP	map00400;map00260	Phenylalanine, tyrosine and tryptophan biosynthesis;Glycine, serine and threonine metabolism	COG0159	E:Amino acid transport and metabolism	XP_006968200.1	uncharacterized protein TRIREDRAFT_51103 [Trichoderma reesei QM6a]	sp|P13228|TRP_NEUCR;	Tryptophan synthase OS=Neurospora crassa;	PF00290.21;PF00291.26	Trp_syntA;PALP	Tryptophan synthase alpha chain;Pyridoxal-phosphate dependent enzyme
gw1.6.613.1	41248	-	2.062	1.0441	1.06711e-06	7.49274e-05	yes	up	13.11	10.26	11.73	18.8	17.94	23.62	11.7	20.12	GO:0006396;GO:0016021;GO:0016787;GO:001678	BP:RNA processing;CC:integral component of membrane;MF:hydrolase activity;MF:hydrolase activity, acting on ester bonds;	------	------	------	------	ENOG4111QMB	S:Function unknown	XP_006964048.1	uncharacterized protein TRIREDRAFT_41248, partial [Trichoderma reesei QM6a]	------	------	PF13472.7	Lipase_GDSL_2	GDSL-like Lipase/Acylhydrolase family
fgenesh1_pm.C_scaffold_8000106	3739	-	2.506	1.32523	1.39073e-06	9.51893e-05	yes	up	47.28	50.79	77.86	138.95	106.85	123.89	58.6433	123.23	GO:0005975;GO:000455	BP:carbohydrate metabolic process;MF:hydrolase activity, hydrolyzing O-glycosyl compounds;	K01198	xynB	map00520	Amino sugar and nucleotide sugar metabolism	COG3507	G:Carbohydrate transport and metabolism	XP_006964816.1	glycoside hydrolase family 43 [Trichoderma reesei QM6a]	sp|P94489|XYNB_BACSU;	Beta-xylosidase OS=Bacillus subtilis;	PF04616.15;PF17851.2	Glyco_hydro_43;GH43_C2	Glycosyl hydrolases family 43;Beta xylosidase C-terminal Concanavalin A-like domain
estExt_fgenesh5_pg.C_80303	121661	-	2.036	1.02545	1.41227e-06	9.58579e-05	yes	up	225.34	215.19	265.6	315.55	397.25	492.18	235.377	401.66	GO:0005975;GO:0030246;GO:001685	BP:carbohydrate metabolic process;MF:carbohydrate binding;MF:isomerase activity;	K01785	galM, GALM	map00010;map00052	Glycolysis / Gluconeogenesis;Galactose metabolism	COG2017	G:Carbohydrate transport and metabolism	XP_006964994.1	aldose-1-epimerase [Trichoderma reesei QM6a]	sp|P40801|GAL10_PACTA;	Bifunctional protein GAL10 OS=Pachysolen tannophilus OX=4918 GN=GAL10 PE=2 SV=1;	PF01263.21	Aldose_epim	Aldose 1-epimerase
e_gw1.3.970.1	56838	-	2.146	1.10177	1.52654e-06	0.000101916	yes	up	27.46	35.23	33.83	70.93	52.78	48.18	32.1733	57.2967	------	------	------	------	------	------	COG1028	S:Function unknown	XP_006962885.1	uncharacterized protein TRIREDRAFT_56838 [Trichoderma reesei QM6a]	sp|D7UTD0|FC4_PHOAM;	Short-chain dehydrogenase/reductase OS=Phomopsis amygdali OX=1214568 GN=fc-sdr PE=1 SV=1;	PF00106.26;PF13561.7;PF08659.11	adh_short;adh_short_C2;KR	short chain dehydrogenase;Enoyl;KR domain
estExt_fgenesh5_pg.C_320032	124059	-	2.923	1.54741	1.80367e-06	0.000115091	yes	up	76.99	107.18	124.68	340.23	237.93	178.42	102.95	252.193	------	------	------	------	------	------	ENOG4111HAE	I:Lipid transport and metabolism	XP_006969485.1	uncharacterized protein TRIREDRAFT_124059 [Trichoderma reesei QM6a]	------	------	------	------	------
fgenesh5_pg.C_scaffold_33000038	112140	-	2.608	1.38321	2.00972e-06	0.000126893	yes	up	26.51	26.85	32.5	84.92	55.08	45.98	28.62	61.9933	GO:0005975;GO:000465	BP:carbohydrate metabolic process;MF:polygalacturonase activity;	K01213	E3.2.1.67	map00040	Pentose and glucuronate interconversions	COG5434	M:Cell wall/membrane/envelope biogenesis	XP_006969524.1	glycoside hydrolase family 28 [Trichoderma reesei QM6a]	sp|B0YDE8|PGLRX_ASPFC;	Probable exopolygalacturonase X OS=Neosartorya fumigata;	PF00295.18	Glyco_hydro_28	Glycosyl hydrolases family 28
fgenesh5_pg.C_scaffold_10000243	107853	-	0.308	-1.69671	2.11078e-06	0.000131239	yes	down	93	129.1	103.47	16.23	35.38	33.52	108.523	28.3767	------	------	------	------	------	------	------	------	XP_006965680.1	uncharacterized protein TRIREDRAFT_107853 [Trichoderma reesei QM6a]	------	------	------	------	------
estExt_Genewise1.C_60010	46819	-	2.928	1.54998	2.47129e-06	0.000150214	yes	up	71.49	63.8	97.78	260.06	176.6	131.76	77.69	189.473	GO:0016021;GO:002285	CC:integral component of membrane;MF:transmembrane transporter activity;	K01487	E3.5.4.3, guaD	map00230	Purine metabolism	ENOG410XNQK	G:Carbohydrate transport and metabolism	XP_006964051.1	uncharacterized protein TRIREDRAFT_46819 [Trichoderma reesei QM6a]	sp|P49374|HGT1_KLULA;	High-affinity glucose transporter OS=Kluyveromyces lactis;	PF00083.25;PF07690.17;PF13347.7;PF06609.14	Sugar_tr;MFS_1;MFS_2;TRI12	Sugar;Major Facilitator Superfamily;MFS/sugar transport protein;Fungal trichothecene efflux pump
e_gw1.3.372.1	56996	-	3.808	1.92908	3.65912e-06	0.000208416	yes	up	1493.49	2437.41	2696.75	10744.7	6353.57	3813.29	2209.22	6970.51	GO:0005975;GO:0005576;GO:0030248;GO:0016985;GO:000455	BP:carbohydrate metabolic process;CC:extracellular region;MF:cellulose binding;MF:mannan endo-1,4-beta-mannosidase activity;MF:hydrolase activity, hydrolyzing O-glycosyl compounds;	K19355	MAN	map00051	Fructose and mannose metabolism	COG3934	G:Carbohydrate transport and metabolism	XP_006962944.1	glycoside hydrolase family 5, partial [Trichoderma reesei QM6a]	sp|Q99036|MANA_HYPJR;	Mannan endo-1,4-beta-mannosidase A OS=Hypocrea jecorina;	PF00150.19;PF02836.18;PF02449.16	Cellulase;Glyco_hydro_2_C;Glyco_hydro_42	Cellulase;Glycosyl hydrolases family 2, TIM barrel domain;Beta-galactosidase
fgenesh5_pg.C_scaffold_6000357	106131	-	0.167	-2.58601	4.14579e-06	0.000228158	yes	down	13.7	10.79	10.88	3.3	0.73	0.8	11.79	1.61	GO:0016301;GO:0005524;GO:000467	MF:kinase activity;MF:ATP binding;MF:protein kinase activity;	------	------	------	------	ENOG4110WKE	S:Function unknown	XP_006964194.1	uncharacterized protein TRIREDRAFT_106131 [Trichoderma reesei QM6a]	------	------	PF00069.26;PF01636.24	Pkinase;APH	Protein kinase domain;Phosphotransferase enzyme family
fgenesh5_pg.C_scaffold_18000049	109952	-	4.084	2.03002	4.32183e-06	0.000233968	yes	up	0.88	0.63	0.75	4.09	1.45	2.07	0.753333	2.53667	GO:0006260;GO:000563	BP:DNA replication;CC:nucleus;	------	------	------	------	COG0666;ENOG410Y7M1	S:Function unknown;	XP_006967614.1	uncharacterized protein TRIREDRAFT_109952 [Trichoderma reesei QM6a]	------	------	PF12796.8;PF13637.7;PF05729.13;PF13401.7;PF13191.7	Ank_2;Ank_4;NACHT;AAA_22;AAA_16	Ankyrin repeats;Ankyrin repeats;NACHT domain;AAA domain;AAA ATPase domain
estExt_GeneWisePlus.C_50020	76210	-	6.426	2.68393	4.35646e-06	0.000233968	yes	up	10.26	25.74	35.65	233.2	82.03	68.18	23.8833	127.803	GO:0046373;GO:0005576;GO:0030248;GO:004655	BP:L-arabinose metabolic process;CC:extracellular region;MF:cellulose binding;MF:alpha-L-arabinofuranosidase activity;	------	------	------	------	ENOG410XNWA	G:Carbohydrate transport and metabolism	XP_006963604.1	glycoside hydrolase family 62 [Trichoderma reesei QM6a]	sp|Q5AUX2|AXHA2_EMENI;	Alpha-L-arabinofuranosidase axhA-2 OS=Emericella nidulans;	PF03664.14	Glyco_hydro_62	Glycosyl hydrolase family 62
estExt_fgenesh5_pg.C_30012	120311	-	3.504	1.80894	4.64464e-06	0.000245101	yes	up	507.05	956.89	1219.63	3718.45	2240.42	1986.58	894.523	2648.48	------	------	------	------	------	------	------	------	XP_006962582.1	uncharacterized protein TRIREDRAFT_120311 [Trichoderma reesei QM6a]	------	------	------	------	------
estExt_fgenesh5_pg.C_140207	122745	-	0.497	-1.0093	4.66429e-06	0.000245101	yes	down	45.68	47.44	35.15	12.47	19.09	21.29	42.7567	17.6167	GO:0051016;GO:0008290;GO:0003779;GO:000382	BP:barbed-end actin filament capping;CC:F-actin capping protein complex;MF:actin binding;MF:catalytic activity;	K00167	BCKDHB, bkdA2	map00280;map00640	Valine, leucine and isoleucine degradation;Propanoate metabolism	COG0022	C:Energy production and conversion	XP_006966903.1	uncharacterized protein TRIREDRAFT_122745 [Trichoderma reesei QM6a]	sp|P9WF02|ODBB_CHATD;	2-oxoisovalerate dehydrogenase subunit beta, mitochondrial OS=Chaetomium thermophilum;	PF02779.25;PF02780.21;PF17147.5	Transket_pyr;Transketolase_C;PFOR_II	Transketolase, pyrimidine binding domain;Transketolase, C-terminal domain;Pyruvat
estExt_fgenesh5_pg.C_20480	120229	-	3.213	1.6841	4.91804e-06	0.000255143	yes	up	2217.72	1349.69	1395.9	6602.8	3690.82	2810.86	1654.44	4368.16	GO:0045493;GO:0000272;GO:0005576;GO:003117	BP:xylan catabolic process;BP:polysaccharide catabolic process;CC:extracellular region;MF:endo-1,4-beta-xylanase activity;	K01181	E3.2.1.8, xynA	------	------	COG3693	G:Carbohydrate transport and metabolism	XP_006962419.1	glycoside hydrolase family 10 [Trichoderma reesei QM6a]	sp|G0RA32|XYN3_HYPJQ;	Endo-1,4-beta-xylanase 3 OS=Hypocrea jecorina;	PF00331.21	Glyco_hydro_10	Glycosyl hydrolase family 10
estExt_Genewise1.C_70464	47330	-	2.203	1.13948	5.59963e-06	0.000286849	yes	up	79.34	94.03	116.87	158.25	163.85	223.43	96.7467	181.843	------	------	------	------	------	------	ENOG41127SF	U:Intracellular trafficking, secretion, and vesicular transport	XP_006964435.1	uncharacterized protein TRIREDRAFT_47330 [Trichoderma reesei QM6a]	sp|C7Z403|LCL2_NECH7;	Long chronological lifespan protein 2 OS=Nectria haematococca;	------	------	------
estExt_GeneWisePlus.C_60004	76659	-	2.696	1.43065	5.82155e-06	0.000296353	yes	up	18.22	21.79	22.92	67.18	40.16	33.12	20.9767	46.82	------	------	------	------	------	------	ENOG4111X3Q	S:Function unknown	XP_006964220.1	uncharacterized protein TRIREDRAFT_76659 [Trichoderma reesei QM6a]	------	------	------	------	------
estExt_fgenesh5_pg.C_110229	122301	-	3.025	1.59715	8.73796e-06	0.000423635	yes	up	38.73	28.05	35.14	121.99	84.72	48.33	33.9733	85.0133	GO:0019346;GO:0016765;GO:0016829;GO:003017	BP:transsulfuration;MF:transferase activity, transferring alkyl or ary;MF:lyase activity;MF:pyridoxal phosphate binding;	K17069	MET17	map00270;map00920	Cysteine and methionine metabolism;Sulfur metabolism	COG2873	E:Amino acid transport and metabolism	XP_006966156.1	O-acetylhomoserine sulfhydrylase [Trichoderma reesei QM6a]	sp|P50125|CYSD_EMENI;	Homocysteine synthase OS=Emericella nidulans;	PF01053.21;PF00155.22;PF01041.18;PF00266.20;PF01212.22;PF06838.12	Cys_Met_Meta_PP;Aminotran_1_2;DegT_DnrJ_EryC1;Aminotran_5;Beta_elim_lyase;Met_gamma_lyase	Cys/Met metabolism PLP-dependent enzyme;Aminotransferase class I and II;DegT/DnrJ/EryC1/StrS aminotransferase family;Aminotransferase class-V;Beta-eliminating lyase;Methionine gamma-lyase
e_gw1.6.625.1	59698	-	0.476	-1.07212	9.21647e-06	0.000439956	yes	down	10.26	14.01	12.41	4.82	5.33	4.37	12.2267	4.84	------	------	------	------	------	------	ENOG4111VKY	S:Function unknown	XP_006964170.1	uncharacterized protein TRIREDRAFT_59698 [Trichoderma reesei QM6a]	sp|P21158|CSGA_MYXXA;	C-factor OS=Myxococcus xanthus OX=34 GN=csgA PE=1 SV=1;	PF00106.26;PF13561.7	adh_short;adh_short_C2	short chain dehydrogenase;Enoyl
fgenesh1_pm.C_scaffold_10000124	4146	-	0.423	-1.23961	9.35745e-06	0.000443119	yes	down	41.44	78.37	48.12	17.9	16.35	24.49	55.9767	19.58	GO:0016021;GO:0004497;GO:007194	CC:integral component of membrane;MF:monooxygenase activity;MF:FAD binding;	K00480	E1.14.13.1	------	------	COG0654	Q:Secondary metabolites biosynthesis, transport and catabolism	XP_006965561.1	uncharacterized protein TRIREDRAFT_4146 [Trichoderma reesei QM6a]	sp|Q88FY2|6HN3M_PSEPK;	6-hydroxynicotinate 3-monooxygenase OS=Pseudomonas putida;	PF01494.20;PF13450.7;PF01266.25;PF07992.15;PF00890.25;PF12831.8;PF01593.25	FAD_binding_3;NAD_binding_8;DAO;Pyr_redox_2;FAD_binding_2;FAD_oxidored;Amino_oxidase	FAD binding domain;NA;FAD dependent oxidoreductase;Pyridine nucleotide-disulphide oxidoreductase;FAD binding domain;FAD dependent oxidoreductase;Flavin containing amine oxidoreductase
fgenesh1_pm.C_scaffold_19000028	5084	-	0.156	-2.67949	9.54803e-06	0.000448852	yes	down	119.41	351.47	108.81	21.05	30.87	26.78	193.23	26.2333	------	------	------	------	------	------	ENOG411287I	S:Function unknown	XP_006967760.1	uncharacterized protein TRIREDRAFT_5084 [Trichoderma reesei QM6a]	sp|P10713|CON10_NEUCR;	Conidiation-specific protein 10 OS=Neurospora crassa;	PF10685.10	KGG	Stress-induced bacterial acidophilic repeat motif
estExt_GeneWisePlus.C_220173	81087	-	3.45	1.78659	9.64101e-06	0.000448852	yes	up	32.69	62.44	79.03	231.61	152.71	118.06	58.0533	167.46	GO:0004177;GO:004687	MF:aminopeptidase activity;MF:metal ion binding;	------	------	------	------	COG2234	S:Function unknown	XP_006968384.1	uncharacterized protein TRIREDRAFT_81087 [Trichoderma reesei QM6a]	sp|Q2ULM2|LAP2_ASPOR;	probable leucine aminopeptidase 2 OS=Aspergillus oryzae;	PF04389.18;PF02225.23;PF01546.29	Peptidase_M28;PA;Peptidase_M20	Peptidase family M28;PA domain;Peptidase family M20/M25/M40
fgenesh1_pm.C_scaffold_22000038	5345	-	2.799	1.4847	1.00651e-05	0.000463167	yes	up	20.27	21.41	21.98	74.38	39.05	33.64	21.22	49.0233	GO:0000287;GO:0030976;GO:0071949;GO:001649	MF:magnesium ion binding;MF:thiamine pyrophosphate binding;MF:FAD binding;MF:oxidoreductase activity;	------	------	------	------	COG0277	C:Energy production and conversion	XP_006968264.1	uncharacterized protein TRIREDRAFT_5345 [Trichoderma reesei QM6a]	sp|B6HNK6|SORD_PENRW;	FAD-linked oxidoreductase sorD OS=Penicillium rubens;	PF01565.24;PF08031.13	FAD_binding_4;BBE	FAD binding domain;Berberine and berberine like
estExt_GeneWisePlus.C_50381	76374	-	2.756	1.46275	1.04411e-05	0.000475957	yes	up	15.68	30.43	31.15	72.8	58.15	46.14	25.7533	59.03	GO:001674	MF:transferase activity, transferring acyl groups other than amino-acyl groups;	------	------	------	------	ENOG410YBC1;ENOG410YG5C	S:Function unknown;	XP_006963880.1	uncharacterized protein TRIREDRAFT_76374 [Trichoderma reesei QM6a]	sp|A0A1V6P9U2|CALD_PENDC;	Transcriptional regulator calD OS=Penicillium decumbens OX=69771 GN=calD PE=1 SV=1;	PF02458.16	Transferase	Transferase family
estExt_fgenesh5_pg.C_30502	120504	-	2.92	1.54616	1.046e-05	0.000475957	yes	up	85.95	134.71	168.93	435.37	261.15	251.17	129.863	315.897	GO:001602	CC:integral component of membrane;	------	------	------	------	ENOG4110W6C	S:Function unknown	XP_006963018.1	uncharacterized protein TRIREDRAFT_120504 [Trichoderma reesei QM6a]	------	------	PF00651.32	BTB	BTB/POZ domain
kg2.C_scaffold_51000001	73103	-	0.384	-1.38023	1.38345e-05	0.000605817	yes	down	7.08	11.59	9.23	3.21	2.63	3.32	9.3	3.05333	------	------	------	------	------	------	------	------	------	------	------	------	------	------	------
estExt_Genewise1.C_160269	50212	-	2.312	1.20907	1.39984e-05	0.000609717	yes	up	45.89	38.67	44.51	113.52	71.02	62.15	43.0233	82.23	GO:0016021;GO:001674	CC:integral component of membrane;MF:transferase activity;	------	------	------	------	ENOG410YPH2	S:Function unknown	XP_006967324.1	glycosyltransferase [Trichoderma reesei QM6a]	------	------	PF13632.7;PF00535.27	Glyco_trans_2_3;Glycos_transf_2	Glycosyl transferase family group 2;Glycosyl transferase family 2
estExt_fgenesh5_pg.C_290113	123989	-	3.523	1.81692	1.4234e-05	0.000616679	yes	up	6133.46	15542.9	15842.3	50215	33515.4	26008.5	12506.2	36579.6	GO:0030245;GO:0005576;GO:0016162;GO:0030248;GO:000455	BP:cellulose catabolic process;CC:extracellular region;MF:cellulose 1,4-beta-cellobiosidase activity;MF:cellulose binding;MF:hydrolase activity, hydrolyzing O-glycosyl compounds;	K01225	CBH1	map00500	Starch and sucrose metabolism	ENOG41101KD	G:Carbohydrate transport and metabolism	XP_006969224.1	glycoside hydrolase family 7 [Trichoderma reesei QM6a]	sp|A0A024RXP8|GUX1_HYPJR;	Exoglucanase 1 OS=Hypocrea jecorina;	PF00840.21;PF00734.19	Glyco_hydro_7;CBM_1	Glycosyl hydrolase family 7;Fungal cellulose binding domain
e_gw1.1.421.1	53238	-	2.233	1.1587	1.63798e-05	0.000705892	yes	up	81.15	105.68	109.8	243.11	152.19	153.69	98.8767	182.997	GO:0007166;GO:0016021;GO:000488	BP:cell surface receptor signaling pathway;CC:integral component of membrane;MF:transmembrane signaling receptor activity;	------	------	------	------	ENOG410XRGN	S:Function unknown	XP_006961148.1	G-protein coupled receptor [Trichoderma reesei QM6a]	------	------	------	------	------
e_gw1.5.768.1	58767	-	2.695	1.43016	1.6585e-05	0.00070725	yes	up	7.46	13.48	16.76	28.3	31.97	24.98	12.5667	28.4167	GO:001602	CC:integral component of membrane;	------	------	------	------	ENOG410YBBR	S:Function unknown	XP_006963695.1	uncharacterized protein TRIREDRAFT_58767 [Trichoderma reesei QM6a]	------	------	------	------	------
e_gw1.3.954.1	56840	-	3.463	1.79201	1.70876e-05	0.000711457	yes	up	90.11	185.19	299.93	528.01	527.71	631.9	191.743	562.54	GO:0016021;GO:0022857;GO:001649	CC:integral component of membrane;MF:transmembrane transporter activity;MF:oxidoreductase activity;	------	------	------	------	COG0673	S:Function unknown	XP_006962588.1	uncharacterized protein TRIREDRAFT_56840, partial [Trichoderma reesei QM6a]	sp|Q04869|YM94_YEAST;	Uncharacterized protein YMR315W OS=Saccharomyces cerevisiae;	PF02894.18;PF01408.23	GFO_IDH_MocA_C;GFO_IDH_MocA	Oxidoreductase family, C-terminal alpha/beta domain;Oxidoreductase family, NAD-binding Rossmann fold
fgenesh5_pg.C_scaffold_3000182	104227	-	8.257	3.04559	1.84055e-05	0.000757133	yes	up	3.83	6.78	6.77	85.01	21.07	12.64	5.79333	39.5733	------	------	------	------	------	------	------	------	XP_006962660.1	uncharacterized protein TRIREDRAFT_104227 [Trichoderma reesei QM6a]	------	------	------	------	------
estExt_Genewise1.C_120020	49081	-	3.462	1.79171	1.88754e-05	0.000768701	yes	up	219.06	572.1	641.24	1745.22	1335.71	1052.89	477.467	1377.94	GO:0005975;GO:0030245;GO:0016021;GO:0005576;GO:0016787;GO:0030248;GO:0022857;GO:003395	BP:carbohydrate metabolic process;BP:cellulose catabolic process;CC:integral component of membrane;CC:extracellular region;MF:hydrolase activity;MF:cellulose binding;MF:transmembrane transporter activity;MF:xyloglucan-specific exo-beta-1,4-glucanase activity;	K18578	CEL74A	------	------	ENOG410ZVF4	G:Carbohydrate transport and metabolism	XP_006966240.1	glycoside hydrolase family 74 [Trichoderma reesei QM6a]	sp|Q7Z9M8|XG74_HYPJQ;	Xyloglucanase OS=Hypocrea jecorina;	PF15902.6;PF00734.19	Sortilin-Vps10;CBM_1	Sortilin, neurotensin receptor 3,;Fungal cellulose binding domain
estExt_GeneWisePlus.C_50010	76204	-	2.469	1.30392	2.31999e-05	0.000926288	yes	up	3	2.73	3.23	8.1	5.35	4.98	2.98667	6.14333	GO:0016021;GO:0008168;GO:0016491;GO:001018	CC:integral component of membrane;MF:methyltransferase activity;MF:oxidoreductase activity;MF:FMN binding;	------	------	------	------	COG1902	C:Energy production and conversion	XP_006963789.1	uncharacterized protein TRIREDRAFT_76204 [Trichoderma reesei QM6a]	sp|A0A482N8M8|ICCE_TALVA;	NADH-dependent flavin oxidoreductase iccE OS=Talaromyces variabilis OX=28576 GN=iccE PE=1 SV=1;	PF00724.21	Oxidored_FMN	NAD
e_gw1.6.418.1	59364	-	0.423	-1.24249	2.34415e-05	0.000931371	yes	down	11.42	8.64	9.51	4.69	2.43	3.24	9.85667	3.45333	GO:0055085;GO:001602	BP:transmembrane transport;CC:integral component of membrane;	------	------	------	------	ENOG410XNZC	S:Function unknown	ETS03555.1	OPT-domain-containing protein [Trichoderma reesei RUT C-30]	sp|P40900|ISP4_SCHPO;	Sexual differentiation process protein isp4 OS=Schizosaccharomyces pombe;	PF03169.16	OPT	OPT oligopeptide transporter protein
e_gw1.4.937.1	58114	-	2.15	1.10401	2.40712e-05	0.000951747	yes	up	31.27	49.29	50.65	91.81	74.78	68.3	43.7367	78.2967	------	------	------	------	------	------	ENOG41127BE	S:Function unknown	XP_006963473.1	uncharacterized protein TRIREDRAFT_58114 [Trichoderma reesei QM6a]	------	------	------	------	------
estExt_fgenesh5_pg.C_30013	120312	-	3.645	1.86582	3.09834e-05	0.00121327	yes	up	1698.24	4983.07	5586.3	16238.6	11508	9725.6	4089.2	12490.7	GO:0005975;GO:0030245;GO:0005576;GO:0030248;GO:0008810;GO:000455	BP:carbohydrate metabolic process;BP:cellulose catabolic process;CC:extracellular region;MF:cellulose binding;MF:cellulase activity;MF:hydrolase activity, hydrolyzing O-glycosyl compounds;	K01179	E3.2.1.4	map00500	Starch and sucrose metabolism	COG2730	G:Carbohydrate transport and metabolism	XP_006962583.1	glycoside hydrolase family 5 [Trichoderma reesei QM6a]	sp|A0A024SH20|GUN2_HYPJR;	Endoglucanase EG-II OS=Hypocrea jecorina;	PF00150.19;PF00734.19	Cellulase;CBM_1	Cellulase;Fungal cellulose binding domain
estExt_GeneWisePlus.C_330071	82227	-	2.234	1.1594	3.14851e-05	0.00122702	yes	up	73.34	60.77	56.79	155.64	115.82	79.85	63.6333	117.103	GO:0030245;GO:0102483;GO:000842	BP:cellulose catabolic process;MF:scopolin beta-glucosidase activity;MF:beta-glucosidase activity;	K05349	bglX	map00460;map00500	Cyanoamino acid metabolism;Starch and sucrose metabolism	COG1472	S:Function unknown	XP_006969529.1	glycoside hydrolase family 3 [Trichoderma reesei QM6a]	sp|A1DFA8|BGLI_NEOFI;	Probable beta-glucosidase I OS=Neosartorya fischeri;	PF01915.23;PF00933.22;PF07691.13;PF14310.7	Glyco_hydro_3_C;Glyco_hydro_3;PA14;Fn3-like	Glycosyl hydrolase family 3 C-terminal domain;Glycosyl hydrolase family 3 N terminal domain;PA14 domain;Fibronectin type III-like domain
estExt_GeneWisePlus.C_60166	76696	-	2.028	1.02006	3.2097e-05	0.00124491	yes	up	133.84	145.92	198.6	308.72	229.36	274.19	159.453	270.757	GO:0004497;GO:001649	MF:monooxygenase activity;MF:oxidoreductase activity;	------	------	------	------	COG2072	P:Inorganic ion transport and metabolism	XP_006964265.1	uncharacterized protein TRIREDRAFT_76696 [Trichoderma reesei QM6a]	sp|A0A0P0V5U9|YUC1_ORYSJ;	Indole-3-pyruvate monooxygenase YUCCA1 OS=Oryza sativa subsp. japonica OX=39947 GN=YUCCA1 PE=1 SV=1;	PF13738.7;PF07992.15;PF13434.7;PF00743.20;PF00070.28;PF01494.20;PF13450.7;PF01946.18	Pyr_redox_3;Pyr_redox_2;K_oxygenase;FMO-like;Pyr_redox;FAD_binding_3;NAD_binding_8;Thi4	Pyridine nucleotide-disulphide oxidoreductase;Pyridine nucleotide-disulphide oxidoreductase;L-lysine 6-monooxygenase;Flavin-binding monooxygenase-like;Pyridine nucleotide-disulphide oxidoreductase;FAD binding domain;NA;Thi4 family
fgenesh5_pg.C_scaffold_25000078	111236	-	4.056	2.01995	3.25232e-05	0.00125546	yes	up	4.93	14.63	21.83	51.05	48.26	42.98	13.7967	47.43	GO:000808	MF:N-acetyltransferase activity;	------	------	------	------	ENOG4111FF5	S:Function unknown	XP_006968726.1	uncharacterized protein TRIREDRAFT_111236 [Trichoderma reesei QM6a]	sp|P13018|STA_ECOLX;	Streptothricin acetyltransferase OS=Escherichia coli OX=562 GN=sat-1 PE=3 SV=1;	PF00583.26;PF13508.8;PF13673.8;PF13302.8;PF13420.8	Acetyltransf_1;Acetyltransf_7;Acetyltransf_10;Acetyltransf_3;Acetyltransf_4	Acetyltransferase;Acetyltransferase;Acetyltransferase;Acetyltransferase;Acetyltransferase
fgenesh5_pg.C_scaffold_5000166	105381	-	2.027	1.01929	3.51734e-05	0.00134501	yes	up	17.22	13.68	13.89	28.29	26.76	20.69	14.93	25.2467	------	------	------	------	------	------	ENOG4110XBG	S:Function unknown	XP_006963661.1	uncharacterized protein TRIREDRAFT_105381 [Trichoderma reesei QM6a]	------	------	PF14832.7	Tautomerase_3	Putative oxalocrotonate tautomerase enzyme
e_gw1.10.128.1	62171	-	2.33	1.2204	3.84557e-05	0.00142373	yes	up	1.87	1.89	1.33	3.96	3.29	2.53	1.69667	3.26	GO:0016021;GO:002285	CC:integral component of membrane;MF:transmembrane transporter activity;	------	------	------	------	ENOG410XNQK	I:Lipid transport and metabolism	XP_006965826.1	uncharacterized protein TRIREDRAFT_62171 [Trichoderma reesei QM6a]	sp|Q2UPC1|ACLA_ASPOR;	MFS efflux transporter aclA OS=Aspergillus oryzae;	PF07690.17;PF00083.25;PF06609.14	MFS_1;Sugar_tr;TRI12	Major Facilitator Superfamily;Sugar;Fungal trichothecene efflux pump
estExt_Genewise1.C_150113	49976	-	4.094	2.03344	3.92658e-05	0.00144063	yes	up	478.32	1202.72	1307.53	5508.13	2812.34	1908.62	996.19	3409.7	GO:0005975;GO:0005576;GO:0016787;GO:0030248;GO:000881	BP:carbohydrate metabolic process;CC:extracellular region;MF:hydrolase activity;MF:cellulose binding;MF:cellulase activity;	K01179	E3.2.1.4	map00500	Starch and sucrose metabolism	ENOG410YDK7;ENOG4110B56	G:Carbohydrate transport and metabolism;S:Function unknown	XP_006967072.1	glycoside hydrolase family 45 [Trichoderma reesei QM6a]	sp|P43317|GUN5_HYPJE;	Endoglucanase-5 OS=Hypocrea jecorina OX=51453 GN=egl5 PE=3 SV=1;	PF00734.19;PF03330.19	CBM_1;DPBB_1	Fungal cellulose binding domain;Lytic transglycolase
fgenesh5_pg.C_scaffold_29000119	111849	-	4.925	2.30007	5.24104e-05	0.00186412	yes	up	70.79	110.41	185.24	159.7	530.99	852.15	122.147	514.28	GO:0006665;GO:000434	BP:sphingolipid metabolic process;MF:glucosylceramidase activity;	------	------	------	------	COG5520	G:Carbohydrate transport and metabolism	XP_006969226.1	glycoside hydrolase family 5 [Trichoderma reesei QM6a]	sp|G2Q1N4|XY30A_MYCTT;	GH30 family xylanase OS=Myceliophthora thermophila;	PF02055.17;PF17189.5;PF02057.16	Glyco_hydro_30;Glyco_hydro_30C;Glyco_hydro_59	Glycosyl hydrolase family 30 TIM-barrel domain;Glycosyl hydrolase family 30 beta sandwich domain;Glycosyl hydrolase family 59
e_gw1.2.283.1	55534	-	2.314	1.21017	5.40541e-05	0.00191422	yes	up	5.97	13.37	10.81	18.26	19.39	20.34	10.05	19.33	GO:0006488;GO:0016021;GO:0008963;GO:000397	BP:dolichol-linked oligosaccharide biosynthetic process;CC:integral component of membrane;MF:phospho-N-acetylmuramoyl-pentapeptide-transferase activity;MF:UDP-N-acetylglucosamine-dolichyl-phosphate N-acetylglucosaminephosphotransferase activity;	K01001	ALG7	map00510	N-Glycan biosynthesis	COG0472	M:Cell wall/membrane/envelope biogenesis	XP_006962220.1	uncharacterized protein TRIREDRAFT_55534 [Trichoderma reesei QM6a]	sp|P42881|GPT_SCHPO;	UDP-N-acetylglucosamine--dolichyl-phosphate N-acetylglucosaminephosphotransferase OS=Schizosaccharomyces pombe;	PF00953.22	Glycos_transf_4	Glycosyl transferase family 4
fgenesh5_pg.C_scaffold_5000229	105444	-	5.145	2.36324	6.0032e-05	0.00209854	yes	up	1.69	1.53	1.25	11.46	4.47	2.96	1.49	6.29667	GO:001602	CC:integral component of membrane;	------	------	------	------	ENOG410YK5J	S:Function unknown	XP_006963867.1	uncharacterized protein TRIREDRAFT_105444 [Trichoderma reesei QM6a]	------	------	------	------	------
kg2.C_scaffold_3000002	72567	-	3.684	1.88137	6.28e-05	0.00217662	yes	up	3924.13	11557.7	12875.7	40606.1	26424.9	19940.9	9452.52	28990.6	GO:0030245;GO:0005576;GO:0030248;GO:0016162;GO:0004553;GO:004280	BP:cellulose catabolic process;CC:extracellular region;MF:cellulose binding;MF:cellulose 1,4-beta-cellobiosidase activity;MF:hydrolase activity, hydrolyzing O-glycosyl compounds;MF:identical protein binding;	K19668	CBH2, cbhA	map00500	Starch and sucrose metabolism	COG5297	G:Carbohydrate transport and metabolism	XP_006962580.1	glycoside hydrolase family 6 [Trichoderma reesei QM6a]	sp|P07987|GUX2_HYPJE;	Exoglucanase 2 OS=Hypocrea jecorina OX=51453 GN=cbh2 PE=1 SV=1;	PF01341.18;PF00734.19	Glyco_hydro_6;CBM_1	Glycosyl hydrolases family 6;Fungal cellulose binding domain
estExt_Genewise1.C_40949	46285	-	0.172	-2.53683	6.59746e-05	0.00226736	yes	down	9.55	36.52	9.9	0.98	3.71	3.18	18.6567	2.62333	------	------	------	------	------	------	ENOG4111YTA	O:Posttranslational modification, protein turnover, chaperones	XP_006963126.1	uncharacterized protein TRIREDRAFT_46285 [Trichoderma reesei QM6a]	sp|P19752|HSP30_NEUCR;	30 kDa heat shock protein OS=Neurospora crassa;	PF00011.22;PF17886.2	HSP20;ArsA_HSP20	Hsp20/alpha crystallin family;HSP20-like domain found in ArsA
estExt_fgenesh5_pg.C_90277	121877	-	0.345	-1.53542	6.78597e-05	0.00230299	yes	down	4.99	2.88	2.93	0.71	1.27	1.09	3.6	1.02333	GO:003396	MF:cis-stilbene-oxide hydrolase activity;	------	------	------	------	COG0596	S:Function unknown	XP_006965374.1	uncharacterized protein TRIREDRAFT_121877 [Trichoderma reesei QM6a]	sp|Q06816|HYEP_STIAD;	Putative epoxide hydrolase OS=Stigmatella aurantiaca;	PF06441.13;PF00561.21	EHN;Abhydrolase_1	Epoxide hydrolase N terminus;alpha/beta hydrolase fold
estExt_Genewise1.C_160272	50215	-	2.279	1.1885	6.99559e-05	0.00236428	yes	up	28.44	24.56	23.04	67.25	41.53	32.74	25.3467	47.1733	GO:0005975;GO:0016021;GO:000455	BP:carbohydrate metabolic process;CC:integral component of membrane;MF:hydrolase activity, hydrolyzing O-glycosyl compounds;	------	------	------	------	COG2273	G:Carbohydrate transport and metabolism	XP_006967325.1	glycoside hydrolase family 16 [Trichoderma reesei QM6a]	sp|Q8N0N3|BGBP_PENMO;	Beta-1,3-glucan-binding protein OS=Penaeus monodon OX=6687 PE=2 SV=1;	PF00722.22	Glyco_hydro_16	Glycosyl hydrolases family 16
estExt_GeneWisePlus.C_290207	82049	-	2.276	1.18635	7.10446e-05	0.00239115	yes	up	4.07	3.22	4.38	6.76	9.53	5.88	3.89	7.39	------	------	------	------	------	------	ENOG410Y89X	S:Function unknown	XP_006969227.1	uncharacterized protein TRIREDRAFT_82049 [Trichoderma reesei QM6a]	------	------	PF01636.24;PF01633.21	APH;Choline_kinase	Phosphotransferase enzyme family;Choline/ethanolamine kinase
estExt_fgenesh5_pg.C_30432	120473	-	0.477	-1.06821	7.28802e-05	0.00244284	yes	down	25.4	27.74	19.24	6.02	10.38	12.17	24.1267	9.52333	GO:001674	MF:transferase activity, transferring acyl groups;	K09699	DBT, bkdB	map00280;map00640	Valine, leucine and isoleucine degradation;Propanoate metabolism	COG0508	C:Energy production and conversion	XP_006962986.1	uncharacterized protein TRIREDRAFT_120473 [Trichoderma reesei QM6a]	sp|P53395|ODB2_MOUSE;	Lipoamide acyltransferase component of branched-chain alpha-keto acid dehydrogenase complex, mitochondrial OS=Mus musculus OX=10090 GN=Dbt PE=1 SV=2;	PF00198.24;PF00364.23;PF02817.18	2-oxoacid_dh;Biotin_lipoyl;E3_binding	2-oxoacid dehydrogenases acyltransferase;Biotin-requiring enzyme;e3 binding domain
gw1.8.435.1	34985	-	2.973	1.57212	7.50764e-05	0.00250614	yes	up	4.23	7.53	8.73	24.94	13.31	12.34	6.83	16.8633	GO:0032259;GO:0008168;GO:0003682;GO:000388	BP:methylation;MF:methyltransferase activity;MF:chromatin binding;MF:DN;	K00558	DNMT1, dcm	map00270	Cysteine and methionine metabolism	COG0270	L:Replication, recombination and repair	XP_006964860.1	uncharacterized protein TRIREDRAFT_34985, partial [Trichoderma reesei QM6a]	sp|B1Q3J6|DNM1B_ORYSJ;	DNA;	PF00145.18;PF01426.19	DNA_methylase;BAH	C-5 cytosine-specific DNA methylase;BAH domain
fgenesh5_pg.C_scaffold_11000118	108145	-	5.084	2.34591	7.60733e-05	0.00252905	yes	up	0.33	1.57	1.48	2.83	4.99	6.68	1.12667	4.83333	------	------	------	------	------	------	ENOG410ZGN4	S:Function unknown	XP_006965986.1	uncharacterized protein TRIREDRAFT_108145 [Trichoderma reesei QM6a]	------	------	------	------	------
estExt_Genewise1.C_190306	50894	-	2.723	1.44529	8.99521e-05	0.00289589	yes	up	801.4	635.41	854.12	909.39	1687.33	2689.52	763.643	1762.08	GO:0016021;GO:002285	CC:integral component of membrane;MF:transmembrane transporter activity;	------	------	------	------	ENOG410XNQK	G:Carbohydrate transport and metabolism	XP_006967934.1	uncharacterized protein TRIREDRAFT_50894 [Trichoderma reesei QM6a]	sp|Q4U3U6|QAY_NEUAF;	Quinate permease OS=Neurospora africana OX=5143 GN=qa-y PE=3 SV=1;	PF00083.25;PF07690.17	Sugar_tr;MFS_1	Sugar;Major Facilitator Superfamily
estExt_Genewise1.C_12092	44628	-	0.415	-1.26864	9.59375e-05	0.00301703	yes	down	39.36	41.91	30.77	6.92	13.64	18.06	37.3467	12.8733	GO:0034354;GO:0097053;GO:0043420;GO:0019805;GO:0006569;GO:0005737;GO:0030429;GO:003017	BP:'de novo' NAD biosynthetic process from tryptophan;BP:L-kynurenine catabolic process;BP:anthranilate metabolic process;BP:quinolinate biosynthetic process;BP:tryptophan catabolic process;CC:cytoplasm;MF:kynureninase activity;MF:pyridoxal phosphate binding;	K01556	KYNU, kynU	map00380	Tryptophan metabolism	COG3844	E:Amino acid transport and metabolism	XP_006961108.1	kynureninase [Trichoderma reesei QM6a]	sp|Q7S332|KYNU1_NEUCR;	Kynureninase 1 OS=Neurospora crassa;	PF00266.20	Aminotran_5	Aminotransferase class-V
estExt_fgenesh5_pg.C_170159	123039	-	2.122	1.08534	0.000112253	0.00345839	yes	up	114.41	107.02	109.89	271.9	166.82	142.23	110.44	193.65	------	------	------	------	------	------	ENOG410YXYV	S:Function unknown	XP_006967444.1	cell wall protein [Trichoderma reesei QM6a]	------	------	PF05730.12	CFEM	CFEM domain
estExt_fgenesh5_pg.C_190084	123232	-	4.78	2.25703	0.000114079	0.00348649	yes	up	1590.2	6455.54	6261.08	31549.7	15702.8	9390.47	4768.94	18881	GO:0000272;GO:000881	BP:polysaccharide catabolic process;MF:cellulase activity;	K18576	XEG	------	------	ENOG410XRKF	G:Carbohydrate transport and metabolism	XP_006967891.1	glycoside hydrolase family 12 [Trichoderma reesei QM6a]	sp|P22669|GUN_ASPAC;	Endoglucanase-1 OS=Aspergillus aculeatus OX=5053 PE=1 SV=1;	PF01670.17	Glyco_hydro_12	Glycosyl hydrolase family 12
e_gw1.17.101.1	65817	-	0.481	-1.056	0.000122679	0.00370081	yes	down	15.76	26.04	24.52	7.76	8.04	10.82	22.1067	8.87333	GO:0016740;GO:001675	MF:transferase activity;MF:transferase activity, transferring glycosyl groups;	K13690	CMT1	------	------	ENOG410XSYA	S:Function unknown	XP_006967536.1	uncharacterized protein TRIREDRAFT_65817, partial [Trichoderma reesei QM6a]	sp|Q6U1Z4|CMT1_CRYNJ;	Alpha-1,3-mannosyltransferase CMT1 OS=Cryptococcus neoformans var. neoformans serotype D;	PF11735.9	CAP59_mtransfer	Cryptococcal mannosyltransferase 1
estExt_fgenesh5_pg.C_50016	120873	-	2.579	1.36675	0.000162022	0.00466314	yes	up	2.03	2.22	3.87	5.81	4.43	7.42	2.70667	5.88667	GO:0008152;GO:0016787;GO:0033919;GO:001679	BP:metabolic process;MF:hydrolase activity;MF:glucan 1,3-alpha-glucosidase activity;MF:hydrolase activity, acting on glycosyl bonds;	------	------	------	------	ENOG410XS7J	G:Carbohydrate transport and metabolism	XP_006963603.1	glycoside hydrolase family 71 [Trichoderma reesei QM6a]	sp|B6GX22|MU71A_PENRW;	Mutanase Pc12g07500 OS=Penicillium rubens;	PF03659.15	Glyco_hydro_71	Glycosyl hydrolase family 71
estExt_GeneWisePlus.C_50357	76360	-	3.608	1.85132	0.000183589	0.00522844	yes	up	0.42	0.25	0.53	1.69	1.11	0.85	0.4	1.21667	GO:001602	CC:integral component of membrane;	------	------	------	------	ENOG410YFYX	S:Function unknown	XP_006963871.1	uncharacterized protein TRIREDRAFT_76360 [Trichoderma reesei QM6a]	------	------	------	------	------
e_gw1.17.138.1	66041	-	2.859	1.51545	0.000191505	0.00539725	yes	up	13.59	13.5	14.19	53.14	25.42	18.86	13.76	32.4733	GO:0005975;GO:0016021;GO:000455	BP:carbohydrate metabolic process;CC:integral component of membrane;MF:hydrolase activity, hydrolyzing O-glycosyl compounds;	K01183	E3.2.1.14	map00520	Amino sugar and nucleotide sugar metabolism	ENOG4111GPA	G:Carbohydrate transport and metabolism	XP_006967420.1	uncharacterized protein TRIREDRAFT_66041, partial [Trichoderma reesei QM6a]	sp|Q873Y0|CHIA1_ASPFM;	Endochitinase A1 OS=Neosartorya fumigata OX=746128 GN=chiA1 PE=1 SV=1;	PF00704.29	Glyco_hydro_18	Glycosyl hydrolases family 18
estExt_GeneWisePlus.C_60045	76672	-	4.488	2.16593	0.000216293	0.00597188	yes	up	121.2	332.83	698.26	2122.69	1033.84	1235.26	384.097	1463.93	GO:0005975;GO:0102483;GO:0008422;GO:000455	BP:carbohydrate metabolic process;MF:scopolin beta-glucosidase activity;MF:beta-glucosidase activity;MF:hydrolase activity, hydrolyzing O-glycosyl compounds;	K05349	bglX	map00460;map00500	Cyanoamino acid metabolism;Starch and sucrose metabolism	COG1472	S:Function unknown	XP_006964076.1	glycoside hydrolase family 3 [Trichoderma reesei QM6a]	sp|G4NI45|CEL3A_MAGO7;	Beta-glucosidase cel3A OS=Magnaporthe oryzae;	PF01915.23;PF00933.22;PF14310.7	Glyco_hydro_3_C;Glyco_hydro_3;Fn3-like	Glycosyl hydrolase family 3 C-terminal domain;Glycosyl hydrolase family 3 N terminal domain;Fibronectin type III-like domain
fgenesh5_pg.C_scaffold_1000824	103191	-	2.997	1.58353	0.000224881	0.00616719	yes	up	0.87	1.18	0.64	2.08	2.28	2.29	0.896667	2.21667	GO:0006629;GO:0016042;GO:001678	BP:lipid metabolic process;BP:lipid catabolic process;MF:hydrolase activity;	------	------	------	------	ENOG410XQXJ;ENOG4111AGG	S:Function unknown;L:Replication, recombination and repair	XP_006961865.1	uncharacterized protein TRIREDRAFT_103191 [Trichoderma reesei QM6a]	------	------	------	------	------
fgenesh5_pg.C_scaffold_7000116	106315	-	2.725	1.44635	0.000242135	0.00640322	yes	up	13.19	15.85	13.81	51.13	27.29	17.53	14.2833	31.9833	GO:000823	MF:peptidase activity;	------	------	------	------	ENOG410YREH;ENOG410XUE9	S:Function unknown;	XP_006964666.1	uncharacterized protein TRIREDRAFT_106315 [Trichoderma reesei QM6a]	------	------	------	------	------
estExt_GeneWisePlus.C_170393	80268	-	2.05	1.03543	0.000253189	0.00661489	yes	up	60.4	88.74	89.32	92.93	175.8	140.18	79.4867	136.303	GO:0042450;GO:000405	BP:arginine biosynthetic process via ornithine;MF:argininosuccinate lyase activity;	K01755	argH, ASL	map00220;map00250	Arginine biosynthesis;Alanine, aspartate and glutamate metabolism	COG0165	E:Amino acid transport and metabolism	XP_006967564.1	uncharacterized protein TRIREDRAFT_80268 [Trichoderma reesei QM6a]	sp|P50514|ARLZ_SCHPO;	Probable argininosuccinate lyase OS=Schizosaccharomyces pombe;	PF00206.21;PF14698.7	Lyase_1;ASL_C2	Lyase;Argininosuccinate lyase C-terminal
e_gw1.1.560.1	54260	-	0.463	-1.10997	0.00029193	0.00745382	yes	down	24.25	25.23	22.01	5.66	8.28	13.63	23.83	9.19	GO:0019441;GO:0046872;GO:0051213;GO:002003	BP:tryptophan catabolic process to kynurenine;MF:metal ion binding;MF:dioxygenase activity;MF:heme binding;	K00463	IDO, INDO	map00380	Tryptophan metabolism	ENOG410XQHE	I:Lipid transport and metabolism	XP_006961494.1	uncharacterized protein TRIREDRAFT_54260 [Trichoderma reesei QM6a]	sp|P47125|I23O_YEAST;	Indoleamine 2,3-dioxygenase OS=Saccharomyces cerevisiae;	PF01231.19	IDO	Indoleamine 2,3-dioxygenase
e_gw1.5.72.1	58450	-	7.148	2.83763	0.000293712	0.00745863	yes	up	0.22	1.01	2.29	2.78	5.46	13.49	1.17333	7.24333	GO:0005975;GO:000455	BP:carbohydrate metabolic process;MF:hydrolase activity, hydrolyzing O-glycosyl compounds;	K15920	XYL4	map00520	Amino sugar and nucleotide sugar metabolism	COG1472	Q:Secondary metabolites biosynthesis, transport and catabolism	XP_006963621.1	glycoside hydrolase family 3 [Trichoderma reesei QM6a]	sp|B0Y0I4|BXLB_ASPFC;	Probable exo-1,4-beta-xylosidase bxlB OS=Neosartorya fumigata;	PF01915.23;PF00933.22;PF14310.7	Glyco_hydro_3_C;Glyco_hydro_3;Fn3-like	Glycosyl hydrolase family 3 C-terminal domain;Glycosyl hydrolase family 3 N terminal domain;Fibronectin type III-like domain
fgenesh1_pm.C_scaffold_3000002	2489	-	2.994	1.58184	0.000294865	0.00745863	yes	up	1.28	2.96	3.96	6.52	7.6	6.59	2.73333	6.90333	GO:0033897;GO:000372	MF:ribonuclease T2 activity;MF:RNA binding;	K01166	RNASET2	------	------	ENOG4111M7G	S:Function unknown	XP_006962472.1	uncharacterized protein TRIREDRAFT_2489 [Trichoderma reesei QM6a]	sp|P24657|RNTR_HYPRU;	Ribonuclease Trv OS=Hypocrea rufa OX=5547 PE=1 SV=1;	PF00445.19	Ribonuclease_T2	Ribonuclease T2 family
estExt_fgenesh5_pg.C_50250	120961	-	2.09	1.06355	0.000299155	0.00754372	yes	up	4607.94	7921.59	7848.01	15009.6	11554.3	9414.1	6792.51	11992.7	GO:0030245;GO:0005576;GO:0016787;GO:0004497;GO:0008810;GO:004687	BP:cellulose catabolic process;CC:extracellular region;MF:hydrolase activity;MF:monooxygenase activity;MF:cellulase activity;MF:metal ion binding;	------	------	------	------	ENOG4110K71	G:Carbohydrate transport and metabolism	XP_006963879.1	glycoside hydrolase family 61 [Trichoderma reesei QM6a]	sp|Q7Z9M7|GUN7_HYPJQ;	Endoglucanase-7 OS=Hypocrea jecorina;	PF03443.15	Glyco_hydro_61	Glycosyl hydrolase family 61
estExt_fgenesh5_pg.C_90250	121856	-	0.478	-1.06409	0.000300449	0.00755295	yes	down	90.93	130.22	110.54	28.89	40.72	62.74	110.563	44.1167	GO:0009072;GO:0003868;GO:004687	BP:aromatic amino acid family metabolic process;MF:4-hydroxyphenylpyruvate dioxygenase activity;MF:metal ion binding;	K00457	HPD, hppD	map00130;map00360;map00350	Ubiquinone and other terpenoid-quinone biosynthesis;Phenylalanine metabolism;Tyrosine metabolism	COG3185	E:Amino acid transport and metabolism	XP_006965498.1	4-hydroxyphenylpyruvate dioxygenase [Trichoderma reesei QM6a]	sp|Q872T7|HPPD_NEUCR;	4-hydroxyphenylpyruvate dioxygenase OS=Neurospora crassa;	PF00903.26;PF13669.7	Glyoxalase;Glyoxalase_4	Glyoxalase/Bleomycin resistance protein/Dioxygenase superfamily;Glyoxalase/Bleomycin resistance protein/Dioxygenase superfamily
fgenesh5_pg.C_scaffold_18000132	110035	-	9.282	3.2144	0.000302588	0.00758331	yes	up	0.28	0.24	0.06	3.21	0.67	0.48	0.193333	1.45333	------	------	------	------	------	------	ENOG410YJCU	S:Function unknown	XP_006967720.1	uncharacterized protein TRIREDRAFT_110035 [Trichoderma reesei QM6a]	------	------	------	------	------
estExt_fgenesh5_pg.C_50225	120953	-	6.277	2.65019	0.000387313	0.00933332	yes	up	0.29	0.32	0.77	4.64	1.64	0.7	0.46	2.32667	GO:0005975;GO:0008061;GO:000455	BP:carbohydrate metabolic process;MF:chitin binding;MF:hydrolase activity, hydrolyzing O-glycosyl compounds;	------	------	------	------	COG3325	G:Carbohydrate transport and metabolism	XP_006963866.1	uncharacterized protein TRIREDRAFT_120953 [Trichoderma reesei QM6a]	------	------	------	------	------
fgenesh5_pg.C_scaffold_9000297	107494	-	0.437	-1.19514	0.000420146	0.0100354	yes	down	51.12	106.73	42.65	23.39	26.36	22.02	66.8333	23.9233	------	------	------	------	------	------	------	------	XP_006965379.1	uncharacterized protein TRIREDRAFT_107494 [Trichoderma reesei QM6a]	------	------	------	------	------
e_gw1.2.890.1	55999	-	2.453	1.29436	0.00047941	0.0113511	yes	up	37.56	36.79	35.91	118.2	59.83	44.4	36.7533	74.1433	GO:0005975;GO:005269	BP:carbohydrate metabolic process;MF:raffinose alpha-galactosidase activity;	K07407	E3.2.1.22B, galA, rafA	map00600;map00603;map00561;map00052	Sphingolipid metabolism;Glycosphingolipid biosynthesis - globo and isoglobo series;Glycerolipid metabolism;Galactose metabolism	ENOG410XPF1	G:Carbohydrate transport and metabolism	XP_006962228.1	uncharacterized protein TRIREDRAFT_55999 [Trichoderma reesei QM6a]	sp|Q9UVD6|MEL_TORDE;	Alpha-galactosidase OS=Torulaspora delbrueckii OX=4950 GN=MEL PE=3 SV=1;	PF16499.6;PF17801.2;PF02065.19	Melibiase_2;Melibiase_C;Melibiase	Alpha galactosidase A;Alpha galactosidase C-terminal beta sandwich domain;Melibiase
estExt_GeneWisePlus.C_100526	78462	-	0.491	-1.02501	0.000481513	0.0113679	yes	down	18.43	29.61	16.42	7.52	6.94	11.91	21.4867	8.79	GO:000841	MF:CoA-transferase activity;	------	------	------	------	COG1804	C:Energy production and conversion	XP_006965870.1	uncharacterized protein TRIREDRAFT_78462 [Trichoderma reesei QM6a]	sp|A0A2I6PIZ1|NODX_HYPPI;	Acetyl-coenzyme A transferase nodX OS=Hypoxylon pulicicidum OX=1243767 GN=nodX PE=3 SV=1;	PF02515.18	CoA_transf_3	CoA-transferase family III
fgenesh5_pg.C_scaffold_19000152	110267	-	2.557	1.35453	0.000538999	0.012263	yes	up	0.81	1.45	1.25	3.63	1.97	1.81	1.17	2.47	GO:000425	MF:serine-type endopeptidase activity;	------	------	------	------	ENOG4110X99;ENOG41113T4;ENOG410ZK94	O:Posttranslational modification, protein turnover, chaperones;S:Function unknown;S:Function unknown	XP_006967917.1	uncharacterized protein TRIREDRAFT_110267 [Trichoderma reesei QM6a]	------	------	PF00082.23;PF12796.8	Peptidase_S8;Ank_2	Subtilase family;Ankyrin repeats
kg2.C_scaffold_10000023	71496	-	2.096	1.06739	0.000550896	0.012464	yes	up	5.16	3.19	2.8	7.53	5.93	5.82	3.71667	6.42667	GO:005511	BP:oxidation-reduction process;	------	------	------	------	ENOG410XQ5W	S:Function unknown	XP_006965780.1	Zinc-binding dehydrogenase [Trichoderma reesei QM6a]	sp|A4YGN2|ACAR_METS5;	Acryloyl-coenzyme A reductase OS=Metallosphaera sedula;	PF00107.27;PF08240.13	ADH_zinc_N;ADH_N	Zinc-binding dehydrogenase;Alcohol dehydrogenase GroES-like domain
gw1.8.862.1	42953	-	2.219	1.15005	0.000594386	0.0133368	yes	up	8.47	10.09	8.61	13.47	20	17.07	9.05667	16.8467	GO:0006357;GO:0016592;GO:000371	BP:regulation of transcription from RNA polymerase II promoter;CC:mediator complex;MF:transcription cofactor activity;	------	------	------	------	ENOG410Y2HY	S:Function unknown	XP_006964869.1	uncharacterized protein TRIREDRAFT_42953, partial [Trichoderma reesei QM6a]	------	------	PF07544.14	Med9	RNA polymerase II transcription mediator complex subunit 9
estExt_GeneWisePlus.C_30345	75262	-	2.036	1.02544	0.000611731	0.0136098	yes	up	5.02	3.77	5.24	10.59	6.89	6.28	4.67667	7.92	------	------	------	------	------	------	ENOG410ZQDJ	S:Function unknown	XP_006962669.1	uncharacterized protein TRIREDRAFT_75262 [Trichoderma reesei QM6a]	sp|Q5UNY4|YL728_MIMIV;	Uncharacterized protein L728 OS=Acanthamoeba polyphaga mimivirus OX=212035 GN=MIMI_L728 PE=4 SV=1;	PF11443.9	DUF2828	Domain of unknown function
gw1.18.130.1	30578	-	0.333	-1.58772	0.000645576	0.0141731	yes	down	10.74	21.94	11.37	2.11	6.54	3.42	14.6833	4.02333	GO:0006284;GO:0003824;GO:000372	BP:base-excision repair;MF:catalytic activity;MF:RNA binding;	------	------	------	------	COG0177	S:Function unknown	XP_006967596.1	uncharacterized protein TRIREDRAFT_30578, partial [Trichoderma reesei QM6a]	sp|F4JCQ3|DG783_ARATH;	Putative DNA glycosylase At3g47830 OS=Arabidopsis thaliana OX=3702 GN=At3g47830 PE=3 SV=1;	PF00730.26	HhH-GPD	HhH-GPD superfamily base excision DNA repair protein
e_gw1.3.291.1	56448	-	8.172	3.0307	0.000701413	0.0152347	yes	up	0.2	0.06	0.06	0.79	0.48	0.9	0.106667	0.723333	GO:0005975;GO:0016787;GO:000806	BP:carbohydrate metabolic process;MF:hydrolase activity;MF:chitin binding;	------	------	------	------	COG3325	G:Carbohydrate transport and metabolism	XP_006962794.1	glycoside hydrolase family 18 [Trichoderma reesei QM6a]	sp|E9ERT9|CHI1_METRA;	Endochitinase 1 OS=Metarhizium robertsii;	PF00704.29	Glyco_hydro_18	Glycosyl hydrolases family 18
e_gw1.19.283.1	66865	-	0.478	-1.06622	0.000748756	0.016049	yes	down	19.76	19.4	9.64	4.93	6.04	8.16	16.2667	6.37667	GO:001602	CC:integral component of membrane;	------	------	------	------	ENOG410YF8N	S:Function unknown	XP_006967812.1	uncharacterized protein TRIREDRAFT_66865, partial [Trichoderma reesei QM6a]	------	------	PF06305.12	LapA_dom	Lipopolysaccharide assembly protein A domain
e_gw1.19.333.1	66766	-	2.211	1.14458	0.000796292	0.0169785	yes	up	3.11	4.04	3.19	8.44	5.87	4.66	3.44667	6.32333	GO:0006807;GO:001678	BP:nitrogen compound metabolic process;MF:hydrolase activity;	------	------	------	------	COG0388	S:Function unknown	XP_006967849.1	uncharacterized protein TRIREDRAFT_66766 [Trichoderma reesei QM6a]	sp|Q9NQR4|NIT2_HUMAN;	Omega-amidase NIT2 OS=Homo sapiens OX=9606 GN=NIT2 PE=1 SV=1;	PF00795.23	CN_hydrolase	Carbon-nitrogen hydrolase
e_gw1.2.974.1	55049	-	5.671	2.50359	0.000801955	0.0170546	yes	up	0.46	0.22	0.21	2.14	0.62	1.37	0.296667	1.37667	GO:0004674;GO:0005524;GO:000467	MF:protein serine/threonine kinase activity;MF:ATP binding;MF:protein kinase activity;	K08959;K14758;plj	CSNK1D;HRR25;	map03008	Ribosome biogenesis in eukaryotes	ENOG410XPGP	T:Signal transduction mechanisms	XP_006962422.1	casein kinase 1, delta subunit, partial [Trichoderma reesei QM6a]	sp|P35508|KC1D_BOVIN;	Casein kinase I isoform delta OS=Bos taurus OX=9913 GN=CSNK1D PE=2 SV=2;	PF00069.26;PF07714.18;PF17667.2;PF01636.24	Pkinase;PK_Tyr_Ser-Thr;Pkinase_fungal;APH	Protein kinase domain;Protein tyrosine and serine/threonine kinase;Fungal protein kinase;Phosphotransferase enzyme family
e_gw1.15.321.1	65106	-	4.577	2.19455	0.000847945	0.0179857	yes	up	1.01	2.17	2.33	13.87	3.56	3.43	1.83667	6.95333	GO:0006807;GO:0016787;GO:001681	BP:nitrogen compound metabolic process;MF:hydrolase activity;MF:hydrolase activity, acting on carbon-nitroge;	------	------	------	------	COG0388	S:Function unknown	XP_006967007.1	hydrolase [Trichoderma reesei QM6a]	sp|A2RA31|NIT2_ASPNC;	Arylacetonitrilase OS=Aspergillus niger;	PF00795.23	CN_hydrolase	Carbon-nitrogen hydrolase
estExt_fgenesh5_pg.C_180150	123149	-	0.35	-1.51257	0.000862604	0.0182491	yes	down	12.53	40.8	15.71	7.15	6.39	6.3	23.0133	6.61333	GO:0034599;GO:001665	BP:cellular response to oxidative stress;MF:oxidoreductase activity, acting on NA;	K07078	K07078	------	------	COG3560	Q:Secondary metabolites biosynthesis, transport and catabolism	XP_006967727.1	uncharacterized protein TRIREDRAFT_123149 [Trichoderma reesei QM6a]	sp|Q96VH4|HBN1_YEAST;	Putative nitroreductase HBN1 OS=Saccharomyces cerevisiae;	PF00881.25	Nitroreductase	Nitroreductase family
e_gw1.28.165.1	69287	-	2.681	1.42304	0.00097835	0.0203787	yes	up	17.28	34.98	42.01	81.69	46.93	87.27	31.4233	71.9633	GO:0005975;GO:0015031;GO:0005783;GO:0016021;GO:0005789;GO:000455	BP:carbohydrate metabolic process;BP:protein transport;CC:endoplasmic reticulum;CC:integral component of membrane;CC:endoplasmic reticulum membrane;MF:hydrolase activity, hydrolyzing O-glycosyl compounds;	------	------	------	------	ENOG410Y0E7	S:Function unknown	XP_006969143.1	uncharacterized protein TRIREDRAFT_69287 [Trichoderma reesei QM6a]	------	------	PF06624.13	RAMP4	Ribosome associated membrane protein RAMP4
fgenesh5_pg.C_scaffold_8000421	107142	-	2.464	1.3008	0.00100656	0.0208612	yes	up	1.92	3.14	2.89	7.75	3.85	4.66	2.65	5.42	GO:0005576;GO:0046872;GO:000422	CC:extracellular region;MF:metal ion binding;MF:metalloendopeptidase activity;	K19305	NPII	------	------	ENOG4111FRE	O:Posttranslational modification, protein turnover, chaperones	XP_006965194.1	uncharacterized protein TRIREDRAFT_107142 [Trichoderma reesei QM6a]	sp|E3QWD3|NPIIA_COLGM;	Neutral protease 2 homolog MGG_10927 OS=Colletotrichum graminicola;	PF02102.16;PF14521.7	Peptidase_M35;Aspzincin_M35	Deuterolysin metalloprotease;Lysine-specific metallo-endopeptidase
fgenesh1_pm.C_scaffold_12000132	4454	-	0.356	-1.49044	0.00102806	0.0211989	yes	down	12.26	28.79	14.35	3.96	7.79	4.54	18.4667	5.43	GO:001602	CC:integral component of membrane;	------	------	------	------	ENOG410YTAC	S:Function unknown	XP_006966202.1	uncharacterized protein TRIREDRAFT_4454 [Trichoderma reesei QM6a]	------	------	PF01284.24	MARVEL	Membrane-associating domain
estExt_Genewise1.C_20657	44965	-	0.376	-1.40971	0.00111888	0.0226734	yes	down	70.03	266.88	188.04	49.65	48.59	65.74	174.983	54.66	GO:0016021;GO:0008270;GO:001649	CC:integral component of membrane;MF:zinc ion binding;MF:oxidoreductase activity;	------	------	------	------	COG1063	E:Amino acid transport and metabolism	XP_006962038.1	uncharacterized protein TRIREDRAFT_44965 [Trichoderma reesei QM6a]	sp|Q9P6I8|YHG1_SCHPO;	Zinc-type alcohol dehydrogenase-like protein C1198.01 OS=Schizosaccharomyces pombe;	PF08240.13;PF00107.27;PF13823.7	ADH_N;ADH_zinc_N;ADH_N_assoc	Alcohol dehydrogenase GroES-like domain;Zinc-binding dehydrogenase;Alcohol dehydrogenase GroES-associated
e_gw1.22.255.1	67738	-	0.341	-1.55221	0.00128931	0.0251832	yes	down	10.84	8.92	3.82	1.63	3.19	1.75	7.86	2.19	GO:001683	MF:carbon-oxygen lyase activity, acting on phosphates;	------	------	------	------	ENOG410YEIS	S:Function unknown	ETS01845.1	terpenoid synthase [Trichoderma reesei RUT C-30]	sp|I1S104|CLM1_GIBZE;	Longiborneol synthase CLM1 OS=Gibberella zeae;	PF06330.12	TRI5	Trichodiene synthase
e_gw1.18.79.1	66228	-	8.073	3.01313	0.00131156	0.025437	yes	up	0.44	0.19	0.27	4.7	0.48	0.7	0.3	1.96	GO:0016021;GO:002285	CC:integral component of membrane;MF:transmembrane transporter activity;	K06901	pbuG	------	------	COG2252	S:Function unknown	ETR99488.1	putative nucleoside transporter [Trichoderma reesei RUT C-30]	sp|O94300|YOOH_SCHPO;	Putative xanthine/uracil permease C887.17 OS=Schizosaccharomyces pombe;	PF00860.21;PF16983.6	Xan_ur_permease;MFS_MOT1	Permease family;Molybdate transporter of MFS superfamily
fgenesh5_pg.C_scaffold_5000060	105275	-	3.025	1.59687	0.00136559	0.0262329	yes	up	2.08	3.81	4.46	4.26	7.25	14.95	3.45	8.82	GO:001682	MF:lyase activity;	------	------	------	------	ENOG4111PYB	S:Function unknown	XP_006963805.1	uncharacterized protein TRIREDRAFT_105275 [Trichoderma reesei QM6a]	------	------	PF13229.7	Beta_helix	Right handed beta helix region
fgenesh5_pg.C_scaffold_12000078	108459	-	2.178	1.12329	0.00141022	0.0268452	yes	up	36.75	62.58	75.25	69.14	137.19	113.57	58.1933	106.633	GO:0006526;GO:0006807;GO:0005951;GO:0046872;GO:0004088;GO:000552	BP:arginine biosynthetic process;BP:nitrogen compound metabolic process;CC:carbamoyl-phosphate synthase complex;MF:metal ion binding;MF:carbamoyl-phosphate synthas;MF:ATP binding;	K01955	carB, CPA2	map00240;map00250	Pyrimidine metabolism;Alanine, aspartate and glutamate metabolism	COG0458	F:Nucleotide transport and metabolism	XP_006966384.1	carbamoyl-phosphate synthase, arginine-specific large chain [Trichoderma reesei QM6a]	sp|O94313|CARB_SCHPO;	Carbamoyl-phosphate synthase arginine-specific large chain OS=Schizosaccharomyces pombe;	PF02786.18;PF02787.20;PF02222.23;PF07478.14;PF15632.7;PF13549.7	CPSase_L_D2;CPSase_L_D3;ATP-grasp;Dala_Dala_lig_C;ATPgrasp_Ter;ATP-grasp_5	Carbamoyl-phosphate synthase L chain, ATP binding domain;Carbamoyl-phosphate synthetase large chain, oligomerisation domain;ATP-grasp domain;D-ala D-ala ligase C-terminus;ATP-grasp in the biosynthetic pathway with Ter operon;ATP-grasp domain
fgenesh5_pg.C_scaffold_5000230	105445	-	5.397	2.43207	0.00145683	0.0275311	yes	up	0.99	0.38	0.74	6.44	0.78	2.18	0.703333	3.13333	------	------	------	------	------	------	ENOG410ZV89	S:Function unknown	XP_006963868.1	uncharacterized protein TRIREDRAFT_105445 [Trichoderma reesei QM6a]	------	------	PF10186.10	Atg14	Vacuolar sorting 38 and autophagy-related subunit 14
e_gw1.3.254.1	56726	-	0.488	-1.03576	0.00147815	0.0277409	yes	down	44.54	44	34.1	9.07	16.82	23.85	40.88	16.58	GO:0009083;GO:0003863;GO:000382	BP:branched-chain amino acid catabolic process;MF:3-methyl-2-oxobutanoate dehydrogenas;MF:alpha-ketoacid dehydrogenase activity;	K00166	BCKDHA, bkdA1	map00280;map00640	Valine, leucine and isoleucine degradation;Propanoate metabolism	COG1071	C:Energy production and conversion	XP_006963038.1	uncharacterized protein TRIREDRAFT_56726 [Trichoderma reesei QM6a]	sp|Q8HXY4|ODBA_MACFA;	2-oxoisovalerate dehydrogenase subunit alpha, mitochondrial OS=Macaca fascicularis OX=9541 GN=BCKDHA PE=2 SV=1;	PF00676.21	E1_dh	Dehydrogenase E1 component
fgenesh5_pg.C_scaffold_15000086	109284	-	0.34	-1.55657	0.00155579	0.0286406	yes	down	0.86	1.52	1.16	0.28	0.2	0.52	1.18	0.333333	------	------	------	------	------	------	ENOG410YMBG	S:Function unknown	XP_006966984.1	uncharacterized protein TRIREDRAFT_109284 [Trichoderma reesei QM6a]	------	------	------	------	------
fgenesh5_pg.C_scaffold_3000177	104222	-	3.064	1.6155	0.00173552	0.0312049	yes	up	2.96	7.85	13.11	15.77	20.42	26.3	7.97333	20.83	GO:000808	MF:N-acetyltransferase activity;	------	------	------	------	ENOG410YJWM;ENOG410YPNK	S:Function unknown;	XP_006962656.1	uncharacterized protein TRIREDRAFT_104222 [Trichoderma reesei QM6a]	------	------	PF00583.26;PF13508.8;PF13673.8;PF08445.11	Acetyltransf_1;Acetyltransf_7;Acetyltransf_10;FR47	Acetyltransferase;Acetyltransferase;Acetyltransferase;FR47-like protein
fgenesh5_pg.C_scaffold_19000099	110214	-	0.471	-1.08474	0.00184436	0.0327593	yes	down	8.34	5.22	8.22	2.69	3.25	2.65	7.26	2.86333	------	------	------	------	------	------	ENOG410YUTP	S:Function unknown	XP_006967814.1	uncharacterized protein TRIREDRAFT_110214, partial [Trichoderma reesei QM6a]	------	------	------	------	------
e_gw1.5.79.1	59065	-	5.35	2.41945	0.00194215	0.0340517	yes	up	0.64	0.44	0.44	4.72	0.41	1.54	0.506667	2.22333	------	------	------	------	------	------	ENOG4111K6N	S:Function unknown	XP_006963682.1	uncharacterized protein TRIREDRAFT_59065 [Trichoderma reesei QM6a]	------	------	------	------	------
e_gw1.2.191.1	55358	-	3.331	1.73604	0.00200895	0.0348307	yes	up	0.32	0.1	0.33	0.59	0.81	0.72	0.25	0.706667	GO:0004497;GO:0050660;GO:0050661;GO:001649	MF:monooxygenase activity;MF:flavin adenine dinucleotide binding;MF:NADP binding;MF:oxidoreductase activity;	------	------	------	------	COG2072	P:Inorganic ion transport and metabolism	XP_006962063.1	uncharacterized protein TRIREDRAFT_55358, partial [Trichoderma reesei QM6a]	sp|Q9SVU0|YUC8_ARATH;	Probable indole-3-pyruvate monooxygenase YUCCA8 OS=Arabidopsis thaliana OX=3702 GN=YUC8 PE=2 SV=1;	PF07992.15;PF13738.7;PF00743.20;PF13434.7;PF01494.20;PF01266.25;PF13450.7	Pyr_redox_2;Pyr_redox_3;FMO-like;K_oxygenase;FAD_binding_3;DAO;NAD_binding_8	Pyridine nucleotide-disulphide oxidoreductase;Pyridine nucleotide-disulphide oxidoreductase;Flavin-binding monooxygenase-like;L-lysine 6-monooxygenase;FAD binding domain;FAD dependent oxidoreductase;NA
estExt_fgenesh1_pm.C_120015	22560	-	2.08	1.05674	0.00210515	0.0360978	yes	up	26.89	51.76	51.51	51.48	74.41	101.29	43.3867	75.7267	GO:0005783;GO:000077	CC:endoplasmic reticulum;MF:adenyl-nucleotide exchange factor activity;	K14001	SIL1, SLS1	map04141	Protein processing in endoplasmic reticulum	ENOG411224M	U:Intracellular trafficking, secretion, and vesicular transport	XP_006966207.1	uncharacterized protein TRIREDRAFT_22560 [Trichoderma reesei QM6a]	sp|Q5A360|SIL1_CANAL;	Nucleotide exchange factor SIL1 OS=Candida albicans;	PF16782.6	SIL1	Nucleotide exchange factor SIL1
fgenesh5_pg.C_scaffold_27000066	111495	-	5.007	2.32404	0.00218266	0.037192	yes	up	1.79	9.06	9.46	54	18.55	13.19	6.77	28.58	GO:001602	CC:integral component of membrane;	------	------	------	------	------	------	XP_006968954.1	uncharacterized protein TRIREDRAFT_111495 [Trichoderma reesei QM6a]	------	------	------	------	------
e_gw1.7.736.1	59900	-	0.48	-1.05748	0.00223045	0.0379007	yes	down	4.81	5.98	5.36	3.11	1.62	1.75	5.38333	2.16	GO:0003824;GO:005066	MF:catalytic activity;MF:coenzyme binding;	------	------	------	------	ENOG4112AYD;ENOG4112183	S:Function unknown;	XP_006964804.1	uncharacterized protein TRIREDRAFT_59900 [Trichoderma reesei QM6a]	sp|O06485|YFNG_BACSU;	Putative sugar dehydratase/epimerase YfnG OS=Bacillus subtilis;	PF01370.22;PF13460.7;PF05368.14;PF01073.20	Epimerase;NAD_binding_10;NmrA;3Beta_HSD	NAD dependent epimerase/dehydratase family;NA;NmrA-like family;3-beta hydroxysteroid dehydrogenase/isomerase family
e_gw1.8.131.1	60945	-	2.467	1.30282	0.00240823	0.0398822	yes	up	3.82	13.8	10.88	16.65	22.23	19.66	9.5	19.5133	GO:0016021;GO:002285	CC:integral component of membrane;MF:transmembrane transporter activity;	------	------	------	------	ENOG410XNQK	G:Carbohydrate transport and metabolism	XP_006964949.1	uncharacterized protein TRIREDRAFT_60945 [Trichoderma reesei QM6a]	sp|Q8VZR6|INT1_ARATH;	Inositol transporter 1 OS=Arabidopsis thaliana OX=3702 GN=INT1 PE=1 SV=1;	PF00083.25;PF07690.17	Sugar_tr;MFS_1	Sugar;Major Facilitator Superfamily
e_gw1.1.623.1	54694	-	0.389	-1.36068	0.00241048	0.0398822	yes	down	7.25	24.14	11.81	3.24	5.33	5.29	14.4	4.62	GO:001649	MF:oxidoreductase activity;	------	------	------	------	COG0667	S:Function unknown	XP_006961128.1	oxidoreductase [Trichoderma reesei QM6a]	sp|M2YJQ2|NORB_DOTSN;	Norsolorinic acid reductase B OS=Dothistroma septosporum;	------	------	------
fgenesh5_pg.C_scaffold_38000024	112392	-	5.708	2.51307	0.00255326	0.0417596	yes	up	1.7	0.55	2.74	3.05	4.05	12.3	1.66333	6.46667	GO:0045493;GO:003117	BP:xylan catabolic process;MF:endo-1,4-beta-xylanase activity;	K01181	E3.2.1.8, xynA	------	------	ENOG4111ZP8;ENOG410YF2E	G:Carbohydrate transport and metabolism;	ETR96953.1	structural comparison of Two major endo-1,4-beta-Xylanases from Trichodrema Reesei [Trichoderma reesei RUT C-30]	sp|G0R947|XYN1_HYPJQ;	Endo-1,4-beta-xylanase 1 OS=Hypocrea jecorina;	PF00457.18	Glyco_hydro_11	Glycosyl hydrolases family 11
fgenesh1_pm.C_scaffold_24000052	5502	-	0.416	-1.26557	0.0027375	0.0439781	yes	down	21.4	76.89	49.61	14.04	18.06	18.93	49.3	17.01	------	------	------	------	------	------	COG0667	C:Energy production and conversion	XP_006968563.1	uncharacterized protein TRIREDRAFT_5502 [Trichoderma reesei QM6a]	sp|A0A3B1EFQ1|STR7_STRTC;	Aldo-keto reductase str7 OS=Strobilurus tenacellus OX=41251 GN=str7 PE=1 SV=1;	PF00248.22	Aldo_ket_red	Aldo/keto reductase family
e_gw1.2.833.1	56077	-	2.061	1.04305	0.00280011	0.0447441	yes	up	20.51	25.06	43.07	57.85	39.38	56.62	29.5467	51.2833	GO:0005634;GO:0008270;GO:000098	CC:nucleus;MF:zinc ion binding;MF:RNA polymerase II transcription factor activity, sequence-specific DNA binding;	------	------	------	------	ENOG41122YT	S:Function unknown	XP_006962325.1	uncharacterized protein TRIREDRAFT_56077 [Trichoderma reesei QM6a]	------	------	------	------	------
estExt_fgenesh5_pg.C_40485	120821	-	2.088	1.06194	0.00283032	0.0450254	yes	up	166.72	162.96	168.98	440.07	249.93	168.22	166.22	286.073	------	------	------	------	------	------	ENOG41115EN;ENOG410ZDMK	S:Function unknown;	XP_006963491.1	uncharacterized protein TRIREDRAFT_120821 [Trichoderma reesei QM6a]	------	------	PF10342.10;PF14984.7	GPI-anchored;CD24	Ser-Thr-rich glycosyl-phosphatidyl-inositol-anchored membrane family;CD24 protein
e_gw1.3.907.1	57015	-	0.346	-1.53089	0.00293462	0.046563	yes	down	2.33	3.44	1.18	0.56	0.64	0.76	2.31667	0.653333	GO:001602	CC:integral component of membrane;	------	------	------	------	ENOG410YB7J	U:Intracellular trafficking, secretion, and vesicular transport	ETS04877.1	transmembrane amino acid transporter [Trichoderma reesei RUT C-30]	sp|P38680|MTR_NEUCR;	N amino acid transport system protein OS=Neurospora crassa;	PF01490.19	Aa_trans	Transmembrane amino acid transporter protein
estExt_GeneWisePlus.C_220025	81019	-	0.431	-1.21333	0.00302215	0.047612	yes	down	17.3	51.95	42.12	10.15	14.16	16.18	37.1233	13.4967	GO:001649	MF:oxidoreductase activity;	------	------	------	------	COG0604	P:Inorganic ion transport and metabolism	XP_006968347.1	uncharacterized protein TRIREDRAFT_81019 [Trichoderma reesei QM6a]	sp|D7UPN2|ACTS2_ALTAL;	Trans-enoyl reductase ACTTS2 OS=Alternaria alternata OX=5599 GN=ACTTS2 PE=3 SV=1;	PF00107.27;PF08240.13	ADH_zinc_N;ADH_N	Zinc-binding dehydrogenase;Alcohol dehydrogenase GroES-like domain
e_gw1.45.11.1	70933	-	4.54	2.18271	0.0032598	0.0499081	yes	up	1.43	0.62	0.63	7.04	1.28	1.55	0.893333	3.29	GO:0016021;GO:002285	CC:integral component of membrane;MF:transmembrane transporter activity;	------	------	------	------	COG0477	O:Posttranslational modification, protein turnover, chaperones	ETR96772.1	MFS general substrate transporter [Trichoderma reesei RUT C-30]	sp|Q10097|YAOI_SCHPO;	Uncharacterized transporter C11D3.18C OS=Schizosaccharomyces pombe;	PF07690.17	MFS_1	Major Facilitator Superfamily
