# Supplementary material for: The Ras small GTPase RSR1 regulates cellulase production in Trichoderma reesei
Source: Biotechnol Biofuels Bioprod. 2023 May 23;16:87. doi: 10.1186/s13068-023-02341-z (PMC10204303; doi:10.1186/s13068-023-02341-z)
Supplement: Supplementary file 9 — Additional file 9.Table S6 The changes of 876 predicted transporter genes in T. reesei QM6a genome were sorted out [file 13068_2023_2341_MOESM9_ESM.xlsx]

## Sheet: Sheet1
seq_id	gene_name	description	length	fc(QM6a/Qrsr1)	log2fc(QM6a/Qrsr1)	pvalue	padjust	significant	regulate	Qrsr1_1_count	Qrsr1_2_count	Qrsr1_3_count	QM6a_1_count	QM6a_2_count	QM6a_3_count	Qrsr1_1_tpm	Qrsr1_2_tpm	Qrsr1_3_tpm	QM6a_1_tpm	QM6a_2_tpm	QM6a_3_tpm	Qrsr1_tpm	QM6a_tpm	nr	go	KO_id	KO_name	paths	cog	cog_description	pfam	swissprot	entrez
e_gw1.22.92.1	67607		978	1	0	1	1	no test	no test	0	0	0	0	0	0	0	0	0	0	0	0	0	0	XP_006968334.1(uncharacterized protein TRIREDRAFT_67607, partial [Trichoderma reesei QM6a])	GO:0016491(molecular_function:oxidoreductase activity)	K15303	AKR7		COG0667(S:Function unknown)	COG0667(O-methyltransferase)	PF00248.22(Aldo_ket_red:Aldo/keto reductase family)	sp|O43488|ARK72_HUMAN(Aflatoxin B1 aldehyde reductase member 2 OS=Homo sapiens OX=9606 GN=AKR7A2 PE=1 SV=3)
e_gw1.9.547.1	61536		1260	0.808257	-0.307114	0.618205	0.866316	no	down	9	16	11	6	20	9	0.57	0.83	0.58	0.35	1.12	0.47	0.66	0.646667	XP_006965334.1(uncharacterized protein TRIREDRAFT_61536 [Trichoderma reesei QM6a])	GO:0004190(molecular_function:aspartic-type endopeptidase activity)				ENOG410XNV7(S:Function unknown)	ENOG410XNV7(-)	PF00026.24(Asp:Eukaryotic aspartyl protease); PF14543.7(TAXi_N:Xylanase inhibitor N-terminal); PF13650.7(Asp_protease_2:Aspartyl protease); PF13975.7(gag-asp_proteas:gag-polyprotein putative aspartyl protease)	sp|P11838|CARP_CRYPA(Endothiapepsin OS=Cryphonectria parasitica OX=5116 GN=EAPA PE=1 SV=2)
e_gw1.12.543.1	63653		507	1.1415	0.190929	0.651645	0.881231	no	up	36	115	94	128	131	67	8.91	23.58	19.42	29.05	28.57	13.94	17.3033	23.8533	XP_006966412.1(uncharacterized protein TRIREDRAFT_63653, partial [Trichoderma reesei QM6a])					COG0666(S:Function unknown)	COG0666(Conserved hypothetical, protein)	PF12796.8(Ank_2:Ankyrin repeats (3 copies)); PF13637.7(Ank_4:Ankyrin repeats (many copies)); PF13606.7(Ank_3:Ankyrin repeat); PF13857.7(Ank_5:Ankyrin repeats (many copies))
e_gw1.6.488.1	59578		1797	0.710628	-0.492834	0.140699	0.52665	no	down	61	71	48	61	58	36	2.5	2.42	1.64	2.31	2.13	1.24	2.18667	1.89333	XP_006964134.1(glycoside hydrolase family 13 [Trichoderma reesei QM6a])	GO:0016787(molecular_function:hydrolase activity); GO:0005975(biological_process:carbohydrate metabolic process); GO:0003824(molecular_function:catalytic activity)	K01182	IMA, malL	map00500(Starch and sucrose metabolism); map00052(Galactose metabolism)	COG0366(S:Function unknown)	COG0366(-)	PF00128.25(Alpha-amylase:Alpha amylase, catalytic domain)	sp|Q02751|MALT_CANAX(Alpha-glucosidase OS=Candida albicans OX=5476 GN=MAL2 PE=1 SV=4)
e_gw1.12.219.1	63687		783	1.18155	0.240677	0.634578	0.87224	no	up	24	18	18	43	17	26	2.86	1.78	1.79	4.72	1.8	2.6	2.14333	3.04	ETS01115.1(ankyrin [Trichoderma reesei RUT C-30])	GO:0008270(molecular_function:zinc ion binding)				COG0666(S:Function unknown)	COG0666(Ankyrin Repeat)	PF13637.7(Ank_4:Ankyrin repeats (many copies)); PF12796.8(Ank_2:Ankyrin repeats (3 copies)); PF13857.7(Ank_5:Ankyrin repeats (many copies)); PF13606.7(Ank_3:Ankyrin repeat); PF00023.31(Ank:Ankyrin repeat)	sp|Q8BLD6|ANR55_MOUSE(Ankyrin repeat domain-containing protein 55 OS=Mus musculus OX=10090 GN=Ankrd55 PE=1 SV=2)
gw1.5.379.1	33029		480	0.787341	-0.344939	0.891747	1	no	down	1	0	1	0	2	0	0.28	0	0.23	0	0.49	0	0.17	0.163333	XP_006963557.1(uncharacterized protein TRIREDRAFT_33029, partial [Trichoderma reesei QM6a])	GO:0016021(cellular_component:integral component of membrane); GO:0005576(cellular_component:extracellular region)				COG2340(S:Function unknown)	COG2340(Scp-like extracellular)	PF00188.27(CAP:Cysteine-rich secretory protein family)	sp|P47032|PRY1_YEAST(Protein PRY1 OS=Saccharomyces cerevisiae (strain ATCC 204508 / S288c) OX=559292 GN=PRY1 PE=1 SV=1)
estExt_GeneWisePlus.C_320119	82204		978	1.38633	0.471269	0.477139	0.8051	no	up	39	11	18	21	66	34	3.22	0.8	1.23	1.63	4.86	2.34	1.75	2.94333	XP_006969496.1(uncharacterized protein TRIREDRAFT_82204 [Trichoderma reesei QM6a])	GO:0016491(molecular_function:oxidoreductase activity)	K15303	AKR7		COG0667(C:Energy production and conversion)	COG0667(Aldo keto reductase)	PF00248.22(Aldo_ket_red:Aldo/keto reductase family)	sp|Q6Q875|SIRO_LEPMC(Oxidoreductase sirO OS=Leptosphaeria maculans OX=5022 GN=sirO PE=3 SV=1)
e_gw1.1.1818.1	53570		1041	1.0998	0.137244	0.600092	0.859595	no	up	35	46	42	50	54	58	2.81	3.06	2.81	3.7	3.87	3.91	2.89333	3.82667	XP_006961820.1(uncharacterized protein TRIREDRAFT_53570, partial [Trichoderma reesei QM6a])	GO:0008270(molecular_function:zinc ion binding)	K15502	ANKRD28		COG0666(S:Function unknown)	COG0666(Ankyrin Repeat)	PF12796.8(Ank_2:Ankyrin repeats (3 copies)); PF13637.7(Ank_4:Ankyrin repeats (many copies)); PF00023.31(Ank:Ankyrin repeat); PF13606.7(Ank_3:Ankyrin repeat); PF13857.7(Ank_5:Ankyrin repeats (many copies))	sp|Q499M5|ANR16_RAT(Ankyrin repeat domain-containing protein 16 OS=Rattus norvegicus OX=10116 GN=Ankrd16 PE=2 SV=1)
fgenesh5_pg.C_scaffold_1000399	102766		882	0.718815	-0.476308	0.165162	0.559818	no	down	301	184	174	210	211	169	30.23	15.35	14.57	19.44	18.88	14.26	20.05	17.5267	XP_006961255.1(uncharacterized protein TRIREDRAFT_102766 [Trichoderma reesei QM6a])	GO:0016491(molecular_function:oxidoreductase activity)				COG0656(S:Function unknown)	COG0656(reductase)	PF00248.22(Aldo_ket_red:Aldo/keto reductase family)	sp|O13848|I3ACR_SCHPO(NAD/NADP-dependent indole-3-acetaldehyde reductase OS=Schizosaccharomyces pombe (strain 972 / ATCC 24843) OX=284812 GN=SPAC19G12.09 PE=1 SV=1)
e_gw1.6.261.1	59770		1038	1.32349	0.404351	0.0926602	0.423999	no	up	40	58	62	90	76	86	3.22	3.88	4.16	6.68	5.46	5.82	3.75333	5.98667	XP_006964244.1(aldo-keto reductase [Trichoderma reesei QM6a])	GO:0016491(molecular_function:oxidoreductase activity)				COG0667(E:Amino acid transport and metabolism)	COG0667(oxidoreductase)	PF00248.22(Aldo_ket_red:Aldo/keto reductase family)	sp|A0A3B1EFQ1|STR7_STRTC(Aldo-keto reductase str7 OS=Strobilurus tenacellus OX=41251 GN=str7 PE=1 SV=1)
fgenesh5_pg.C_scaffold_24000046	111058		1023	0.979616	-0.0297123	0.959825	0.987672	no	down	8	7	14	14	13	7	0.66	0.48	0.96	1.06	0.95	0.48	0.7	0.83	XP_006968592.1(uncharacterized protein TRIREDRAFT_111058 [Trichoderma reesei QM6a])	GO:0016491(molecular_function:oxidoreductase activity)	K15303	AKR7		ENOG410XR8D(S:Function unknown); COG0667(C:Energy production and conversion)	ENOG410XR8D(Aldo/keto reductase family); COG0667(Aldo keto reductase)	PF00248.22(Aldo_ket_red:Aldo/keto reductase family)	sp|P38918|ARK73_RAT(Aflatoxin B1 aldehyde reductase member 3 OS=Rattus norvegicus OX=10116 GN=Akr7a3 PE=1 SV=2)
e_gw1.9.120.1	62004		1635	1.05594	0.0785226	0.460254	0.799025	no	up	680	888	954	978	1133	1071	31.13	33.79	36.38	41.35	46.41	41.17	33.7667	42.9767	XP_006965411.1(uncharacterized protein TRIREDRAFT_62004 [Trichoderma reesei QM6a])	GO:0016874(molecular_function:ligase activity); GO:0008270(molecular_function:zinc ion binding)	K04706	PIAS1	map04120(Ubiquitin mediated proteolysis)	ENOG410XQ2E(S:Function unknown)	ENOG410XQ2E(Protein inhibitor of activated STAT)	PF14324.7(PINIT:PINIT domain); PF02891.21(zf-MIZ:MIZ/SP-RING zinc finger); PF11789.9(zf-Nse:Zinc-finger of the MIZ type in Nse subunit); PF02037.28(SAP:SAP domain)	sp|O94451|PLI1_SCHPO(E3 SUMO-protein ligase pli1 OS=Schizosaccharomyces pombe (strain 972 / ATCC 24843) OX=284812 GN=pli1 PE=1 SV=3)
e_gw1.24.257.1	68336		1035	1.14966	0.201206	0.914966	1	no	up	0	3	0	1	2	1	0	0.2	0	0.07	0.14	0.07	0.0666667	0.0933333	XP_006968674.1(uncharacterized protein TRIREDRAFT_68336 [Trichoderma reesei QM6a])	GO:0016491(molecular_function:oxidoreductase activity)				COG0667(K:Transcription)	COG0667(-)	PF00248.22(Aldo_ket_red:Aldo/keto reductase family)	sp|A0A3B1EFQ1|STR7_STRTC(Aldo-keto reductase str7 OS=Strobilurus tenacellus OX=41251 GN=str7 PE=1 SV=1)
fgenesh5_pg.C_scaffold_5000001	105216		1029	1.17071	0.227385	0.585613	0.85332	no	up	35	20	25	46	39	30	2.85	1.35	1.7	3.46	2.83	2.05	1.96667	2.78	XP_006963785.1(uncharacterized protein TRIREDRAFT_105216 [Trichoderma reesei QM6a])							PF12796.8(Ank_2:Ankyrin repeats (3 copies)); PF13637.7(Ank_4:Ankyrin repeats (many copies))
fgenesh5_pg.C_scaffold_5000067	105282		990	0.552279	-0.85653	0.0726445	0.376632	no	down	60	29	31	23	32	28	5.15	2.07	2.22	1.82	2.45	2.02	3.14667	2.09667	XP_006963624.1(uncharacterized protein TRIREDRAFT_105282 [Trichoderma reesei QM6a])	GO:0016491(molecular_function:oxidoreductase activity)	K15303	AKR7		COG0667(C:Energy production and conversion)	COG0667(Aldo keto reductase)	PF00248.22(Aldo_ket_red:Aldo/keto reductase family)	sp|O95154|ARK73_HUMAN(Aflatoxin B1 aldehyde reductase member 3 OS=Homo sapiens OX=9606 GN=AKR7A3 PE=1 SV=2)
estExt_fgenesh1_pm.C_300033	23363		786	1.09127	0.126011	0.244849	0.644994	no	up	1461	1819	1923	2015	2515	2275	132.08	134.09	145.21	164.92	199.06	169.58	137.127	177.853	XP_006969288.1(uncharacterized protein TRIREDRAFT_23363 [Trichoderma reesei QM6a])	GO:0005737(cellular_component:cytoplasm); GO:0007015(biological_process:actin filament organization); GO:0031097(cellular_component:medial cortex); GO:0051285(cellular_component:cell cortex of cell tip); GO:1903475(biological_process:mitotic actomyosin contractile ring assembly); GO:0007264(biological_process:small GTPase mediated signal transduction)	K20120	BIN3		ENOG410XTDS(S:Function unknown)	ENOG410XTDS(Reduced viability upon starvation protein 161)	PF03114.19(BAR:BAR domain)	sp|Q9UUM7|HOB3_SCHPO(Protein hob3 OS=Schizosaccharomyces pombe (strain 972 / ATCC 24843) OX=284812 GN=hob3 PE=1 SV=1)
estExt_fgenesh1_pm.C_320015	23382		981	1.20906	0.273887	0.49664	0.813906	no	up	21	20	15	32	26	24	1.82	1.44	1.09	2.56	2.01	1.75	1.45	2.10667	XP_006969438.1(uncharacterized protein TRIREDRAFT_23382 [Trichoderma reesei QM6a])	GO:0016491(molecular_function:oxidoreductase activity)	K15303	AKR7		COG0667(S:Function unknown)	COG0667(finger domain protein)	PF00248.22(Aldo_ket_red:Aldo/keto reductase family)	sp|Q6Q875|SIRO_LEPMC(Oxidoreductase sirO OS=Leptosphaeria maculans OX=5022 GN=sirO PE=3 SV=1)
estExt_Genewise1.C_40398	45980		1281	1.00669	0.00961999	0.937672	0.981465	no	up	1964	2839	2924	3000	3440	2825	92.5	112.61	114.54	132.64	144.85	112.57	106.55	130.02	XP_006963111.1(uncharacterized protein TRIREDRAFT_45980 [Trichoderma reesei QM6a])	GO:0016021(cellular_component:integral component of membrane); GO:0045332(biological_process:phospholipid translocation)				COG5035(D:Cell cycle control, cell division, chromosome partitioning); COG5035(K:Transcription); COG5035(T:Signal transduction mechanisms)	COG5035(Cell cycle control protein); COG5035(Cell cycle control protein); COG5035(Cell cycle control protein)	PF03381.16(CDC50:LEM3 (ligand-effect modulator 3) family / CDC50 family)	sp|Q1MTQ5|MUG89_SCHPO(Meiotically up-regulated gene 89 protein OS=Schizosaccharomyces pombe (strain 972 / ATCC 24843) OX=284812 GN=mug89 PE=1 SV=1)
gw1.24.145.1	33723		276	1	0	1	1	no test	no test	0	0	0	0	0	0	0	0	0	0	0	0	0	0	XP_006968573.1(uncharacterized protein TRIREDRAFT_33723, partial [Trichoderma reesei QM6a])	GO:0005524(molecular_function:ATP binding); GO:0004672(molecular_function:protein kinase activity)	K21433	ANKRD1				PF13637.7(Ank_4:Ankyrin repeats (many copies)); PF13857.7(Ank_5:Ankyrin repeats (many copies)); PF00023.31(Ank:Ankyrin repeat); PF12796.8(Ank_2:Ankyrin repeats (3 copies)); PF13606.7(Ank_3:Ankyrin repeat)
estExt_fgenesh5_pg.C_90163	121800		1065	1.23913	0.309327	0.153223	0.54162	no	up	3914	3733	6378	6393	7682	6728	244.14	192.79	335.28	367.18	428.04	349.19	257.403	381.47	XP_006965337.1(SPFH domain family protein [Trichoderma reesei QM6a])	GO:0005886(cellular_component:plasma membrane)				COG0330(O:Posttranslational modification, protein turnover, chaperones)	COG0330(Band 7 protein)	PF01145.26(Band_7:SPFH domain / Band 7 family)	sp|Q5UP73|YR614_MIMIV(Putative band 7 family protein R614 OS=Acanthamoeba polyphaga mimivirus OX=212035 GN=MIMI_R614 PE=3 SV=1)
gw1.16.127.1	29709		921	0.951872	-0.0711599	0.657705	0.884167	no	down	647	775	608	795	811	727	61.2	60.88	47.93	69.33	68.38	57.75	56.67	65.1533	PNP51537.1(hypothetical protein THARTR1_07793 [Trichoderma harzianum])	GO:0016020(cellular_component:membrane); GO:0051301(biological_process:cell division)				COG0330(O:Posttranslational modification, protein turnover, chaperones)	COG0330(Band 7 protein)	PF01145.26(Band_7:SPFH domain / Band 7 family); PF16200.6(Band_7_C:C-terminal region of band_7)	sp|O60121|YH77_SCHPO(Uncharacterized protein C16G5.07c OS=Schizosaccharomyces pombe (strain 972 / ATCC 24843) OX=284812 GN=SPBC16G5.07c PE=3 SV=1)
estExt_fgenesh5_pg.C_10816	119876		1434	0.637732	-0.648979	3.38432e-05	0.00130025	no	down	2349	2220	2424	1788	1720	1890	118.22	93	100.68	81.79	77.43	79.88	103.967	79.7	XP_006961421.1(uncharacterized protein TRIREDRAFT_119876 [Trichoderma reesei QM6a])	GO:0004190(molecular_function:aspartic-type endopeptidase activity)				ENOG410XNV7(O:Posttranslational modification, protein turnover, chaperones)	ENOG410XNV7(aspartic)	PF00026.24(Asp:Eukaryotic aspartyl protease); PF14543.7(TAXi_N:Xylanase inhibitor N-terminal)	sp|Q8NKB6|OPSB_ASPOR(Probable aspartic-type endopeptidase opsB OS=Aspergillus oryzae (strain ATCC 42149 / RIB 40) OX=510516 GN=opsB PE=2 SV=1)
estExt_Genewise1.C_300089	52334		1128	0.687825	-0.539886	0.000351905	0.00863333	no	down	899	1309	1238	790	1093	948	58.92	71.27	67.59	48.06	63.98	52.17	65.9267	54.7367	ETR97592.1(BAR domain-containing protein [Trichoderma reesei RUT C-30])	GO:0005737(cellular_component:cytoplasm)				ENOG410XNYB(U:Intracellular trafficking, secretion, and vesicular transport)	ENOG410XNYB(SH3-domain GRB2-like)	PF03114.19(BAR:BAR domain); PF10455.10(BAR_2:Bin/amphiphysin/Rvs domain for vesicular trafficking)	sp|O94478|MU137_SCHPO(Meiotically up-regulated gene 137 protein OS=Schizosaccharomyces pombe (strain 972 / ATCC 24843) OX=284812 GN=mug137 PE=1 SV=1)
e_gw1.19.105.1	66758		456	0.61217	-0.707995	0.474868	1	no	down	3	5	7	1	8	2	0.92	1.28	1.8	0.28	2.16	0.52	1.33333	0.986667	XP_006967836.1(uncharacterized protein TRIREDRAFT_66758, partial [Trichoderma reesei QM6a])	GO:0008270(molecular_function:zinc ion binding)	K15502	ANKRD28				PF13637.7(Ank_4:Ankyrin repeats (many copies)); PF12796.8(Ank_2:Ankyrin repeats (3 copies)); PF00023.31(Ank:Ankyrin repeat); PF13857.7(Ank_5:Ankyrin repeats (many copies)); PF13606.7(Ank_3:Ankyrin repeat)
estExt_fgenesh1_pm.C_40105	21752		1296	1.10837	0.148434	0.236528	0.635814	no	up	1388	1743	1761	2070	2528	1911	58.68	61.23	62	80.81	95.63	67.82	60.6367	81.42	XP_006963071.1(uncharacterized protein TRIREDRAFT_21752 [Trichoderma reesei QM6a])	GO:0005737(cellular_component:cytoplasm)	K12562	AMPH	map04144(Endocytosis)	ENOG410XRQB(S:Function unknown); ENOG410ZBW1(S:Function unknown)	ENOG410XRQB(Reduced viability upon starvation protein); ENOG410ZBW1(bridging integrator)	PF03114.19(BAR:BAR domain); PF00018.29(SH3_1:SH3 domain); PF14604.7(SH3_9:Variant SH3 domain); PF07653.18(SH3_2:Variant SH3 domain)	sp|Q59LF3|RV167_CANAL(Regulator of cytoskeleton and endocytosis RVS167 OS=Candida albicans (strain SC5314 / ATCC MYA-2876) OX=237561 GN=RVS167 PE=3 SV=2)
estExt_GeneWisePlus.C_230041	81148		1053	0.676296	-0.564274	0.0311789	0.235577	no	down	4344	4202	3691	2294	3876	3940	301.85	242.56	213.68	147.08	240.51	229.89	252.697	205.827	XP_006968444.1(uncharacterized protein TRIREDRAFT_81148 [Trichoderma reesei QM6a])	GO:0016491(molecular_function:oxidoreductase activity)	K15303	AKR7		COG0667(C:Energy production and conversion)	COG0667(Aldo keto reductase)	PF00248.22(Aldo_ket_red:Aldo/keto reductase family)	sp|O43488|ARK72_HUMAN(Aflatoxin B1 aldehyde reductase member 2 OS=Homo sapiens OX=9606 GN=AKR7A2 PE=1 SV=3)
e_gw1.5.783.1	58675		1014	1.45788	0.543868	0.234507	0.634677	no	up	36	45	36	30	101	76	2.99	3.1	2.49	2.3	7.48	5.3	2.86	5.02667	XP_006963623.1(uncharacterized protein TRIREDRAFT_58675 [Trichoderma reesei QM6a])	GO:0016021(cellular_component:integral component of membrane); GO:0016491(molecular_function:oxidoreductase activity)				COG0667(C:Energy production and conversion)	COG0667(Aldo keto reductase)	PF00248.22(Aldo_ket_red:Aldo/keto reductase family)	sp|A0A3B1EFQ1|STR7_STRTC(Aldo-keto reductase str7 OS=Strobilurus tenacellus OX=41251 GN=str7 PE=1 SV=1)
estExt_GeneWisePlus.C_120513	79169		1041	0.60832	-0.717098	0.0235328	0.196993	no	down	6126	4397	4474	2903	3295	5028	491.43	292.97	299.05	214.79	235.86	338.71	361.15	263.12	XP_006966453.1(uncharacterized protein TRIREDRAFT_79169 [Trichoderma reesei QM6a])					COG0667(T:Signal transduction mechanisms)	COG0667(Casein Kinase)	PF00248.22(Aldo_ket_red:Aldo/keto reductase family)	sp|Q40648|KCAB_ORYSJ(Probable voltage-gated potassium channel subunit beta OS=Oryza sativa subsp. japonica OX=39947 GN=KOB1 PE=1 SV=2)
gw1.33.114.1	42355		351	1.20238	0.265899	0.633412	0.87224	no	up	12	9	7	17	12	12	7.13	4.43	3.48	9.19	6.15	6.02	5.01333	7.12	OTA01333.1(hypothetical protein A9Z42_0016520 [Trichoderma parareesei])	GO:0003824(molecular_function:catalytic activity); GO:0009116(biological_process:nucleoside metabolic process)				COG0666(S:Function unknown)	COG0666(-)	PF13857.7(Ank_5:Ankyrin repeats (many copies)); PF13637.7(Ank_4:Ankyrin repeats (many copies)); PF12796.8(Ank_2:Ankyrin repeats (3 copies)); PF00023.31(Ank:Ankyrin repeat); PF13606.7(Ank_3:Ankyrin repeat)
fgenesh1_pm.C_scaffold_24000052	5502		1032	2.40422	1.26557	0.00273751	0.0439783	yes	up	173	268	280	286	1062	728	14.04	18.06	18.93	21.4	76.89	49.61	17.01	49.3	XP_006968563.1(uncharacterized protein TRIREDRAFT_5502 [Trichoderma reesei QM6a])					COG0667(C:Energy production and conversion)	COG0667(Aldo keto reductase)	PF00248.22(Aldo_ket_red:Aldo/keto reductase family)	sp|A0A3B1EFQ1|STR7_STRTC(Aldo-keto reductase str7 OS=Strobilurus tenacellus OX=41251 GN=str7 PE=1 SV=1)
e_gw1.1.623.1	54694		1130	2.56806	1.36068	0.00241049	0.0398824	yes	up	45	89	88	109	375	195	3.24	5.33	5.29	7.25	24.14	11.81	4.62	14.4	XP_006961128.1(oxidoreductase [Trichoderma reesei QM6a])	GO:0016491(molecular_function:oxidoreductase activity)				COG0667(S:Function unknown)	COG0667(-)		sp|M2YJQ2|NORB_DOTSN(Norsolorinic acid reductase B OS=Dothistroma septosporum (strain NZE10 / CBS 128990) OX=675120 GN=norB PE=2 SV=1)
e_gw1.15.324.1	64956		972	10.4993	3.39222	0.208802	1	no	up	0	0	0	4	3	0	0	0	0	0.32	0.24	0	0	0.186667	XP_006967058.1(uncharacterized protein TRIREDRAFT_64956 [Trichoderma reesei QM6a])		K15303	AKR7		COG0667(S:Function unknown)	COG0667(Putative methyltransferase)	PF00248.22(Aldo_ket_red:Aldo/keto reductase family)	sp|Q6Q875|SIRO_LEPMC(Oxidoreductase sirO OS=Leptosphaeria maculans OX=5022 GN=sirO PE=3 SV=1)
e_gw1.15.173.1	65117		336	2.46609	1.30222	0.441155	1	no	up	1	1	0	1	1	4	0.68	0.56	0	0.61	0.58	2.29	0.413333	1.16	XP_006966947.1(uncharacterized protein TRIREDRAFT_65117, partial [Trichoderma reesei QM6a])	GO:0016021(cellular_component:integral component of membrane)	K10325	ASB3		COG0666(O:Posttranslational modification, protein turnover, chaperones)	COG0666(glutathione Stransferase)	PF12796.8(Ank_2:Ankyrin repeats (3 copies)); PF13637.7(Ank_4:Ankyrin repeats (many copies)); PF13857.7(Ank_5:Ankyrin repeats (many copies)); PF00023.31(Ank:Ankyrin repeat); PF13606.7(Ank_3:Ankyrin repeat)	sp|Q9Y575|ASB3_HUMAN(Ankyrin repeat and SOCS box protein 3 OS=Homo sapiens OX=9606 GN=ASB3 PE=1 SV=1)
estExt_fgenesh5_pg.C_130031	122505		1167	1.23946	0.309712	0.313936	0.707333	no	up	304	276	324	267	568	529	20.98	15.73	18.55	17.02	34.79	30.57	18.42	27.46	XP_006966512.1(uncharacterized protein TRIREDRAFT_122505 [Trichoderma reesei QM6a])					COG0667(S:Function unknown)	COG0667(Eukaryotic aspartyl protease)	PF00248.22(Aldo_ket_red:Aldo/keto reductase family)	sp|P42884|AAD14_YEAST(Putative aryl-alcohol dehydrogenase AAD14 OS=Saccharomyces cerevisiae (strain ATCC 204508 / S288c) OX=559292 GN=AAD14 PE=1 SV=1)
e_gw1.5.876.1	59050		348	0.493759	-1.01812	0.741855	1	no	down	3	0	0	2	0	0	1.83	0	0	1.11	0	0	0.61	0.37	XP_006963847.1(uncharacterized protein TRIREDRAFT_59050, partial [Trichoderma reesei QM6a])							PF00023.31(Ank:Ankyrin repeat); PF12796.8(Ank_2:Ankyrin repeats (3 copies)); PF13606.7(Ank_3:Ankyrin repeat); PF13637.7(Ank_4:Ankyrin repeats (many copies)); PF13857.7(Ank_5:Ankyrin repeats (many copies))
fgenesh5_pg.C_scaffold_6000387	106161		1962	0.772022	-0.373287	0.279513	0.673243	no	down	31	33	26	24	30	30	1.15	1.02	0.8	0.82	0.99	0.93	0.99	0.913333	XP_006964361.1(uncharacterized protein TRIREDRAFT_106161 [Trichoderma reesei QM6a])		K10325	ASB3		COG0666(P:Inorganic ion transport and metabolism)	COG0666(Catalyzes the first intracellular reaction of sulfate assimilation, forming adenosine-5'-phosphosulfate (APS) from inorganic sulfate and ATP. Plays an important role in sulfate activation as a component of the biosynthesis pathway of sulfur- containing amino acids (By similarity))	PF12796.8(Ank_2:Ankyrin repeats (3 copies)); PF13857.7(Ank_5:Ankyrin repeats (many copies)); PF13606.7(Ank_3:Ankyrin repeat); PF13637.7(Ank_4:Ankyrin repeats (many copies)); PF00023.31(Ank:Ankyrin repeat)
estExt_GeneWisePlus.C_80475	77579		1188	1.20287	0.266476	0.0512064	0.31312	no	up	6468	10056	10446	12039	13850	12588	416.26	536.03	559.11	710.95	792.6	676.98	503.8	726.843	XP_006964971.1(uncharacterized protein TRIREDRAFT_77579 [Trichoderma reesei QM6a])	GO:0004190(molecular_function:aspartic-type endopeptidase activity)	K01381	PEP4	map04138(Autophagy - yeast)	ENOG410XNV7(O:Posttranslational modification, protein turnover, chaperones)	ENOG410XNV7(aspartic)	PF00026.24(Asp:Eukaryotic aspartyl protease); PF14543.7(TAXi_N:Xylanase inhibitor N-terminal)	sp|Q01294|CARP_NEUCR(Vacuolar protease A OS=Neurospora crassa (strain ATCC 24698 / 74-OR23-1A / CBS 708.71 / DSM 1257 / FGSC 987) OX=367110 GN=pep-4 PE=3 SV=2)
fgenesh5_pg.C_scaffold_3000166	104211		360	4.66545	2.22202	0.343036	1	no	up	1	0	0	0	1	5	0.55	0	0	0	0.48	2.33	0.183333	0.936667	XP_006962649.1(uncharacterized protein TRIREDRAFT_104211 [Trichoderma reesei QM6a])	GO:0005524(molecular_function:ATP binding); GO:0003755(molecular_function:peptidyl-prolyl cis-trans isomerase activity); GO:0008641(molecular_function:small protein activating enzyme activity)	K09568	FKBP1		COG0545(O:Posttranslational modification, protein turnover, chaperones)	COG0545(Peptidyl-prolyl cis-trans isomerase)	PF00254.29(FKBP_C:FKBP-type peptidyl-prolyl cis-trans isomerase)	sp|Q6M981|FKB1B_NEUCR(FK506-binding protein 1B OS=Neurospora crassa (strain ATCC 24698 / 74-OR23-1A / CBS 708.71 / DSM 1257 / FGSC 987) OX=367110 GN=fkr-3 PE=3 SV=2)
fgenesh1_pm.C_scaffold_1000181	1847		3576	0.94929	-0.0750799	0.453375	0.796708	no	down	1715	2205	2144	2279	2535	2087	32.68	34.93	34.02	40.14	43.3	33.38	33.8767	38.94	XP_006960922.1(uncharacterized protein TRIREDRAFT_1847 [Trichoderma reesei QM6a])	GO:0006355(biological_process:regulation of transcription, DNA-templated); GO:0003746(molecular_function:translation elongation factor activity); GO:0016570(biological_process:histone modification)	K15176	CTR9		COG0457(C:Energy production and conversion)	COG0457(cytochrome-b5 reductase activity, acting on NAD(P)H)	PF00515.29(TPR_1:Tetratricopeptide repeat); PF07719.18(TPR_2:Tetratricopeptide repeat); PF13181.7(TPR_8:Tetratricopeptide repeat); PF13424.7(TPR_12:Tetratricopeptide repeat); PF14559.7(TPR_19:Tetratricopeptide repeat); PF13176.7(TPR_7:Tetratricopeptide repeat)	sp|O42668|TPR1_SCHPO(Tetratricopeptide repeat protein 1 OS=Schizosaccharomyces pombe (strain 972 / ATCC 24843) OX=284812 GN=tpr1 PE=1 SV=1)
fgenesh5_pg.C_scaffold_3000288	104333		2118	0.906028	-0.142373	0.513754	0.820889	no	down	465	375	384	449	457	450	15.78	10.58	10.85	14.08	13.89	12.82	12.4033	13.5967	XP_006962925.1(uncharacterized protein TRIREDRAFT_104333 [Trichoderma reesei QM6a])					COG0666(S:Function unknown)	COG0666(-)	PF13637.7(Ank_4:Ankyrin repeats (many copies)); PF12796.8(Ank_2:Ankyrin repeats (3 copies)); PF13857.7(Ank_5:Ankyrin repeats (many copies)); PF13606.7(Ank_3:Ankyrin repeat)
fgenesh1_pm.C_scaffold_40000013	6037		960	1.06158	0.0862193	0.339441	0.725043	no	up	4163	4824	5157	5642	6158	6223	372.12	358.11	384.13	465.02	490.83	467.14	371.453	474.33	XP_006969790.1(uncharacterized protein TRIREDRAFT_6037 [Trichoderma reesei QM6a])	GO:0005737(cellular_component:cytoplasm); GO:0001164(molecular_function:RNA polymerase I CORE element sequence-specific DNA binding); GO:0001181(molecular_function:transcription factor activity, core RNA polymerase I binding)				ENOG410YW61(S:Function unknown)	ENOG410YW61(BAR domain protein)	PF10455.10(BAR_2:Bin/amphiphysin/Rvs domain for vesicular trafficking); PF03114.19(BAR:BAR domain)	sp|P40531|GVP36_YEAST(Protein GVP36 OS=Saccharomyces cerevisiae (strain ATCC 204508 / S288c) OX=559292 GN=GVP36 PE=1 SV=1)
fgenesh5_pg.C_scaffold_12000096	108477		1722	0.748329	-0.418255	0.0358758	0.255427	no	down	651	728	716	730	505	646	28.04	26.06	25.69	29.04	19.46	23.36	26.5967	23.9533	XP_006966287.1(glycoside hydrolase family 13 [Trichoderma reesei QM6a])	GO:0032450(molecular_function:maltose alpha-glucosidase activity); GO:0005975(biological_process:carbohydrate metabolic process); GO:0016787(molecular_function:hydrolase activity); GO:0044654(molecular_function:starch alpha-glucosidase activity); GO:0044653(molecular_function:dextrin alpha-glucosidase activity); GO:0003824(molecular_function:catalytic activity); GO:0004575(molecular_function:sucr…				COG0366(G:Carbohydrate transport and metabolism)	COG0366(alpha amylase, catalytic)	PF00128.25(Alpha-amylase:Alpha amylase, catalytic domain); PF16657.6(Malt_amylase_C:Maltogenic Amylase, C-terminal domain)	sp|Q9P6J3|MALT_SCHPO(Alpha-glucosidase OS=Schizosaccharomyces pombe (strain 972 / ATCC 24843) OX=284812 GN=mal1 PE=2 SV=1)
estExt_GeneWisePlus.C_150299	79807		1581	1.34828	0.431124	0.00860991	0.100853	no	up	910.37	810.72	921.6	1439.23	1446.53	1436.89	42.66	31.4	36.24	62.17	60.69	56.71	36.7667	59.8567	ETR99661.1(acid protease [Trichoderma reesei RUT C-30])	GO:0004190(molecular_function:aspartic-type endopeptidase activity)				ENOG410XNV7(S:Function unknown)	ENOG410XNV7(-)	PF00026.24(Asp:Eukaryotic aspartyl protease); PF14543.7(TAXi_N:Xylanase inhibitor N-terminal)	sp|D4AZK1|CTSD_ARTBC(Probable aspartic-type endopeptidase CTSD OS=Arthroderma benhamiae (strain ATCC MYA-4681 / CBS 112371) OX=663331 GN=CTSD PE=3 SV=1)
gw1.6.318.1	32712		483	0.940414	-0.0886324	0.758872	0.924078	no	down	383	911	830	900	830	605	104.49	205.91	189.06	225.05	199.23	138.78	166.487	187.687	XP_006964041.1(uncharacterized protein TRIREDRAFT_32712, partial [Trichoderma reesei QM6a])							PF12796.8(Ank_2:Ankyrin repeats (3 copies)); PF13637.7(Ank_4:Ankyrin repeats (many copies)); PF13606.7(Ank_3:Ankyrin repeat); PF00023.31(Ank:Ankyrin repeat); PF13857.7(Ank_5:Ankyrin repeats (many copies))
gw1.22.109.1	32716		354	0.556427	-0.845737	0.280102	0.674381	no	down	13	4	9	3	7	8	7.54	1.92	4.36	1.58	3.5	3.92	4.60667	3	XP_006968278.1(uncharacterized protein TRIREDRAFT_32716, partial [Trichoderma reesei QM6a])							PF12796.8(Ank_2:Ankyrin repeats (3 copies)); PF13857.7(Ank_5:Ankyrin repeats (many copies)); PF13606.7(Ank_3:Ankyrin repeat); PF13637.7(Ank_4:Ankyrin repeats (many copies)); PF00023.31(Ank:Ankyrin repeat)
e_gw1.4.655.1	57334		2424	1.13196	0.178818	0.212022	0.614421	no	up	1967	2777	2548	3661	3344	2844	57.36	67.31	61.87	98.63	87.34	69.62	62.18	85.1967	XP_006963219.1(uncharacterized protein TRIREDRAFT_57334, partial [Trichoderma reesei QM6a])	GO:0032511(biological_process:late endosome to vacuole transport via multivesicular body sorting pathway); GO:0032436(biological_process:positive regulation of proteasomal ubiquitin-dependent protein catabolic process); GO:2000203(biological_process:regulation of ribosomal large subunit export from nucleus); GO:0000151(cellular_component:ubiquitin ligase complex); GO:0034644(biological_process:ce…	K10591;plj	NEDD4, RSP5;	map04120(Ubiquitin mediated proteolysis); map04144(Endocytosis); map04011(MAPK signaling pathway - yeast)	COG5021(O:Posttranslational modification, protein turnover, chaperones)	COG5021(ubiquitin protein ligase)	PF00632.26(HECT:HECT-domain (ubiquitin-transferase)); PF00397.27(WW:WW domain); PF00168.31(C2:C2 domain)	sp|G0S9J5|RSP5_CHATD(E3 ubiquitin-protein ligase RSP5 OS=Chaetomium thermophilum (strain DSM 1495 / CBS 144.50 / IMI 039719) OX=759272 GN=RSP5 PE=3 SV=2)
fgenesh5_pg.C_scaffold_7000294	106493		873	1	0	1	1	no test	no test	0	0	0	0	0	0	0	0	0	0	0	0	0	0	XP_006964722.1(uncharacterized protein TRIREDRAFT_106493 [Trichoderma reesei QM6a])	GO:0016491(molecular_function:oxidoreductase activity)				COG0656(S:Function unknown)	COG0656(WD40)	PF00248.22(Aldo_ket_red:Aldo/keto reductase family)	sp|Q6GMC7|AK1A1_XENLA(Aldo-keto reductase family 1 member A1 OS=Xenopus laevis OX=8355 GN=akr1a1 PE=2 SV=1)
estExt_fgenesh5_pg.C_160150	122920		1995	0.36786	-1.44277	1.05885e-10	2.6951e-08	yes	down	35118	53531	59126	15576	23795	25116	1031.66	1307.1	1446.43	422.75	626.09	619.38	1261.73	556.073	XP_006967237.1(uncharacterized protein TRIREDRAFT_122920 [Trichoderma reesei QM6a])	GO:0006986(biological_process:response to unfolded protein); GO:0001300(biological_process:chronological cell aging); GO:0000742(biological_process:karyogamy involved in conjugation with cellular fusion); GO:0034099(cellular_component:luminal surveillance complex); GO:0051082(molecular_function:unfolded protein binding); GO:0006616(biological_process:SRP-dependent cotranslational protein targetin…	K09490	HSPA5, BIP	map03060(Protein export); map04141(Protein processing in endoplasmic reticulum)	COG0443(O:Posttranslational modification, protein turnover, chaperones)	COG0443(Heat shock protein)	PF00012.21(HSP70:Hsp70 protein); PF06723.14(MreB_Mbl:MreB/Mbl protein)	sp|P78695|BIP_NEUCR(Endoplasmic reticulum chaperone BiP OS=Neurospora crassa (strain ATCC 24698 / 74-OR23-1A / CBS 708.71 / DSM 1257 / FGSC 987) OX=367110 GN=grp78 PE=3 SV=3)
e_gw1.2.175.1	55362		2019	1.46505	0.55095	0.00508866	0.0690785	no	up	16561	28377	25442	34892	51118	36580	593.57	845.29	759.41	1155.14	1640.18	1100.64	732.757	1298.65	XP_006962224.1(uncharacterized protein TRIREDRAFT_55362 [Trichoderma reesei QM6a])	GO:0006457(biological_process:protein folding); GO:0005829(cellular_component:cytosol); GO:0051082(molecular_function:unfolded protein binding); GO:0006616(biological_process:SRP-dependent cotranslational protein targeting to membrane, translocation); GO:0016887(molecular_function:ATPase activity); GO:0006515(biological_process:misfolded or incompletely synthesized protein catabolic process); GO:…	K03283	HSPA1s	map04213(Longevity regulating pathway - multiple species); map04144(Endocytosis); map04141(Protein processing in endoplasmic reticulum); map03040(Spliceosome)	COG0443(S:Function unknown)	COG0443(Protein of unknown function (DUF3128))	PF00012.21(HSP70:Hsp70 protein); PF06723.14(MreB_Mbl:MreB/Mbl protein); PF06406.12(StbA:StbA protein); PF02782.17(FGGY_C:FGGY family of carbohydrate kinases, C-terminal domain)	sp|Q01233|HSP70_NEUCR(Heat shock 70 kDa protein OS=Neurospora crassa (strain ATCC 24698 / 74-OR23-1A / CBS 708.71 / DSM 1257 / FGSC 987) OX=367110 GN=hsps-1 PE=2 SV=2)
estExt_fgenesh1_pm.C_120089	22608		852	0.96221	-0.055576	0.661126	0.884704	no	down	2187	3471	3207	3346	3466	3315	215.04	282.58	260.35	300.18	302.46	272.41	252.657	291.683	XP_006966214.1(uncharacterized protein TRIREDRAFT_22608 [Trichoderma reesei QM6a])	GO:0005741(cellular_component:mitochondrial outer membrane); GO:0008308(molecular_function:voltage-gated anion channel activity)	K15040	VDAC2		ENOG410ZBK1(U:Intracellular trafficking, secretion, and vesicular transport)	ENOG410ZBK1(voltage-dependent anion channel)	PF01459.23(Porin_3:Eukaryotic porin)	sp|P07144|VDAC_NEUCR(Mitochondrial outer membrane protein porin OS=Neurospora crassa (strain ATCC 24698 / 74-OR23-1A / CBS 708.71 / DSM 1257 / FGSC 987) OX=367110 GN=B7H23.070 PE=2 SV=1)
estExt_GeneWisePlus.C_300055	82068		2163	0.561708	-0.832108	4.97322e-05	0.00179234	no	down	339	393	474	218	262	330	10.52	10.25	12.47	6.1	7.36	8.63	11.08	7.36333	XP_006969304.1(uncharacterized protein TRIREDRAFT_82068 [Trichoderma reesei QM6a])	GO:0016021(cellular_component:integral component of membrane)	K19327	ANO10, TMEM16K		ENOG410XPYE(S:Function unknown)	ENOG410XPYE(Anoctamin)	PF04547.13(Anoctamin:Calcium-activated chloride channel)	sp|O13621|YNG5_SCHPO(Uncharacterized protein C691.05c OS=Schizosaccharomyces pombe (strain 972 / ATCC 24843) OX=284812 GN=pi030 PE=4 SV=1)
estExt_GeneWisePlus.C_300134	82095		1449	0.952098	-0.0708177	0.660855	0.884704	no	down	135	168	162	184	189	158	6.37	6.34	6.59	7.72	7.68	6.03	6.43333	7.14333	XP_006969358.1(ammonium permease [Trichoderma reesei QM6a])	GO:0016021(cellular_component:integral component of membrane); GO:0008519(molecular_function:ammonium transmembrane transporter activity)	K03320	amt, AMT, MEP		COG0004(P:Inorganic ion transport and metabolism)	COG0004(ammonium Transporter)	PF00909.22(Ammonium_transp:Ammonium Transporter Family)	sp|Q9C0V1|AMT1_SCHPO(Ammonium transporter 1 OS=Schizosaccharomyces pombe (strain 972 / ATCC 24843) OX=284812 GN=amt1 PE=3 SV=1)
gw1.28.205.1	37060		1713	1.12887	0.174884	0.131323	0.508909	no	up	885	1058	1203	1463	1507	1282	38.36	38.11	43.43	58.56	58.44	46.65	39.9667	54.55	XP_006969061.1(calcium permeable channel, partial [Trichoderma reesei QM6a])	GO:0098703(biological_process:calcium ion import across plasma membrane); GO:0005623(cellular_component:cell); GO:0005262(molecular_function:calcium channel activity)	K08284	MID1		ENOG410Y6MN(S:Function unknown)	ENOG410Y6MN(Calcium channel)	PF12929.8(Mid1:Stretch-activated Ca2+-permeable channel component); PF01392.23(Fz:Fz domain)	sp|Q10063|EHS1_SCHPO(Calcium influx-promoting protein ehs1 OS=Schizosaccharomyces pombe (strain 972 / ATCC 24843) OX=284812 GN=ehs1 PE=3 SV=1)
estExt_GeneWisePlus.C_40583	75972		945	0.639515	-0.644949	1.44055e-18	1.67618e-15	no	down	3736	4549	4821	3214	3494	3334	275.62	278.77	296.33	218.75	230.12	206.54	283.573	218.47	XP_006963244.1(uncharacterized protein TRIREDRAFT_75972 [Trichoderma reesei QM6a])	GO:0016021(cellular_component:integral component of membrane); GO:0030246(molecular_function:carbohydrate binding)	K10082	LMAN2, VIP36	map04141(Protein processing in endoplasmic reticulum)	ENOG410YH8V(U:Intracellular trafficking, secretion, and vesicular transport)	ENOG410YH8V(lectin mannose-binding)	PF03388.14(Lectin_leg-like:Legume-like lectin family); PF00139.20(Lectin_legB:Legume lectin domain)	sp|O94401|YQF8_SCHPO(L-type lectin-like domain-containing protein C126.08c OS=Schizosaccharomyces pombe (strain 972 / ATCC 24843) OX=284812 GN=SPCC126.08c PE=3 SV=1)
estExt_GeneWisePlus.C_90477	78027		1359	0.928534	-0.106973	0.417343	0.778019	no	down	621	930	959	920	993	858	34.7	43.18	44.64	47.46	49.6	40.26	40.84	45.7733	XP_006965371.1(uncharacterized protein TRIREDRAFT_78027 [Trichoderma reesei QM6a])	GO:1990456(biological_process:mitochondrion-ER tethering); GO:0045040(biological_process:protein import into mitochondrial outer membrane); GO:0005634(cellular_component:nucleus); GO:0070096(biological_process:mitochondrial outer membrane translocase complex assembly); GO:0000398(biological_process:mRNA splicing, via spliceosome); GO:0005681(cellular_component:spliceosomal complex); GO:0031307(ce…	K17774	MDM10	map04139(Mitophagy - yeast)	ENOG410XSFW(U:Intracellular trafficking, secretion, and vesicular transport)	ENOG410XSFW(Component of the ERMES MDM complex, which serves as a molecular tether to connect the endoplasmic reticulum and mitochondria. Components of this complex are involved in the control of mitochondrial shape and protein biogenesis and may function in phospholipid exchange. mdm10 is involved in the late assembly steps of the general translocase of the mitochondrial outer membrane (TOM comp…	PF12519.9(MDM10:Mitochondrial distribution and morphology protein 10)	sp|O13498|MDM10_PODAN(Mitochondrial distribution and morphology protein 10 OS=Podospora anserina (strain S / ATCC MYA-4624 / DSM 980 / FGSC 10383) OX=515849 GN=MDM10 PE=1 SV=1)
gw1.11.530.1	41178		699	1.2071	0.271546	0.47173	0.802496	no	up	38	28	27	57	43	37	5.38	3.29	3.19	7.42	5.4	4.4	3.95333	5.74	XP_006965945.1(uncharacterized protein TRIREDRAFT_41178, partial [Trichoderma reesei QM6a])	GO:0019321(biological_process:pentose metabolic process); GO:0016021(cellular_component:integral component of membrane); GO:0015267(molecular_function:channel activity); GO:0019150(molecular_function:D-ribulokinase activity)	K09885	AQPF		COG0580(G:Carbohydrate transport and metabolism)	COG0580(ribulokinase)	PF00230.21(MIP:Major intrinsic protein)	sp|P0CD89|AQY2_YEASX(Aquaporin-2 OS=Saccharomyces cerevisiae OX=4932 GN=AQY2 PE=2 SV=1)
e_gw1.9.150.1	61703		1167	1.12152	0.165451	0.366442	0.743886	no	up	149	164	179	253	209	200	10.31	9.43	10.32	16.15	12.91	11.62	10.02	13.56	OTA06529.1(germinal center kinase [Trichoderma parareesei])	GO:0004674(molecular_function:protein serine/threonine kinase activity); GO:0005524(molecular_function:ATP binding); GO:0004672(molecular_function:protein kinase activity)				ENOG410XP9G(F:Nucleotide transport and metabolism)	ENOG410XP9G(DNA RNA NON-specific endonuclease)	PF00069.26(Pkinase:Protein kinase domain); PF07714.18(PK_Tyr_Ser-Thr:Protein tyrosine and serine/threonine kinase); PF17667.2(Pkinase_fungal:Fungal protein kinase)	sp|O75011|NAK1_SCHPO(Serine/threonine-protein kinase nak1 OS=Schizosaccharomyces pombe (strain 972 / ATCC 24843) OX=284812 GN=nak1 PE=1 SV=1)
e_gw1.12.198.1	63754		927	0.920441	-0.119602	0.36398	0.743886	no	down	796	961	861	862	1087	955	74.63	74.82	67.27	74.51	90.84	75.19	72.24	80.18	XP_006966307.1(t-snare, syntaxin [Trichoderma reesei QM6a])	GO:0016021(cellular_component:integral component of membrane); GO:0016192(biological_process:vesicle-mediated transport)	K08486	STX1B_2_3	map04130(SNARE interactions in vesicular transport)	COG5074(U:Intracellular trafficking, secretion, and vesicular transport)	COG5074(SYNtaxin)	PF00804.26(Syntaxin:Syntaxin); PF05739.20(SNARE:SNARE domain)	sp|Q9USH7|PSY1_SCHPO(Syntaxin-like protein psy1 OS=Schizosaccharomyces pombe (strain 972 / ATCC 24843) OX=284812 GN=psy1 PE=3 SV=1)
e_gw1.17.318.1	65819		1623	0.982531	-0.0254257	0.947514	0.98266	no	down	50	30	40	51	59	35	2.31	1.15	1.54	2.18	2.44	1.36	1.66667	1.99333	XP_006967427.1(uncharacterized protein TRIREDRAFT_65819 [Trichoderma reesei QM6a])	GO:0004674(molecular_function:protein serine/threonine kinase activity); GO:0016301(molecular_function:kinase activity); GO:0008270(molecular_function:zinc ion binding); GO:0005524(molecular_function:ATP binding); GO:0003677(molecular_function:DNA binding)	K06640	ATR		COG0443(S:Function unknown)	COG0443(-)	PF00012.21(HSP70:Hsp70 protein)	sp|O43301|HS12A_HUMAN(Heat shock 70 kDa protein 12A OS=Homo sapiens OX=9606 GN=HSPA12A PE=1 SV=2)
estExt_GeneWisePlus.C_10987	74057		1875	0.974912	-0.0366562	0.854699	0.957173	no	down	1701	1498	1714	1570	2238	2026	65.46	48.05	54.85	55.58	77.17	65.44	56.12	66.0633	OTA06708.1(Ca2+ permeable channel [Trichoderma parareesei])	GO:0005216(molecular_function:ion channel activity); GO:0016021(cellular_component:integral component of membrane)				ENOG410Y6NB(U:Intracellular trafficking, secretion, and vesicular transport)	ENOG410Y6NB(Potassium ion channel Yvc1)	PF00520.32(Ion_trans:Ion transport protein); PF08016.13(PKD_channel:Polycystin cation channel)	sp|Q5A2J7|YVC1_CANAL(Calcium channel YVC1 OS=Candida albicans (strain SC5314 / ATCC MYA-2876) OX=237561 GN=YVC1 PE=2 SV=2)
e_gw1.17.369.1	65873		1134	0.944598	-0.0822276	0.580724	0.852517	no	down	193	228	236	218	266	261	13.85	13.59	14.11	14.43	17.05	15.73	13.85	15.7367	XP_006967565.1(cAMP dependent protein kinase 2 catalytic subunit [Trichoderma reesei QM6a])	GO:0004674(molecular_function:protein serine/threonine kinase activity); GO:0005524(molecular_function:ATP binding)	K04345	PKA	map04213(Longevity regulating pathway - multiple species); map04113(Meiosis - yeast); map04138(Autophagy - yeast)	ENOG410XPQQ(T:Signal transduction mechanisms)	ENOG410XPQQ(CAMP-dependent protein kinase, catalytic subunit)	PF00069.26(Pkinase:Protein kinase domain); PF07714.18(PK_Tyr_Ser-Thr:Protein tyrosine and serine/threonine kinase); PF14531.7(Kinase-like:Kinase-like)	sp|P34099|KAPC_DICDI(cAMP-dependent protein kinase catalytic subunit OS=Dictyostelium discoideum OX=44689 GN=pkaC PE=1 SV=2)
e_gw1.1.2108.1	53601		405	0.984705	-0.0222372	0.847481	0.955411	no	down	382	471	505	528	582	492	155	158.21	171.18	195.6	205.9	168.04	161.463	189.847	XP_006961425.1(synaptobrevin [Trichoderma reesei QM6a])	GO:0016021(cellular_component:integral component of membrane); GO:0016192(biological_process:vesicle-mediated transport)	K08513	VAMP4	map04130(SNARE interactions in vesicular transport)	COG5143(U:Intracellular trafficking, secretion, and vesicular transport)	COG5143(Vesicle-associated membrane protein)	PF00957.22(Synaptobrevin:Synaptobrevin)	sp|Q92356|SYB1_SCHPO(Synaptobrevin homolog 1 OS=Schizosaccharomyces pombe (strain 972 / ATCC 24843) OX=284812 GN=syb1 PE=3 SV=1)
estExt_fgenesh5_pg.C_190107	123241		1011	1.72883	0.789792	0.00111906	0.0226736	no	up	1616	2145	2600	5548	3339	4115	132.68	146.37	177.81	419.42	244.37	283.31	152.287	315.7	XP_006967819.1(uncharacterized protein TRIREDRAFT_123241 [Trichoderma reesei QM6a])	GO:0016021(cellular_component:integral component of membrane); GO:0015267(molecular_function:channel activity)				COG0580(G:Carbohydrate transport and metabolism)	COG0580(Channel that permits osmotically driven movement of water in both directions. It is involved in the osmoregulation and in the maintenance of cell turgor during volume expansion in rapidly growing cells. It mediates rapid entry or exit of water in response to abrupt changes in osmolarity (By similarity))	PF00230.21(MIP:Major intrinsic protein)	sp|Q9JJJ3|AQP9_MOUSE(Aquaporin-9 OS=Mus musculus OX=10090 GN=Aqp9 PE=2 SV=1)
estExt_GeneWisePlus.C_11082	74103		870	1.1258	0.170955	0.430799	0.784137	no	up	371	334	321	392	555	464	37.99	28.39	27.39	36.99	50.62	39.9	31.2567	42.5033	XP_006961733.1(uncharacterized protein TRIREDRAFT_74103 [Trichoderma reesei QM6a])	GO:0005737(cellular_component:cytoplasm); GO:0005634(cellular_component:nucleus); GO:0004364(molecular_function:glutathione transferase activity)	K00799	GST, gst	map00480(Glutathione metabolism)	ENOG410XSIX(S:Function unknown)	ENOG410XSIX(Family with sequence similarity 50, member)	PF13409.7(GST_N_2:Glutathione S-transferase, N-terminal domain); PF13417.7(GST_N_3:Glutathione S-transferase, N-terminal domain); PF02798.21(GST_N:Glutathione S-transferase, N-terminal domain); PF13410.7(GST_C_2:Glutathione S-transferase, C-terminal domain); PF00043.26(GST_C:Glutathione S-transferase, C-terminal domain)	sp|Q9N1F5|GSTO1_PIG(Glutathione S-transferase omega-1 OS=Sus scrofa OX=9823 GN=GSTO1 PE=1 SV=2)
estExt_GeneWisePlus.C_350025	82321		906	1.95677	0.968477	0.000507897	0.011719	no	up	223	220	389	722	505	705	16.06	13.16	23.34	47.97	32.47	42.63	17.52	41.0233	XP_006969606.1(uncharacterized protein TRIREDRAFT_82321 [Trichoderma reesei QM6a])	GO:0015250(molecular_function:water channel activity); GO:0016021(cellular_component:integral component of membrane); GO:0015267(molecular_function:channel activity); GO:0030437(biological_process:ascospore formation); GO:0005886(cellular_component:plasma membrane)	K09885	AQPF		COG0580(S:Function unknown)	COG0580(SH3 domain containing, Ysc84-like 1 (S. cerevisiae))	PF00230.21(MIP:Major intrinsic protein)	sp|P0CD89|AQY2_YEASX(Aquaporin-2 OS=Saccharomyces cerevisiae OX=4932 GN=AQY2 PE=2 SV=1)
fgenesh5_pg.C_scaffold_4000257	104879		654	0.761643	-0.392813	0.0660282	0.357817	no	down	369	337	338	279	313	374	58.04	43.98	44.33	40.37	43.68	49.42	48.7833	44.49	XP_006963398.1(uncharacterized protein TRIREDRAFT_104879 [Trichoderma reesei QM6a])	GO:0030171(molecular_function:voltage-gated proton channel activity); GO:0005887(cellular_component:integral component of plasma membrane)	K22644	HVCN1, HV1		ENOG41100J9(S:Function unknown)	ENOG41100J9(-)	PF00520.32(Ion_trans:Ion transport protein)	sp|Q6DHQ1|HVCN1_DANRE(Voltage-gated hydrogen channel 1 OS=Danio rerio OX=7955 GN=hvcn1 PE=2 SV=1)
e_gw1.9.453.1	61874		1812	0.867134	-0.205674	0.323226	0.714837	no	down	1233	2398	2305	1941	2309	1816	50.05	80.9	77.93	72.77	83.88	61.89	69.6267	72.8467	XP_006965548.1(uncharacterized protein TRIREDRAFT_61874 [Trichoderma reesei QM6a])	GO:0016021(cellular_component:integral component of membrane)	K16073	ALR, MNR		COG0598(P:Inorganic ion transport and metabolism)	COG0598(magnesium and cobalt transport protein CorA)	PF01544.19(CorA:CorA-like Mg2+ transporter protein)	sp|O13657|YBCC_SCHPO(Putative metal ion transporter C27B12.12c OS=Schizosaccharomyces pombe (strain 972 / ATCC 24843) OX=284812 GN=pi066 PE=1 SV=1)
estExt_fgenesh1_pm.C_210001	23028		6036	1.12033	0.163928	0.0937743	0.427177	no	up	1735	2165	2345	2870	2724	2764	19	19.72	21.38	29.06	26.76	25.41	20.0333	27.0767	XP_006968119.1(uncharacterized protein TRIREDRAFT_23028 [Trichoderma reesei QM6a])	GO:0005216(molecular_function:ion channel activity); GO:0005891(cellular_component:voltage-gated calcium channel complex); GO:0005509(molecular_function:calcium ion binding); GO:0034765(biological_process:regulation of ion transmembrane transport); GO:0005245(molecular_function:voltage-gated calcium channel activity); GO:0016021(cellular_component:integral component of membrane)	K21864	CCH1		ENOG410XNP6(U:Intracellular trafficking, secretion, and vesicular transport)	ENOG410XNP6(Calcium channel)	PF00520.32(Ion_trans:Ion transport protein)	sp|O14234|CCH1_SCHPO(Calcium-channel protein cch1 OS=Schizosaccharomyces pombe (strain 972 / ATCC 24843) OX=284812 GN=cch1 PE=3 SV=1)
e_gw1.9.405.1	62040		2469	0.777906	-0.362332	0.00028638	0.0073351	no	down	2145	2822	3135	2423	2621	2472	61.28	67.01	74.58	63.96	67.07	59.28	67.6233	63.4367	XP_006965474.1(vesicle fusion factor [Trichoderma reesei QM6a])	GO:0035494(biological_process:SNARE complex disassembly); GO:0016887(molecular_function:ATPase activity); GO:0005524(molecular_function:ATP binding)	K06027	NSF, SEC18	map04138(Autophagy - yeast)	COG0464(S:Function unknown)	COG0464(Conserved hypothetical, protein)	PF00004.30(AAA:ATPase family associated with various cellular activities (AAA)); PF17862.2(AAA_lid_3:AAA+ lid domain); PF13191.7(AAA_16:AAA ATPase domain); PF13401.7(AAA_22:AAA domain); PF02933.18(CDC48_2:Cell division protein 48 (CDC48), domain 2); PF07728.15(AAA_5:AAA domain (dynein-related subfamily)); PF07724.15(AAA_2:AAA domain (Cdc48 subfamily)); PF01078.22(Mg_chelatase:Magnesium chelatase,…	sp|Q9P7Q4|SEC18_SCHPO(Vesicular-fusion protein sec18 OS=Schizosaccharomyces pombe (strain 972 / ATCC 24843) OX=284812 GN=sec18 PE=1 SV=1)
estExt_GeneWisePlus.C_400011	82534		2145	1.16019	0.214355	0.245859	0.645117	no	up	4285	7242	6889	7107	10150	8105	118.47	166.42	158.6	181.54	251.37	188.1	147.83	207.003	XP_006969805.1(uncharacterized protein TRIREDRAFT_82534 [Trichoderma reesei QM6a])		K09489	HSPA4		COG0443(O:Posttranslational modification, protein turnover, chaperones)	COG0443(Heat shock protein)	PF00012.21(HSP70:Hsp70 protein); PF06723.14(MreB_Mbl:MreB/Mbl protein)	sp|O74225|HSP88_NEUCR(Heat shock protein hsp88 OS=Neurospora crassa (strain ATCC 24698 / 74-OR23-1A / CBS 708.71 / DSM 1257 / FGSC 987) OX=367110 GN=hsp88 PE=1 SV=1)
e_gw1.34.86.1	70266		1005	1.05085	0.0715532	0.536907	0.831225	no	up	271	351	364	400	424	415	22.78	24.5	25.49	31.01	31.79	29.29	24.2567	30.6967	XP_006969582.1(uncharacterized protein TRIREDRAFT_70266 [Trichoderma reesei QM6a])	GO:0004674(molecular_function:protein serine/threonine kinase activity); GO:0051301(biological_process:cell division); GO:0005524(molecular_function:ATP binding)	plj;K04563	;CDC28, CDC2	map04111(Cell cycle - yeast); map04113(Meiosis - yeast); map04011(MAPK signaling pathway - yeast)	ENOG410XPP3(T:Signal transduction mechanisms)	ENOG410XPP3(Cyclin-Dependent Kinase)	PF00069.26(Pkinase:Protein kinase domain); PF07714.18(PK_Tyr_Ser-Thr:Protein tyrosine and serine/threonine kinase)	sp|P54119|CDK1_AJECA(Cyclin-dependent kinase 1 OS=Ajellomyces capsulatus OX=5037 GN=CDC2 PE=3 SV=1)
estExt_Genewise1.C_10226	43671		1572	0.541403	-0.885224	0.0580749	0.3354	no	down	15	24	15	12	12	11	0.68	0.88	0.53	0.46	0.44	0.44	0.696667	0.446667	XP_006961061.1(ammonium permease [Trichoderma reesei QM6a])	GO:0016021(cellular_component:integral component of membrane); GO:0008519(molecular_function:ammonium transmembrane transporter activity)	K03320	amt, AMT, MEP		COG0004(S:Function unknown)	COG0004(Phosphotransferase enzyme family)	PF00909.22(Ammonium_transp:Ammonium Transporter Family)	sp|P40260|MEP1_YEAST(Ammonium transporter MEP1 OS=Saccharomyces cerevisiae (strain ATCC 204508 / S288c) OX=559292 GN=MEP1 PE=1 SV=1)
estExt_fgenesh5_pg.C_80057	121539		1071	1.05902	0.0827315	0.604176	0.860228	no	up	3608	3836	3781	5323	4291	4711	214.08	189.11	186.89	291.52	227.54	234.7	196.693	251.253	XP_006965066.1(mitogen activated protein kinase [Trichoderma reesei QM6a])	GO:0004707(molecular_function:MAP kinase activity); GO:0005524(molecular_function:ATP binding)	K04371	ERK, MAPK1_3	map04111(Cell cycle - yeast); map04011(MAPK signaling pathway - yeast); map04933(AGE-RAGE signaling pathway in diabetic complications)	ENOG410XNY0(T:Signal transduction mechanisms)	ENOG410XNY0(Mitogen-activated protein kinase)	PF00069.26(Pkinase:Protein kinase domain); PF07714.18(PK_Tyr_Ser-Thr:Protein tyrosine and serine/threonine kinase); PF06293.15(Kdo:Lipopolysaccharide kinase (Kdo/WaaP) family)	sp|Q00859|MAPK_FUSSO(Mitogen-activated protein kinase OS=Fusarium solani subsp. pisi OX=70791 GN=MAPK PE=2 SV=1)
e_gw1.2.135.1	56064		2106	0.974635	-0.0370664	0.884013	0.965076	no	down	1501	1240	1596	1234	1827	2080	51.27	35.21	45.4	38.94	55.88	59.65	43.96	51.49	XP_006962349.1(uncharacterized protein TRIREDRAFT_56064, partial [Trichoderma reesei QM6a])	GO:0016021(cellular_component:integral component of membrane)	K19327	ANO10, TMEM16K		ENOG410XPYE(S:Function unknown)	ENOG410XPYE(Anoctamin)	PF04547.13(Anoctamin:Calcium-activated chloride channel)	sp|O13621|YNG5_SCHPO(Uncharacterized protein C691.05c OS=Schizosaccharomyces pombe (strain 972 / ATCC 24843) OX=284812 GN=pi030 PE=4 SV=1)
e_gw1.4.328.1	58115		714	1.03393	0.0481413	0.843466	0.953909	no	up	47	75	69	70	75	90	6.43	8.52	7.88	8.82	9.12	10.35	7.61	9.43	XP_006963261.1(uncharacterized protein TRIREDRAFT_58115, partial [Trichoderma reesei QM6a])	GO:0003824(molecular_function:catalytic activity); GO:0009116(biological_process:nucleoside metabolic process)				COG0666(I:Lipid transport and metabolism); COG5273(I:Lipid transport and metabolism)	COG0666(Enoyl-CoA hydratase); COG5273(Enoyl-CoA hydratase)	PF12796.8(Ank_2:Ankyrin repeats (3 copies)); PF13637.7(Ank_4:Ankyrin repeats (many copies)); PF13857.7(Ank_5:Ankyrin repeats (many copies)); PF13606.7(Ank_3:Ankyrin repeat); PF00023.31(Ank:Ankyrin repeat)
estExt_fgenesh5_pg.C_80356	121684		1071	0.976725	-0.0339759	0.822439	0.94655	no	down	528	686	637	812	655	694	32.5	34.62	33.05	45.15	37.74	35.97	33.39	39.62	XP_006965175.1(calcium/calmodulin dependent protein kinase 2 [Trichoderma reesei QM6a])	GO:0004674(molecular_function:protein serine/threonine kinase activity); GO:0003747(molecular_function:translation release factor activity); GO:0005524(molecular_function:ATP binding); GO:0004672(molecular_function:protein kinase activity)	K08794	CAMK1		ENOG410XRMJ(S:Function unknown)	ENOG410XRMJ(resistance) protein)	PF00069.26(Pkinase:Protein kinase domain); PF07714.18(PK_Tyr_Ser-Thr:Protein tyrosine and serine/threonine kinase); PF14531.7(Kinase-like:Kinase-like); PF17667.2(Pkinase_fungal:Fungal protein kinase); PF01636.24(APH:Phosphotransferase enzyme family); PF06293.15(Kdo:Lipopolysaccharide kinase (Kdo/WaaP) family)	sp|Q9Y899|KCC1B_EMEND(Calcium/calmodulin-dependent protein kinase cmkB OS=Emericella nidulans OX=162425 GN=cmkB PE=1 SV=1)
fgenesh1_pm.C_scaffold_18000005	4982		474	1.22675	0.294837	0.162009	0.553275	no	up	107	178	145	170	238	221	30.36	41.83	34.35	44.19	59.36	52.72	35.5133	52.09	XP_006967574.1(uncharacterized protein TRIREDRAFT_4982 [Trichoderma reesei QM6a])	GO:0004252(molecular_function:serine-type endopeptidase activity); GO:0016021(cellular_component:integral component of membrane)	K01358	clpP, CLPP		COG0740(O:Posttranslational modification, protein turnover, chaperones)	COG0740(Cleaves peptides in various proteins in a process that requires ATP hydrolysis. Has a chymotrypsin-like activity. Plays a major role in the degradation of misfolded proteins (By similarity))	PF00574.24(CLP_protease:Clp protease)	sp|B8DNL4|CLPP_DESVM(ATP-dependent Clp protease proteolytic subunit OS=Desulfovibrio vulgaris (strain Miyazaki F / DSM 19637) OX=883 GN=clpP PE=3 SV=1)
gw1.30.47.1	29619		1323	0.963661	-0.053403	0.87346	0.962176	no	down	38	29	44	40	38	51	2.25	1.42	2.17	2.18	2.01	2.53	1.94667	2.24	XP_006969291.1(calpactin I heavy chain, calcium ion binding-like protein, partial [Trichoderma reesei QM6a])	GO:0005509(molecular_function:calcium ion binding); GO:0005634(cellular_component:nucleus); GO:0005544(molecular_function:calcium-dependent phospholipid binding); GO:0008270(molecular_function:zinc ion binding); GO:0003677(molecular_function:DNA binding); GO:0006351(biological_process:transcription, DNA-templated)	K17095	ANXA7_11		ENOG410XPUN(U:Intracellular trafficking, secretion, and vesicular transport)	ENOG410XPUN(SH3-domain GRB2-like)	PF00191.21(Annexin:Annexin)	sp|P24639|ANXA7_DICDI(Annexin A7 OS=Dictyostelium discoideum OX=44689 GN=nxnA PE=1 SV=1)
estExt_fgenesh5_pg.C_90229	121839		1746	0.614426	-0.702688	0.0122293	0.126889	no	down	3314	2149	2702	2193	1740	2227	104.62	57.09	70.82	64.66	50.55	58.23	77.51	57.8133	XP_006965491.1(uncharacterized protein TRIREDRAFT_121839 [Trichoderma reesei QM6a])					ENOG4110098(S:Function unknown); COG0443(O:Posttranslational modification, protein turnover, chaperones)	ENOG4110098(Hsp70 protein); COG0443(Heat shock protein)	PF00012.21(HSP70:Hsp70 protein)	sp|O43301|HS12A_HUMAN(Heat shock 70 kDa protein 12A OS=Homo sapiens OX=9606 GN=HSPA12A PE=1 SV=2)
fgenesh5_pg.C_scaffold_9000306	107503		1716	0.819367	-0.287419	0.0457648	0.2949	no	down	703	688	729	666	727	709	30.41	24.73	26.26	26.6	28.14	25.75	27.1333	26.83	XP_006965518.1(uncharacterized protein TRIREDRAFT_107503 [Trichoderma reesei QM6a])	GO:0016021(cellular_component:integral component of membrane)	K22193	GPR89, GPHR		ENOG410XQ8R(U:Intracellular trafficking, secretion, and vesicular transport)	ENOG410XQ8R(G- protein-coupled receptor)	PF12430.9(ABA_GPCR:Abscisic acid G-protein coupled receptor); PF12537.9(GPHR_N:The Golgi pH Regulator (GPHR) Family N-terminal)	sp|Q9XIP7|GTG1_ARATH(GPCR-type G protein 1 OS=Arabidopsis thaliana OX=3702 GN=GTG1 PE=1 SV=1)
gw1.26.234.1	42027		642	1.11059	0.151332	0.349452	0.732164	no	up	487	577	648	621	810	848	78.95	77.6	87.61	92.6	116.46	115.5	81.3867	108.187	XP_006968826.1(uncharacterized protein TRIREDRAFT_42027, partial [Trichoderma reesei QM6a])	GO:0016021(cellular_component:integral component of membrane)				COG0666(S:Function unknown)	COG0666(DNA-binding protein)	PF12796.8(Ank_2:Ankyrin repeats (3 copies)); PF13857.7(Ank_5:Ankyrin repeats (many copies)); PF13606.7(Ank_3:Ankyrin repeat); PF00023.31(Ank:Ankyrin repeat); PF13637.7(Ank_4:Ankyrin repeats (many copies))	sp|Q04749|AVO2_YEAST(Target of rapamycin complex 2 subunit AVO2 OS=Saccharomyces cerevisiae (strain ATCC 204508 / S288c) OX=559292 GN=AVO2 PE=1 SV=1)
fgenesh5_pg.C_scaffold_5000303	105518		2112	1.33782	0.419887	0.0264647	0.211952	no	up	238	302	346	380	582	458	8.1	8.55	9.81	11.95	17.74	13.09	8.82	14.26	XP_006963716.1(uncharacterized protein TRIREDRAFT_105518 [Trichoderma reesei QM6a])	GO:0005267(molecular_function:potassium channel activity); GO:0016021(cellular_component:integral component of membrane)	K05389	KCNKF		COG1226(P:Inorganic ion transport and metabolism)	COG1226(PotAssium voltage-gated channel)	PF07885.17(Ion_trans_2:Ion channel); PF00520.32(Ion_trans:Ion transport protein)	sp|P40310|TOK1_YEAST(Outward-rectifier potassium channel TOK1 OS=Saccharomyces cerevisiae (strain ATCC 204508 / S288c) OX=559292 GN=TOK1 PE=1 SV=1)
estExt_Genewise1.C_290217	52315		537	0.849721	-0.234939	0.203333	0.604654	no	down	57896	53383	55733	57703	51374	62997	5778.35	4424.12	4635.87	5308.48	4568.59	5280.59	4946.11	5052.55	XP_006969228.1(uncharacterized protein TRIREDRAFT_52315 [Trichoderma reesei QM6a])	GO:0005375(molecular_function:copper ion transmembrane transporter activity); GO:0016021(cellular_component:integral component of membrane)	K14686	SLC31A1, CTR1		ENOG4111I8D(P:Inorganic ion transport and metabolism)	ENOG4111I8D(Solute carrier family 31 copper transporters member)	PF04145.16(Ctr:Ctr copper transporter family)	sp|J9VLN4|CTR4_CRYNH(Copper transport protein CTR4 OS=Cryptococcus neoformans var. grubii serotype A (strain H99 / ATCC 208821 / CBS 10515 / FGSC 9487) OX=235443 GN=CTR4 PE=1 SV=2)
estExt_fgenesh1_pm.C_30114	21609		711	0.96753	-0.0476216	0.586994	0.853765	no	down	2597	3515	3401	3447	3972	3588	199.71	225.22	210.07	232.44	259.2	220.22	211.667	237.287	XP_006962514.1(ubiquinol cytochrome reductase [Trichoderma reesei QM6a])	GO:0005743(cellular_component:mitochondrial inner membrane); GO:0070469(cellular_component:respiratory chain); GO:0051537(molecular_function:2 iron, 2 sulfur cluster binding); GO:0008121(molecular_function:ubiquinol-cytochrome-c reductase activity)	K00411	UQCRFS1, RIP1, petA	map00190(Oxidative phosphorylation)	COG0723(C:Energy production and conversion)	COG0723(Component of the ubiquinol-cytochrome c reductase complex (complex III or cytochrome b-c1 complex), which is a respiratory chain that generates an electrochemical potential coupled to ATP synthesis (By similarity))	PF00355.27(Rieske:Rieske [2Fe-2S] domain); PF02921.15(UCR_TM:Ubiquinol cytochrome reductase transmembrane region)	sp|P07056|UCRI_NEUCR(Cytochrome b-c1 complex subunit Rieske, mitochondrial OS=Neurospora crassa (strain ATCC 24698 / 74-OR23-1A / CBS 708.71 / DSM 1257 / FGSC 987) OX=367110 GN=fes-1 PE=1 SV=1)
e_gw1.3.672.1	56440		2106	1.05836	0.0818261	0.629146	0.871276	no	up	696	694	719	1007	834	854	23.78	19.7	20.45	31.78	25.51	24.49	21.31	27.26	XP_006962631.1(uncharacterized protein TRIREDRAFT_56440 [Trichoderma reesei QM6a])	GO:0005216(molecular_function:ion channel activity); GO:0016021(cellular_component:integral component of membrane)				ENOG4111IGB(S:Function unknown)	ENOG4111IGB(-)	PF00520.32(Ion_trans:Ion transport protein); PF08016.13(PKD_channel:Polycystin cation channel)	sp|Q5A2J7|YVC1_CANAL(Calcium channel YVC1 OS=Candida albicans (strain SC5314 / ATCC MYA-2876) OX=237561 GN=YVC1 PE=2 SV=2)
estExt_fgenesh1_pm.C_30180	21646		1374	0.996147	-0.00556993	0.966881	0.988354	no	down	1006	1439	1329	1410	1742	1344	49.49	58.83	54.47	64.87	76.65	55.52	54.2633	65.68	XP_006962519.1(calpactin I heavy chain, calcium ion binding protein [Trichoderma reesei QM6a])	GO:0005544(molecular_function:calcium-dependent phospholipid binding); GO:0005509(molecular_function:calcium ion binding)	K17095	ANXA7_11		ENOG410XPUN(S:Function unknown)	ENOG410XPUN(annexin A7)	PF00191.21(Annexin:Annexin)	sp|P20073|ANXA7_HUMAN(Annexin A7 OS=Homo sapiens OX=9606 GN=ANXA7 PE=1 SV=3)
estExt_GeneWisePlus.C_220157	81082		966	0.884094	-0.177728	0.729574	0.912388	no	down	55	70	130	152	48	63	4.88	5.15	9.55	12.42	3.79	4.69	6.52667	6.96667	XP_006968316.1(uncharacterized protein TRIREDRAFT_81082 [Trichoderma reesei QM6a])	GO:0016021(cellular_component:integral component of membrane); GO:0015267(molecular_function:channel activity)	K03441	GLP-F		COG0580(G:Carbohydrate transport and metabolism)	COG0580(Channel that permits osmotically driven movement of water in both directions. It is involved in the osmoregulation and in the maintenance of cell turgor during volume expansion in rapidly growing cells. It mediates rapid entry or exit of water in response to abrupt changes in osmolarity (By similarity))	PF00230.21(MIP:Major intrinsic protein)	sp|P43549|AQY3_YEAST(Aquaglycerol porin AQY3 OS=Saccharomyces cerevisiae (strain ATCC 204508 / S288c) OX=559292 GN=AQY3 PE=1 SV=1)
e_gw1.14.438.1	64719		1164	0.547793	-0.868297	0.0344694	0.24978	no	down	628	347	260	277	266	309	43.59	20.01	15.04	17.74	16.49	18.01	26.2133	17.4133	XP_006966748.1(protease [Trichoderma reesei QM6a])	GO:0004252(molecular_function:serine-type endopeptidase activity)				COG1404(O:Posttranslational modification, protein turnover, chaperones)	COG1404(peptidase (S8 and S53, subtilisin, kexin, sedolisin)	PF00082.23(Peptidase_S8:Subtilase family)	sp|L8FSM5|SUB2_PSED2(Subtilisin-like protease 2 OS=Pseudogymnoascus destructans (strain ATCC MYA-4855 / 20631-21) OX=658429 GN=SP2 PE=1 SV=1)
e_gw1.5.782.1	58584		945	0.889222	-0.169384	0.673764	0.890444	no	down	970	1441	1859	2429	881	1132	88.58	109.28	141.47	204.52	71.73	86.81	113.11	121.02	XP_006963986.1(uncharacterized protein TRIREDRAFT_58584 [Trichoderma reesei QM6a])	GO:0016021(cellular_component:integral component of membrane); GO:0015267(molecular_function:channel activity)	K03441	GLP-F		COG0580(G:Carbohydrate transport and metabolism)	COG0580(Channel that permits osmotically driven movement of water in both directions. It is involved in the osmoregulation and in the maintenance of cell turgor during volume expansion in rapidly growing cells. It mediates rapid entry or exit of water in response to abrupt changes in osmolarity (By similarity))	PF00230.21(MIP:Major intrinsic protein)	sp|P43549|AQY3_YEAST(Aquaglycerol porin AQY3 OS=Saccharomyces cerevisiae (strain ATCC 204508 / S288c) OX=559292 GN=AQY3 PE=1 SV=1)
estExt_fgenesh5_pg.C_20133	120053		2028	0.934589	-0.0975962	0.689632	0.895934	no	down	4300	7989	5739	5690	8832	5559	145.87	224.06	161.29	177.72	266.13	157.17	177.073	200.34	XP_006962305.1(hsp70 family protein, mitochondrial precursor [Trichoderma reesei QM6a])	GO:0005739(cellular_component:mitochondrion); GO:0051082(molecular_function:unfolded protein binding); GO:0006457(biological_process:protein folding); GO:0016887(molecular_function:ATPase activity); GO:0005524(molecular_function:ATP binding)	K04043	dnaK, HSPA9	map03018(RNA degradation)	COG0443(O:Posttranslational modification, protein turnover, chaperones)	COG0443(Heat shock protein)	PF00012.21(HSP70:Hsp70 protein); PF06723.14(MreB_Mbl:MreB/Mbl protein); PF02782.17(FGGY_C:FGGY family of carbohydrate kinases, C-terminal domain)	sp|Q5B0C0|HSP7M_EMENI(Heat shock 70 kDa protein OS=Emericella nidulans (strain FGSC A4 / ATCC 38163 / CBS 112.46 / NRRL 194 / M139) OX=227321 GN=AN6010 PE=1 SV=1)
e_gw1.44.15.1	70907		372	1.16669	0.222419	0.590003	0.855528	no	up	16	54	53	59	61	47	8.09	22.6	22.38	27.16	26.72	20.02	17.69	24.6333	XP_006969887.1(uncharacterized protein TRIREDRAFT_70907, partial [Trichoderma reesei QM6a])							PF12796.8(Ank_2:Ankyrin repeats (3 copies)); PF13637.7(Ank_4:Ankyrin repeats (many copies)); PF13606.7(Ank_3:Ankyrin repeat); PF00023.31(Ank:Ankyrin repeat); PF13857.7(Ank_5:Ankyrin repeats (many copies))
e_gw1.10.320.1	62716		378	0.958586	-0.0610196	0.732686	0.913055	no	down	1125	1120	1188	1539	1267	1168	544.71	448.93	480.54	678.99	532.31	476.46	491.393	562.587	XP_006965604.1(uncharacterized protein TRIREDRAFT_62716, partial [Trichoderma reesei QM6a])	GO:0005375(molecular_function:copper ion transmembrane transporter activity); GO:0016021(cellular_component:integral component of membrane)	K14686	SLC31A1, CTR1		ENOG4111I8D(S:Function unknown)	ENOG4111I8D(-)	PF04145.16(Ctr:Ctr copper transporter family)	sp|O94722|CTR4_SCHPO(Copper transport protein ctr4 OS=Schizosaccharomyces pombe (strain 972 / ATCC 24843) OX=284812 GN=ctr4 PE=1 SV=1)
estExt_fgenesh5_pg.C_370028	124179		996	1.15798	0.211616	0.0413557	0.278612	no	up	1000	1251	1346	1744	1654	1580	57.61	59.88	64.59	92.74	85.17	76.42	60.6933	84.7767	XP_006969719.1(uncharacterized protein TRIREDRAFT_124179 [Trichoderma reesei QM6a])	GO:0004674(molecular_function:protein serine/threonine kinase activity); GO:0005524(molecular_function:ATP binding)				ENOG410XPP3(T:Signal transduction mechanisms)	ENOG410XPP3(Cyclin-Dependent Kinase)	PF00069.26(Pkinase:Protein kinase domain); PF07714.18(PK_Tyr_Ser-Thr:Protein tyrosine and serine/threonine kinase)	sp|Q9HGY5|PHO85_CANAX(Negative regulator of the PHO system OS=Candida albicans OX=5476 GN=PHO85 PE=3 SV=1)
gw1.5.873.1	42267		366	1.38523	0.470128	0.765628	1	no	up	0	0	7	2	4	5	0	0	3.09	0.96	1.83	2.23	1.03	1.67333	XP_006963568.1(uncharacterized protein TRIREDRAFT_42267, partial [Trichoderma reesei QM6a])		K11420;myd	EHMT;	map00310(Lysine degradation)	COG0666(S:Function unknown); COG2940(S:Function unknown)	COG0666(-); COG2940(Histone-lysine N-methyltransferase)	PF12796.8(Ank_2:Ankyrin repeats (3 copies)); PF13857.7(Ank_5:Ankyrin repeats (many copies)); PF13606.7(Ank_3:Ankyrin repeat); PF13637.7(Ank_4:Ankyrin repeats (many copies)); PF00023.31(Ank:Ankyrin repeat)	sp|Q9Z148|EHMT2_MOUSE(Histone-lysine N-methyltransferase EHMT2 OS=Mus musculus OX=10090 GN=Ehmt2 PE=1 SV=2)
e_gw1.27.259.1	68941		693	1.02566	0.036557	0.830919	0.948488	no	up	156	167	161	178	218	203	22.37	19.87	19.25	23.49	27.76	24.46	20.4967	25.2367	XP_006968940.1(uncharacterized protein TRIREDRAFT_68941 [Trichoderma reesei QM6a])	GO:0016740(molecular_function:transferase activity)	K00799	GST, gst	map00480(Glutathione metabolism)	COG0625(G:Carbohydrate transport and metabolism)	COG0625(major facilitator Superfamily)	PF13409.7(GST_N_2:Glutathione S-transferase, N-terminal domain); PF13417.7(GST_N_3:Glutathione S-transferase, N-terminal domain); PF02798.21(GST_N:Glutathione S-transferase, N-terminal domain); PF13410.7(GST_C_2:Glutathione S-transferase, C-terminal domain); PF00043.26(GST_C:Glutathione S-transferase, C-terminal domain); PF14497.7(GST_C_3:Glutathione S-transferase, C-terminal domain)	sp|J4UHQ8|OPS6_BEAB2(Glutathione S-transferase-like protein OpS6 OS=Beauveria bassiana (strain ARSEF 2860) OX=655819 GN=OpS6 PE=2 SV=1)
estExt_Genewise1.C_100214	48478		774	0.877149	-0.189107	0.265509	0.661743	no	down	596	599	546	647	629	576	70.97	59.34	54.35	71.05	66.64	58.1	61.5533	65.2633	XP_006965794.1(t-snare, syntaxin, partial [Trichoderma reesei QM6a])	GO:0016021(cellular_component:integral component of membrane); GO:0016020(cellular_component:membrane); GO:0016192(biological_process:vesicle-mediated transport)	K08486	STX1B_2_3	map04130(SNARE interactions in vesicular transport)	COG5074(U:Intracellular trafficking, secretion, and vesicular transport)	COG5074(SYNtaxin)	PF00804.26(Syntaxin:Syntaxin); PF05739.20(SNARE:SNARE domain); PF14523.7(Syntaxin_2:Syntaxin-like protein)	sp|Q9USH7|PSY1_SCHPO(Syntaxin-like protein psy1 OS=Schizosaccharomyces pombe (strain 972 / ATCC 24843) OX=284812 GN=psy1 PE=3 SV=1)
e_gw1.8.861.1	60773		477	0.905909	-0.142562	0.702715	0.901243	no	down	181	124	189	103	206	238	50.68	28.76	44.18	26.43	50.72	56.03	41.2067	44.3933	XP_006964932.1(uncharacterized protein TRIREDRAFT_60773 [Trichoderma reesei QM6a])					COG0666(G:Carbohydrate transport and metabolism)	COG0666(Phosphoketolase)	PF12796.8(Ank_2:Ankyrin repeats (3 copies)); PF13637.7(Ank_4:Ankyrin repeats (many copies)); PF13857.7(Ank_5:Ankyrin repeats (many copies)); PF00023.31(Ank:Ankyrin repeat); PF13606.7(Ank_3:Ankyrin repeat)	sp|Q9HYV6|Y3287_PSEAE(Putative ankyrin repeat protein PA3287 OS=Pseudomonas aeruginosa (strain ATCC 15692 / DSM 22644 / CIP 104116 / JCM 14847 / LMG 12228 / 1C / PRS 101 / PAO1) OX=208964 GN=PA3287 PE=4 SV=1)
e_gw1.48.8.1	71021		945	1.05426	0.0762301	0.567022	0.845521	no	up	412	502	440	534	635	550	37.62	38.07	33.48	44.96	51.7	42.18	36.39	46.28	XP_006969946.1(uncharacterized protein TRIREDRAFT_71021 [Trichoderma reesei QM6a])	GO:0016787(molecular_function:hydrolase activity); GO:0016021(cellular_component:integral component of membrane)	K06889	K06889		COG1073(S:Function unknown)	COG1073(Hydrolase)	PF12146.9(Hydrolase_4:Serine aminopeptidase, S33); PF00561.21(Abhydrolase_1:alpha/beta hydrolase fold); PF05448.13(AXE1:Acetyl xylan esterase (AXE1)); PF12697.8(Abhydrolase_6:Alpha/beta hydrolase family); PF03959.14(FSH1:Serine hydrolase (FSH1)); PF00326.22(Peptidase_S9:Prolyl oligopeptidase family)	sp|P54069|BEM46_SCHPO(Protein bem46 OS=Schizosaccharomyces pombe (strain 972 / ATCC 24843) OX=284812 GN=bem46 PE=2 SV=3)
e_gw1.48.21.1	71029		480	0.93802	-0.0923088	0.409629	0.77459	no	down	4636	6597	6761	6997	6699	6378	1281.16	1510.34	1560.06	1772.11	1628.39	1482.02	1450.52	1627.51	XP_006969944.1(uncharacterized protein TRIREDRAFT_71029 [Trichoderma reesei QM6a])	GO:0006878(biological_process:cellular copper ion homeostasis); GO:0016021(cellular_component:integral component of membrane); GO:0000329(cellular_component:fungal-type vacuole membrane); GO:0015680(biological_process:intracellular copper ion transport); GO:0005623(cellular_component:cell); GO:0005886(cellular_component:plasma membrane); GO:0015677(biological_process:copper ion import); GO:000537…	K14686	SLC31A1, CTR1		ENOG4111I8D(P:Inorganic ion transport and metabolism)	ENOG4111I8D(Solute carrier family 31 copper transporters member)	PF04145.16(Ctr:Ctr copper transporter family)	sp|P38865|CTR2_YEAST(Copper transport protein CTR2 OS=Saccharomyces cerevisiae (strain ATCC 204508 / S288c) OX=559292 GN=CTR2 PE=1 SV=1)
estExt_GeneWisePlus.C_70492	77188		900	0.856681	-0.223171	0.0384296	0.265929	no	down	1246	1617	1585	1351	1635	1578	121.67	131.12	128.99	121.61	142.28	129.42	127.26	131.103	XP_006964545.1(uncharacterized protein TRIREDRAFT_77188 [Trichoderma reesei QM6a])	GO:0005840(cellular_component:ribosome)	K02863	RP-L1, MRPL1, rplA	map03010(Ribosome)	COG0081(J:Translation, ribosomal structure and biogenesis)	COG0081(Binds directly to 23S rRNA. The L1 stalk is quite mobile in the ribosome, and is involved in E site tRNA release (By similarity))	PF00687.22(Ribosomal_L1:Ribosomal protein L1p/L10e family)	sp|Q6FF93|RL1_ACIAD(50S ribosomal protein L1 OS=Acinetobacter baylyi (strain ATCC 33305 / BD413 / ADP1) OX=62977 GN=rplA PE=3 SV=1)
fgenesh5_pg.C_scaffold_6000096	105870		885	0.891009	-0.166489	0.521767	0.824604	no	down	198	139	185	206	176	185	19.79	11.54	15.41	18.98	15.68	15.53	15.58	16.73	XP_006964252.1(uncharacterized protein TRIREDRAFT_105870 [Trichoderma reesei QM6a])	GO:0016021(cellular_component:integral component of membrane); GO:0015267(molecular_function:channel activity)				ENOG4111NQB(S:Function unknown)	ENOG4111NQB(Major intrinsic protein)	PF00230.21(MIP:Major intrinsic protein)	sp|Q7XLR1|PIP26_ORYSJ(Probable aquaporin PIP2-6 OS=Oryza sativa subsp. japonica OX=39947 GN=PIP2-6 PE=2 SV=2)
e_gw1.3.520.1	56720		459	0.769018	-0.37891	0.011178	0.119482	no	down	331	460	506	349	417	422	100.56	115.75	128.39	97.09	111.22	107.83	114.9	105.38	XP_006962929.1(uncharacterized protein TRIREDRAFT_56720 [Trichoderma reesei QM6a])	GO:0016021(cellular_component:integral component of membrane); GO:0016192(biological_process:vesicle-mediated transport); GO:0030173(cellular_component:integral component of Golgi membrane)				ENOG4111NE0(U:Intracellular trafficking, secretion, and vesicular transport)	ENOG4111NE0(Golgi membrane protein involved in vesicular trafficking (By similarity))	PF10233.10(Cg6151-P:Uncharacterized conserved protein CG6151-P)	sp|B2AR67|TVP18_PODAN(Golgi apparatus membrane protein TVP18 OS=Podospora anserina (strain S / ATCC MYA-4624 / DSM 980 / FGSC 10383) OX=515849 GN=TVP18 PE=3 SV=1)
estExt_GeneWisePlus.C_70535	77218		378	1.16013	0.214283	0.0951751	0.430196	no	up	526	542	578	749	827	729	87.31	76.1	78.96	112.84	120.12	100.32	80.79	111.093	XP_006964735.1(uncharacterized protein TRIREDRAFT_77218 [Trichoderma reesei QM6a])	GO:0016021(cellular_component:integral component of membrane); GO:0005741(cellular_component:mitochondrial outer membrane); GO:0032977(molecular_function:membrane insertase activity)				ENOG4111WY4(U:Intracellular trafficking, secretion, and vesicular transport)	ENOG4111WY4(mitochondrial import protein)	PF08219.12(TOM13:Outer membrane protein TOM13)	sp|Q8X0G8|MIM1_NEUCR(Mitochondrial import protein 1 OS=Neurospora crassa (strain ATCC 24698 / 74-OR23-1A / CBS 708.71 / DSM 1257 / FGSC 987) OX=367110 GN=B13O8.080 PE=3 SV=1)
e_gw1.50.23.1	71078		999	0.426335	-1.22994	0.763094	1	no	down	0	1	0	0	0	0	0	0.07	0	0	0	0	0.0233333	0	XP_006969978.1(Calcium/calmodulin dependent protein kinase [Trichoderma reesei QM6a])	GO:0004683(molecular_function:calmodulin-dependent protein kinase activity); GO:0004674(molecular_function:protein serine/threonine kinase activity); GO:0005516(molecular_function:calmodulin binding); GO:0004672(molecular_function:protein kinase activity); GO:0034599(biological_process:cellular response to oxidative stress); GO:0005524(molecular_function:ATP binding)	K08794	CAMK1		ENOG410XRMJ(O:Posttranslational modification, protein turnover, chaperones)	ENOG410XRMJ(Subtilase family)	PF00069.26(Pkinase:Protein kinase domain); PF07714.18(PK_Tyr_Ser-Thr:Protein tyrosine and serine/threonine kinase); PF14531.7(Kinase-like:Kinase-like)	sp|O14408|KCC1_METAN(Calcium/calmodulin-dependent protein kinase OS=Metarhizium anisopliae OX=5530 PE=2 SV=1)
estExt_fgenesh1_pm.C_60103	22013		1704	0.742864	-0.42883	0.172315	0.56925	no	down	949	2472	2278	1225	1848	1866	38.95	84.39	78.11	46.73	67.65	64.09	67.15	59.49	XP_006964033.1(uncharacterized protein TRIREDRAFT_22013 [Trichoderma reesei QM6a])	GO:0005524(molecular_function:ATP binding)				COG0443(O:Posttranslational modification, protein turnover, chaperones)	COG0443(Heat shock protein)	PF00012.21(HSP70:Hsp70 protein); PF06723.14(MreB_Mbl:MreB/Mbl protein)	sp|P38788|SSZ1_YEAST(Ribosome-associated complex subunit SSZ1 OS=Saccharomyces cerevisiae (strain ATCC 204508 / S288c) OX=559292 GN=SSZ1 PE=1 SV=2)
e_gw1.28.93.1	69217		1077	1.32581	0.406879	0.00478875	0.066447	no	up	166	213	249	332	347	315	12.74	13.57	15.92	23.5	23.76	20.29	14.0767	22.5167	XP_006969144.1(protease-like protein, partial [Trichoderma reesei QM6a])	GO:0008353(molecular_function:RNA polymerase II carboxy-terminal domain kinase activity); GO:0008233(molecular_function:peptidase activity); GO:0070985(cellular_component:TFIIK complex); GO:0005524(molecular_function:ATP binding)	K02202	CDK7	map03022(Basal transcription factors); map03420(Nucleotide excision repair)	ENOG410XQDH(T:Signal transduction mechanisms)	ENOG410XQDH(Cyclin-Dependent Kinase)	PF00069.26(Pkinase:Protein kinase domain); PF07714.18(PK_Tyr_Ser-Thr:Protein tyrosine and serine/threonine kinase)	sp|P06242|KIN28_YEAST(Serine/threonine-protein kinase KIN28 OS=Saccharomyces cerevisiae (strain ATCC 204508 / S288c) OX=559292 GN=KIN28 PE=1 SV=1)
e_gw1.11.119.1	63125		1896	0.930935	-0.103247	0.639949	0.874581	no	down	362	300	308	335	425	345	13.94	9.6	9.88	11.92	14.65	11.16	11.14	12.5767	XP_006966155.1(uncharacterized protein TRIREDRAFT_63125 [Trichoderma reesei QM6a])	GO:0016021(cellular_component:integral component of membrane)				ENOG410Y9DE(S:Function unknown)	ENOG410Y9DE(-)
fgenesh1_pm.C_scaffold_8000132	3765		777	1.32305	0.403873	0.566894	0.845521	no	up	2	24	25	19	28	30	0.24	2.4	2.51	2.11	3	3.04	1.71667	2.71667	XP_006964818.1(uncharacterized protein TRIREDRAFT_3765 [Trichoderma reesei QM6a])	GO:0016021(cellular_component:integral component of membrane); GO:0015267(molecular_function:channel activity)	K09885	AQPF		COG0580(G:Carbohydrate transport and metabolism)	COG0580(Channel that permits osmotically driven movement of water in both directions. It is involved in the osmoregulation and in the maintenance of cell turgor during volume expansion in rapidly growing cells. It mediates rapid entry or exit of water in response to abrupt changes in osmolarity (By similarity))	PF00230.21(MIP:Major intrinsic protein)	sp|P0CD92|AQY1_YEASX(Aquaporin-1 OS=Saccharomyces cerevisiae OX=4932 GN=AQY1 PE=2 SV=1)
estExt_fgenesh5_pg.C_130159	122572		1845	0.684838	-0.546165	0.0795395	0.393871	no	down	5190	15253	12262	7609	10027	8453	167.71	409.65	329.97	227.14	290.14	229.3	302.443	248.86	XP_006966648.1(hsp70 family protein [Trichoderma reesei QM6a])	GO:0010494(cellular_component:cytoplasmic stress granule); GO:0006452(biological_process:translational frameshifting); GO:0006450(biological_process:regulation of translational fidelity); GO:0005844(cellular_component:polysome); GO:0003824(molecular_function:catalytic activity); GO:0000054(biological_process:ribosomal subunit export from nucleus); GO:0051082(molecular_function:unfolded protein bi…	K03283	HSPA1s	map04213(Longevity regulating pathway - multiple species); map04144(Endocytosis); map04141(Protein processing in endoplasmic reticulum); map03040(Spliceosome)	COG0443(O:Posttranslational modification, protein turnover, chaperones)	COG0443(Heat shock protein)	PF00012.21(HSP70:Hsp70 protein); PF06723.14(MreB_Mbl:MreB/Mbl protein); PF02782.17(FGGY_C:FGGY family of carbohydrate kinases, C-terminal domain)	sp|G0SCU5|SSB1_CHATD(Ribosome-associated molecular chaperone SSB1 OS=Chaetomium thermophilum (strain DSM 1495 / CBS 144.50 / IMI 039719) OX=759272 GN=SSB1 PE=1 SV=2)
gw1.2.371.1	30455		1089	0.561967	-0.831442	2.22394e-10	4.89568e-08	no	down	2344	3143	3413	1752	2043	2166	177.26	197.43	215.05	122.22	137.91	137.55	196.58	132.56	XP_006961997.1(translocation protein sec62, partial [Trichoderma reesei QM6a])	GO:0015031(biological_process:protein transport); GO:0030176(cellular_component:integral component of endoplasmic reticulum membrane)	K12275	SEC62	map03060(Protein export); map04141(Protein processing in endoplasmic reticulum)	COG5232(U:Intracellular trafficking, secretion, and vesicular transport)	COG5232(translocation protein)	PF03839.17(Sec62:Translocation protein Sec62)	sp|Q99161|SEC62_YARLI(Translocation protein SEC62 OS=Yarrowia lipolytica (strain CLIB 122 / E 150) OX=284591 GN=SEC62 PE=3 SV=2)
e_gw1.8.620.1	61208		1527	0.945363	-0.0810601	0.423091	0.779586	no	down	1105	1344	1248	1416	1459	1325	54.88	55.46	51.62	64.93	64.8	55.25	53.9867	61.66	ETS02305.1(outer membrane protein [Trichoderma reesei RUT C-30])	GO:0019867(cellular_component:outer membrane)	K07277	SAM50, TOB55, bamA		COG4775(M:Cell wall/membrane/envelope biogenesis)	COG4775(Gram-negative-bacterium-type cell outer membrane assembly)	PF01103.24(Omp85:Omp85 superfamily domain)	sp|Q10478|SAM50_SCHPO(SAM50-like protein SPAC17C9.06 OS=Schizosaccharomyces pombe (strain 972 / ATCC 24843) OX=284812 GN=SPAC17C9.06 PE=3 SV=1)
gw1.5.899.1	42792		264	0.819966	-0.286364	0.765081	1	no	down	4	3	4	1	6	4	6.21	3.9	5.13	1.39	7.73	5.34	5.08	4.82	XP_006963571.1(uncharacterized protein TRIREDRAFT_42792, partial [Trichoderma reesei QM6a])	GO:0003700(molecular_function:transcription factor activity, sequence-specific DNA binding)				COG0666(G:Carbohydrate transport and metabolism)	COG0666(Aldolase)	PF13637.7(Ank_4:Ankyrin repeats (many copies)); PF00023.31(Ank:Ankyrin repeat); PF12796.8(Ank_2:Ankyrin repeats (3 copies)); PF13857.7(Ank_5:Ankyrin repeats (many copies)); PF13606.7(Ank_3:Ankyrin repeat)
estExt_GeneWisePlus.C_270064	81720		1389	0.640348	-0.643073	0.153675	0.54162	no	down	3673	1576	3154	1857	1430	3344	169.15	60.31	120.98	78.97	58.91	129.29	116.813	89.0567	XP_006968945.1(protein kinase [Trichoderma reesei QM6a])	GO:0005524(molecular_function:ATP binding); GO:0004672(molecular_function:protein kinase activity)	K02208	CDK8_11		ENOG410XPPA(T:Signal transduction mechanisms)	ENOG410XPPA(Cyclin-Dependent Kinase)	PF00069.26(Pkinase:Protein kinase domain); PF07714.18(PK_Tyr_Ser-Thr:Protein tyrosine and serine/threonine kinase)	sp|Q4FCZ5|SSN3_GIBMO(Serine/threonine-protein kinase SSN3 OS=Gibberella moniliformis OX=117187 GN=SSN3 PE=1 SV=1)
estExt_fgenesh1_pm.C_90141	22351		1356	0.521132	-0.940279	1.56518e-09	2.54621e-07	no	down	2341	2511	2712	1328	1635	1787	118.43	105.11	114.79	62.99	74.38	75.94	112.777	71.1033	XP_006965235.1(uncharacterized protein TRIREDRAFT_22351 [Trichoderma reesei QM6a])	GO:0016021(cellular_component:integral component of membrane); GO:0030246(molecular_function:carbohydrate binding)	K10080	LMAN1, ERGIC53	map04141(Protein processing in endoplasmic reticulum)	ENOG4111FM6(U:Intracellular trafficking, secretion, and vesicular transport)	ENOG4111FM6(Lectin family integral membrane protein)	PF03388.14(Lectin_leg-like:Legume-like lectin family)	sp|P43555|EMP47_YEAST(Protein EMP47 OS=Saccharomyces cerevisiae (strain ATCC 204508 / S288c) OX=559292 GN=EMP47 PE=1 SV=1)
e_gw1.21.206.1	67420		357	1.12863	0.174566	0.214117	0.617047	no	up	1200	1590	1817	1799	2176	2221	679.72	745.73	859.57	926.71	1064.45	1061.08	761.673	1017.41	XP_006968140.1(microtubule-associated protein [Trichoderma reesei QM6a])	GO:0005737(cellular_component:cytoplasm); GO:0006914(biological_process:autophagy)	K08341	GABARAP, ATG8, LC3	map04136(Autophagy - other); map04138(Autophagy - yeast); map04139(Mitophagy - yeast)	ENOG4111JAT(U:Intracellular trafficking, secretion, and vesicular transport)	ENOG4111JAT(Microtubule-associated protein 1 light chain 3)	PF02991.17(Atg8:Autophagy protein Atg8 ubiquitin like); PF04110.14(APG12:Ubiquitin-like autophagy protein Apg12)	sp|N4X184|ATG8_COCH4(Autophagy-related protein 8 OS=Cochliobolus heterostrophus (strain C4 / ATCC 48331 / race T) OX=665024 GN=ATG8 PE=3 SV=1)
e_gw1.2.888.1	55191		1500	0.77479	-0.368122	0.0225147	0.191222	no	down	643	882	923	611	832	821	32.62	37.18	39.01	28.62	37.75	34.97	36.27	33.78	XP_006962078.1(uncharacterized protein TRIREDRAFT_55191 [Trichoderma reesei QM6a])	GO:0005743(cellular_component:mitochondrial inner membrane); GO:0006811(biological_process:ion transport); GO:0016021(cellular_component:integral component of membrane)	K16075	MRS2, MFM1		ENOG410XNNZ(U:Intracellular trafficking, secretion, and vesicular transport)	ENOG410XNNZ(Magnesium transporter)	PF01544.19(CorA:CorA-like Mg2+ transporter protein)	sp|Q4I298|MRS2_GIBZE(Mitochondrial inner membrane magnesium transporter MRS2 OS=Gibberella zeae (strain PH-1 / ATCC MYA-4620 / FGSC 9075 / NRRL 31084) OX=229533 GN=MRS2 PE=3 SV=2)
e_gw1.1.1536.1	53169		969	1.03706	0.0524958	0.621976	0.86806	no	up	520	688	696	809	775	774	45.9	50.43	51.19	65.84	61	57.37	49.1733	61.4033	XP_006961907.1(uncharacterized protein TRIREDRAFT_53169 [Trichoderma reesei QM6a])	GO:0004674(molecular_function:protein serine/threonine kinase activity); GO:0005524(molecular_function:ATP binding); GO:0004672(molecular_function:protein kinase activity)	K00916	CTK1		ENOG410XPIR(T:Signal transduction mechanisms)	ENOG410XPIR(Cyclin-Dependent Kinase)	PF00069.26(Pkinase:Protein kinase domain); PF07714.18(PK_Tyr_Ser-Thr:Protein tyrosine and serine/threonine kinase); PF06293.15(Kdo:Lipopolysaccharide kinase (Kdo/WaaP) family)	sp|O14098|CTK1_SCHPO(CTD kinase subunit alpha OS=Schizosaccharomyces pombe (strain 972 / ATCC 24843) OX=284812 GN=lsk1 PE=1 SV=1)
e_gw1.2.546.1	55240		600	2.06467	1.04591	9.3654e-07	6.75054e-05	yes	up	82	77	89	202	242	175	14.89	11.6	13.48	33.73	38.93	26.71	13.3233	33.1233	XP_006962174.1(uncharacterized protein TRIREDRAFT_55240 [Trichoderma reesei QM6a])	GO:0016021(cellular_component:integral component of membrane)	K03282	mscL		ENOG4111SDU(S:Function unknown)	ENOG4111SDU(Ion channel)	PF01741.19(MscL:Large-conductance mechanosensitive channel, MscL)	sp|A0A097ZPE6|ANDL_EMEVA(Anditomin synthesis protein L OS=Emericella variicolor OX=1549217 GN=andL PE=3 SV=1)
fgenesh5_pg.C_scaffold_1000049	102416		1605	1.18	0.238789	0.324472	0.715906	no	up	166	197	212	187	305	323	7.77	7.66	8.26	8.08	12.77	12.69	7.89667	11.18	XP_006961127.1(amino acid transporter [Trichoderma reesei QM6a])	GO:0022857(molecular_function:transmembrane transporter activity); GO:0016021(cellular_component:integral component of membrane)				COG0531(S:Function unknown)	COG0531(-)	PF13520.7(AA_permease_2:Amino acid permease); PF00324.22(AA_permease:Amino acid permease)	sp|Q9UT18|THI9_SCHPO(Thiamine transporter thi9 OS=Schizosaccharomyces pombe (strain 972 / ATCC 24843) OX=284812 GN=thi9 PE=1 SV=1)
estExt_Genewise1.C_210284	51217		1278	1.13037	0.1768	0.127124	0.499001	no	up	501	637	712	765	883	851	26.63	28.14	31.53	37.54	41.97	37.98	28.7667	39.1633	XP_006968244.1(uncharacterized protein TRIREDRAFT_51217, partial [Trichoderma reesei QM6a])	GO:0016021(cellular_component:integral component of membrane); GO:0015098(molecular_function:molybdate ion transmembrane transporter activity)				ENOG410XTGP(P:Inorganic ion transport and metabolism)	ENOG410XTGP(molybdate ion transmembrane transporter activity)	PF16983.6(MFS_MOT1:Molybdate transporter of MFS superfamily)	sp|Q0WP36|MOT2_ARATH(Molybdate transporter 2 OS=Arabidopsis thaliana OX=3702 GN=MOT2 PE=1 SV=2)
e_gw1.29.166.1	69651		1509	0.742129	-0.430258	0.198695	0.59736	no	down	76	87	63	69	47	86	3.83	3.64	2.64	3.21	2.12	3.64	3.37	2.99	XP_006969276.1(uncharacterized protein TRIREDRAFT_69651 [Trichoderma reesei QM6a])	GO:0016787(molecular_function:hydrolase activity); GO:0022857(molecular_function:transmembrane transporter activity); GO:0016021(cellular_component:integral component of membrane); GO:0005524(molecular_function:ATP binding)				ENOG410XNQK(S:Function unknown)	ENOG410XNQK(FAD binding domain)	PF00083.25(Sugar_tr:Sugar (and other) transporter); PF07690.17(MFS_1:Major Facilitator Superfamily)	sp|P39932|STL1_YEAST(Sugar transporter STL1 OS=Saccharomyces cerevisiae (strain ATCC 204508 / S288c) OX=559292 GN=STL1 PE=1 SV=2)
fgenesh1_pm.C_scaffold_1000402	2068		1518	3.49288	1.80442	0.360793	1	no	up	0	1	1	0	1	7	0	0.04	0.04	0	0.04	0.29	0.0266667	0.11	XP_006960948.1(uncharacterized protein TRIREDRAFT_2068 [Trichoderma reesei QM6a])	GO:0022857(molecular_function:transmembrane transporter activity); GO:0016021(cellular_component:integral component of membrane)	K08158	MDR1, FLR1, CAF5		COG0477(G:Carbohydrate transport and metabolism); ENOG4110Z27(U:Intracellular trafficking, secretion, and vesicular transport)	COG0477(major facilitator Superfamily); ENOG4110Z27(Major Facilitator Superfamily)	PF07690.17(MFS_1:Major Facilitator Superfamily)	sp|O94528|CAF5_SCHPO(Caffeine resistance protein 5 OS=Schizosaccharomyces pombe (strain 972 / ATCC 24843) OX=284812 GN=caf5 PE=3 SV=1)
fgenesh1_pm.C_scaffold_1000410	2076		1080	3.50437	1.80916	0.0351207	0.252256	no	up	3	2	2	7	16	7	0.23	0.13	0.13	0.49	1.09	0.45	0.163333	0.676667	XP_006960950.1(uncharacterized protein TRIREDRAFT_2076 [Trichoderma reesei QM6a])	GO:0016021(cellular_component:integral component of membrane); GO:0055085(biological_process:transmembrane transport)				COG1275(S:Function unknown)	COG1275(Alpha beta hydrolase)	PF03595.18(SLAC1:Voltage-dependent anion channel)	sp|A3R044|SSU1_ARTBC(Sulfite efflux pump SSU1 OS=Arthroderma benhamiae (strain ATCC MYA-4681 / CBS 112371) OX=663331 GN=SSU1 PE=2 SV=1)
estExt_GeneWisePlus.C_10511	73764		1383	1.24913	0.320926	0.177154	0.575507	no	up	446	777	825	746	1153	1125	23.96	34.63	36.46	36.27	54.47	49.68	31.6833	46.8067	XP_006961608.1(uncharacterized protein TRIREDRAFT_73764 [Trichoderma reesei QM6a])	GO:0016021(cellular_component:integral component of membrane); GO:0005337(molecular_function:nucleoside transmembrane transporter activity)	K15014	SLC29A1_2_3, ENT1_2_3		ENOG410Y3MT(S:Function unknown)	ENOG410Y3MT(solute carrier family 29 (nucleoside transporters), member)	PF01733.19(Nucleoside_tran:Nucleoside transporter); PF07690.17(MFS_1:Major Facilitator Superfamily)	sp|P31381|FUN26_YEAST(Nucleoside transporter FUN26 OS=Saccharomyces cerevisiae (strain ATCC 204508 / S288c) OX=559292 GN=FUN26 PE=1 SV=1)
e_gw1.16.84.1	65583		1416	1.31542	0.395522	0.506764	0.818629	no	up	10	8	14	8	26	17	0.54	0.36	0.63	0.4	1.26	0.78	0.51	0.813333	XP_006967255.1(uncharacterized protein TRIREDRAFT_65583, partial [Trichoderma reesei QM6a])	GO:0022857(molecular_function:transmembrane transporter activity); GO:0016021(cellular_component:integral component of membrane)				COG0477(S:Function unknown)	COG0477(WW)	PF07690.17(MFS_1:Major Facilitator Superfamily); PF00083.25(Sugar_tr:Sugar (and other) transporter)	sp|Q2U5H8|KOJT_ASPOR(Probable efflux pump kojT OS=Aspergillus oryzae (strain ATCC 42149 / RIB 40) OX=510516 GN=kojT PE=1 SV=1)
fgenesh5_pg.C_scaffold_21000104	110638		954	1.09802	0.134906	0.29899	0.695196	no	up	335	461	407	554	534	492	30.2	34.51	30.58	46.05	42.92	37.25	31.7633	42.0733	ETR98963.1(mitochondrial carrier protein [Trichoderma reesei RUT C-30])	GO:0016021(cellular_component:integral component of membrane)				ENOG410XS86(S:Function unknown)	ENOG410XS86(Solute carrier family 25)	PF00153.28(Mito_carr:Mitochondrial carrier protein)	sp|O59674|YB8B_SCHPO(Uncharacterized mitochondrial carrier C29A3.11c OS=Schizosaccharomyces pombe (strain 972 / ATCC 24843) OX=284812 GN=SPBC29A3.11c PE=3 SV=1)
fgenesh5_pg.C_scaffold_7000357	106556		1620	1.11718	0.159868	0.61686	0.866263	no	up	41	79	61	69	110	62	1.9	3.04	2.35	2.95	4.55	2.41	2.43	3.30333	XP_006964745.1(galactose permease [Trichoderma reesei QM6a])	GO:0022857(molecular_function:transmembrane transporter activity); GO:0016021(cellular_component:integral component of membrane)	K08139	HXT	map04113(Meiosis - yeast)	ENOG410XNQK(G:Carbohydrate transport and metabolism)	ENOG410XNQK(Transporter)	PF00083.25(Sugar_tr:Sugar (and other) transporter); PF07690.17(MFS_1:Major Facilitator Superfamily)	sp|P32465|HXT1_YEAST(Low-affinity glucose transporter HXT1 OS=Saccharomyces cerevisiae (strain ATCC 204508 / S288c) OX=559292 GN=HXT1 PE=1 SV=1)
estExt_Genewise1.C_70167	47175		2265	1.14553	0.196019	0.122734	0.489518	no	up	2385	3393	3452	3667	4586	4350	53.24	63.84	65.99	79.2	91.28	84.82	61.0233	85.1	XP_006964428.1(transmembrane amino acid transporter protein [Trichoderma reesei QM6a])	GO:0016021(cellular_component:integral component of membrane); GO:0089707(biological_process:L-lysine transmembrane export from vacuole); GO:0061459(molecular_function:L-arginine transmembrane transporter activity); GO:1990818(biological_process:L-arginine transmembrane export from vacuole); GO:0000329(cellular_component:fungal-type vacuole membrane); GO:0015189(molecular_function:L-lysine transm…	K14209	SLC36A, PAT	map04138(Autophagy - yeast)	COG0814(E:Amino acid transport and metabolism)	COG0814(amino acid transport)	PF01490.19(Aa_trans:Transmembrane amino acid transporter protein)	sp|Q10074|AVT3_SCHPO(Vacuolar amino acid transporter 3 OS=Schizosaccharomyces pombe (strain 972 / ATCC 24843) OX=284812 GN=avt3 PE=1 SV=1)
e_gw1.6.567.1	59472		1170	0.98304	-0.0246786	0.94534	0.98266	no	down	124	308	273	165	351	298	8.55	17.64	15.68	10.5	21.62	17.26	13.9567	16.46	XP_006964187.1(uncharacterized protein TRIREDRAFT_59472 [Trichoderma reesei QM6a])	GO:0005347(molecular_function:ATP transmembrane transporter activity); GO:0016021(cellular_component:integral component of membrane)	K15116	SLC25A33_36, RIM2		ENOG410XS20(S:Function unknown)	ENOG410XS20(solute carrier family 25 (pyrimidine nucleotide carrier)	PF00153.28(Mito_carr:Mitochondrial carrier protein)	sp|P38127|RIM2_YEAST(Mitochondrial carrier protein RIM2 OS=Saccharomyces cerevisiae (strain ATCC 204508 / S288c) OX=559292 GN=RIM2 PE=1 SV=1)
e_gw1.30.25.1	69712		1575	1.06787	0.0947307	0.958886	1	no	up	2	1	0	2	0	2	0.1	0.04	0	0.09	0	0.08	0.0466667	0.0566667	XP_006969335.1(uncharacterized protein TRIREDRAFT_69712 [Trichoderma reesei QM6a])	GO:0022857(molecular_function:transmembrane transporter activity); GO:0016021(cellular_component:integral component of membrane)				ENOG410XR77(S:Function unknown)	ENOG410XR77(-)	PF07690.17(MFS_1:Major Facilitator Superfamily)	sp|Q9C0U9|YQD3_SCHPO(Uncharacterized transporter PB1C11.03 OS=Schizosaccharomyces pombe (strain 972 / ATCC 24843) OX=284812 GN=SPCPB1C11.03 PE=1 SV=1)
estExt_GeneWisePlus.C_290128	82014		1767	0.1523	-2.71501	0.273891	1	no	down	1	1	1	0	0	0	0.04	0.03	0.03	0	0	0	0.0333333	0	XP_006969208.1(transmembrane amino acid transporter protein [Trichoderma reesei QM6a])	GO:0016021(cellular_component:integral component of membrane)				ENOG410Y8MJ(S:Function unknown)	ENOG410Y8MJ(MYND domain protein)	PF01490.19(Aa_trans:Transmembrane amino acid transporter protein)	sp|P38680|MTR_NEUCR(N amino acid transport system protein OS=Neurospora crassa (strain ATCC 24698 / 74-OR23-1A / CBS 708.71 / DSM 1257 / FGSC 987) OX=367110 GN=mtr PE=3 SV=2)
estExt_GeneWisePlus.C_290136	82017		2198	0.877467	-0.188583	0.570965	0.847519	no	down	892	1454	1762	1128	1015	2081	29.03	39.33	47.76	33.91	29.58	56.86	38.7067	40.1167	XP_006969211.1(uncharacterized protein TRIREDRAFT_82017 [Trichoderma reesei QM6a])	GO:0022857(molecular_function:transmembrane transporter activity); GO:0016021(cellular_component:integral component of membrane)	K08197	ARN		ENOG410ZYHG(U:Intracellular trafficking, secretion, and vesicular transport)	ENOG410ZYHG(Transporter)	PF07690.17(MFS_1:Major Facilitator Superfamily)	sp|Q4WGS5|SIT1_ASPFU(Siderophore iron transporter 1 OS=Neosartorya fumigata (strain ATCC MYA-4609 / Af293 / CBS 101355 / FGSC A1100) OX=330879 GN=sit1 PE=1 SV=1)
e_gw1.22.35.1	67692		1485	0.521307	-0.939796	0.683654	1	no	down	0	5	0	1	2	0	0	0.21	0	0.05	0.09	0	0.07	0.0466667	XP_006968311.1(uncharacterized protein TRIREDRAFT_67692 [Trichoderma reesei QM6a])	GO:0022857(molecular_function:transmembrane transporter activity); GO:0016021(cellular_component:integral component of membrane)				COG0477(S:Function unknown)	COG0477(RTA1 domain protein)	PF07690.17(MFS_1:Major Facilitator Superfamily)	sp|A0A161CLJ6|MRR1_MONRU(Citrinin biosynthesis cluster MFS transporter mrr1 OS=Monascus ruber OX=89489 GN=mrr1 PE=3 SV=1)
e_gw1.2.206.1	55407		1659	0.824712	-0.278037	0.618715	0.866316	no	down	3415	1603	3463	1256	1917	5387	153.7	59.95	129.81	52.2	77.19	203.55	114.487	110.98	XP_006962379.1(uncharacterized protein TRIREDRAFT_55407 [Trichoderma reesei QM6a])	GO:0022857(molecular_function:transmembrane transporter activity); GO:0016021(cellular_component:integral component of membrane)				ENOG410XVXG(U:Intracellular trafficking, secretion, and vesicular transport); COG0477(G:Carbohydrate transport and metabolism)	ENOG410XVXG(Major Facilitator Superfamily); COG0477(major facilitator Superfamily)	PF07690.17(MFS_1:Major Facilitator Superfamily); PF00083.25(Sugar_tr:Sugar (and other) transporter)	sp|O13714|YDZ7_SCHPO(Uncharacterized membrane protein C14C4.07 OS=Schizosaccharomyces pombe (strain 972 / ATCC 24843) OX=284812 GN=SPAC14C4.07 PE=1 SV=1)
estExt_GeneWisePlus.C_290160	82037		1446	0.96776	-0.0472793	0.84985	0.95595	no	down	682	1235	1590	1361	1208	1399	34.86	52.94	68.32	65.06	55.2	60.03	52.04	60.0967	XP_006969217.1(uncharacterized protein TRIREDRAFT_82037 [Trichoderma reesei QM6a])	GO:0022857(molecular_function:transmembrane transporter activity); GO:0016021(cellular_component:integral component of membrane)				ENOG410ZVN7(S:Function unknown)	ENOG410ZVN7(-)	PF00083.25(Sugar_tr:Sugar (and other) transporter); PF07690.17(MFS_1:Major Facilitator Superfamily)	sp|A0A1D8PN12|GIT2_CANAL(Glycerophosphodiester transporter GIT2 OS=Candida albicans (strain SC5314 / ATCC MYA-2876) OX=237561 GN=GIT2 PE=2 SV=1)
e_gw1.6.487.1	59515		1644	0.697791	-0.519134	0.0229388	0.193814	no	down	218	420	433	258	338	285	9.92	15.88	16.41	10.84	13.76	10.88	14.07	11.8267	XP_006964095.1(uncharacterized protein TRIREDRAFT_59515 [Trichoderma reesei QM6a])	GO:0022857(molecular_function:transmembrane transporter activity); GO:0016021(cellular_component:integral component of membrane)				ENOG410XQE3(U:Intracellular trafficking, secretion, and vesicular transport)	ENOG410XQE3(transmembrane transporter activity)	PF07690.17(MFS_1:Major Facilitator Superfamily)	sp|O94343|YHMA_SCHPO(Uncharacterized MFS-type transporter C1271.10c OS=Schizosaccharomyces pombe (strain 972 / ATCC 24843) OX=284812 GN=SPBC1271.10c PE=1 SV=1)
e_gw1.1.1441.1	53378		1827	1.61733	0.693614	0.865023	1	no	up	0	0	0	0	0	1	0	0	0	0	0	0.03	0	0.01	XP_006961806.1(uncharacterized protein TRIREDRAFT_53378 [Trichoderma reesei QM6a])	GO:0022857(molecular_function:transmembrane transporter activity); GO:0016021(cellular_component:integral component of membrane)				ENOG41109Q9(U:Intracellular trafficking, secretion, and vesicular transport)	ENOG41109Q9(Siderophore iron transporter)	PF07690.17(MFS_1:Major Facilitator Superfamily); PF06609.14(TRI12:Fungal trichothecene efflux pump (TRI12))	sp|Q92341|STR3_SCHPO(Siderophore iron transporter 3 OS=Schizosaccharomyces pombe (strain 972 / ATCC 24843) OX=284812 GN=str3 PE=1 SV=1)
e_gw1.30.42.1	69771		1275	0.640246	-0.643302	0.0436905	0.287958	no	down	57	59	48	53	40	34	3.53	3.03	2.47	3.03	2.21	1.77	3.01	2.33667	XP_006969328.1(uncharacterized protein TRIREDRAFT_69771 [Trichoderma reesei QM6a])	GO:0022857(molecular_function:transmembrane transporter activity); GO:0016021(cellular_component:integral component of membrane)				ENOG410YCR5(G:Carbohydrate transport and metabolism); ENOG410ZVQW(G:Carbohydrate transport and metabolism); COG0477(G:Carbohydrate transport and metabolism)	ENOG410YCR5(Major Facilitator Superfamily); ENOG410ZVQW(Major Facilitator superfamily); COG0477(Major Facilitator superfamily)	PF07690.17(MFS_1:Major Facilitator Superfamily)	sp|B8N0F1|ASAE_ASPFN(MFS transporter asaE OS=Aspergillus flavus (strain ATCC 200026 / FGSC A1120 / NRRL 3357 / JCM 12722 / SRRC 167) OX=332952 GN=asaE PE=2 SV=1)
fgenesh5_pg.C_scaffold_22000066	110753		1851	1	0	1	1	no test	no test	0	0	0	0	0	0	0	0	0	0	0	0	0	0	XP_006968304.1(ion transporter-like protein [Trichoderma reesei QM6a])	GO:0022857(molecular_function:transmembrane transporter activity); GO:0016021(cellular_component:integral component of membrane)	K20989	DUR3		COG0591(S:Function unknown)	COG0591(-)	PF00474.18(SSF:Sodium:solute symporter family); PF01566.19(Nramp:Natural resistance-associated macrophage protein)	sp|O94469|DUR31_SCHPO(Probable urea active transporter 1 OS=Schizosaccharomyces pombe (strain 972 / ATCC 24843) OX=284812 GN=dur3-1 PE=3 SV=1)
estExt_GeneWisePlus.C_40542	75937		1848	1.16125	0.215673	0.627455	0.870486	no	up	32	139	100	92	135	137	1.14	4.1	2.95	3.02	4.29	4.08	2.73	3.79667	XP_006963417.1(uncharacterized protein TRIREDRAFT_75937 [Trichoderma reesei QM6a])	GO:0022857(molecular_function:transmembrane transporter activity); GO:0016021(cellular_component:integral component of membrane)				COG0477(G:Carbohydrate transport and metabolism)	COG0477(major facilitator Superfamily)	PF07690.17(MFS_1:Major Facilitator Superfamily); PF06609.14(TRI12:Fungal trichothecene efflux pump (TRI12))	sp|A0A1D8PQG0|NAG3_CANAL(Major facilitator superfamily multidrug transporter NAG3 OS=Candida albicans (strain SC5314 / ATCC MYA-2876) OX=237561 GN=NAG3 PE=2 SV=1)
e_gw1.22.28.1	67752		1617	0.846482	-0.240448	0.501433	0.815692	no	down	866	677	630	1097	537	614	40.17	26.1	24.34	46.99	22.28	23.91	30.2033	31.06	XP_006968332.1(uncharacterized protein TRIREDRAFT_67752 [Trichoderma reesei QM6a])	GO:0022857(molecular_function:transmembrane transporter activity); GO:0016021(cellular_component:integral component of membrane)				ENOG410XNQK(G:Carbohydrate transport and metabolism)	ENOG410XNQK(Transporter)	PF00083.25(Sugar_tr:Sugar (and other) transporter); PF07690.17(MFS_1:Major Facilitator Superfamily); PF06609.14(TRI12:Fungal trichothecene efflux pump (TRI12))	sp|P07921|LACP_KLULA(Lactose permease OS=Kluyveromyces lactis (strain ATCC 8585 / CBS 2359 / DSM 70799 / NBRC 1267 / NRRL Y-1140 / WM37) OX=284590 GN=LAC12 PE=3 SV=1)
fgenesh5_pg.C_scaffold_22000081	110768		1419	1.19479	0.256758	0.17721	0.575507	no	up	155	151	159	242	205	223	8.41	6.81	7.19	12.12	9.94	10.16	7.47	10.74	XP_006968379.1(uncharacterized protein TRIREDRAFT_110768 [Trichoderma reesei QM6a])	GO:0022857(molecular_function:transmembrane transporter activity); GO:0016021(cellular_component:integral component of membrane)				ENOG4111HSW(G:Carbohydrate transport and metabolism)	ENOG4111HSW(Major Facilitator Superfamily)	PF07690.17(MFS_1:Major Facilitator Superfamily)	sp|B8N0F1|ASAE_ASPFN(MFS transporter asaE OS=Aspergillus flavus (strain ATCC 200026 / FGSC A1120 / NRRL 3357 / JCM 12722 / SRRC 167) OX=332952 GN=asaE PE=2 SV=1)
estExt_GeneWisePlus.C_90448	78004		1239	1.01431	0.020496	0.882755	0.965076	no	up	2221	3184	2869	3681	3395	2935	103.19	123.49	111.2	158.01	139.29	116.02	112.627	137.773	XP_006965499.1(triose phosphate/3-phosphoglycerate/phosphate translocator [Trichoderma reesei QM6a])	GO:0016021(cellular_component:integral component of membrane)				ENOG410XP1S(S:Function unknown)	ENOG410XP1S(solute carrier family 35 member)	PF03151.17(TPT:Triose-phosphate Transporter family); PF00892.21(EamA:EamA-like transporter family)	sp|Q9LRP2|PT317_ARATH(Probable sugar phosphate/phosphate translocator At3g17430 OS=Arabidopsis thaliana OX=3702 GN=At3g17430 PE=1 SV=1)
e_gw1.1.556.1	53434		1395	0.429921	-1.21786	0.0994557	0.441694	no	down	4	16	22	4	11	6	0.22	0.74	1.02	0.2	0.54	0.28	0.66	0.34	XP_006961935.1(uncharacterized protein TRIREDRAFT_53434 [Trichoderma reesei QM6a])	GO:0022857(molecular_function:transmembrane transporter activity); GO:0016021(cellular_component:integral component of membrane)				ENOG410YIWH(G:Carbohydrate transport and metabolism); COG0477(G:Carbohydrate transport and metabolism)	ENOG410YIWH(Oxalate formate antiporter); COG0477(major facilitator Superfamily)	PF07690.17(MFS_1:Major Facilitator Superfamily)	sp|B8N0F1|ASAE_ASPFN(MFS transporter asaE OS=Aspergillus flavus (strain ATCC 200026 / FGSC A1120 / NRRL 3357 / JCM 12722 / SRRC 167) OX=332952 GN=asaE PE=2 SV=1)
estExt_GeneWisePlus.C_160413	80058		1869	1.34983	0.432778	0.15097	0.539176	no	up	45	39	47	53	78	83	1.67	1.21	1.43	1.84	2.6	2.55	1.43667	2.33	XP_006967354.1(uncharacterized protein TRIREDRAFT_80058 [Trichoderma reesei QM6a])	GO:0022857(molecular_function:transmembrane transporter activity); GO:0016021(cellular_component:integral component of membrane)				ENOG410XNQK(G:Carbohydrate transport and metabolism)	ENOG410XNQK(Transporter)	PF00083.25(Sugar_tr:Sugar (and other) transporter); PF07690.17(MFS_1:Major Facilitator Superfamily)	sp|Q9XIH7|PLT1_ARATH(Putative polyol transporter 1 OS=Arabidopsis thaliana OX=3702 GN=PLT1 PE=3 SV=1)
e_gw1.30.27.1	69834		1536	0.939524	-0.0899973	0.642148	0.87492	no	down	275	486	503	453	450	497	13.56	19.92	20.66	20.63	19.85	20.58	18.0467	20.3533	XP_006969298.1(uncharacterized protein TRIREDRAFT_69834 [Trichoderma reesei QM6a])	GO:0022857(molecular_function:transmembrane transporter activity); GO:0016021(cellular_component:integral component of membrane)				ENOG410YF42(G:Carbohydrate transport and metabolism)	ENOG410YF42(Transporter)	PF07690.17(MFS_1:Major Facilitator Superfamily)	sp|A0A089FNE5|PRLL_FUNXX(MFS transporter prlL OS=Fungal sp. (strain NRRL 50135) OX=1547289 GN=prlL PE=3 SV=1)
gw1.3.710.1	37067		1773	1.11942	0.162753	0.230122	0.630817	no	up	567	773	795	1037	973	840	23.61	26.75	27.57	39.87	36.25	29.36	25.9767	35.16	XP_006962545.1(uncharacterized protein TRIREDRAFT_37067, partial [Trichoderma reesei QM6a])	GO:0016021(cellular_component:integral component of membrane); GO:0015095(molecular_function:magnesium ion transmembrane transporter activity)	K22733	NIPA, SLC57A2S		ENOG410XNR8(S:Function unknown)	ENOG410XNR8(NIPA-like domain containing)	PF05653.15(Mg_trans_NIPA:Magnesium transporter NIPA); PF00892.21(EamA:EamA-like transporter family)	sp|Q9LIR9|NIPA1_ARATH(Probable magnesium transporter NIPA1 OS=Arabidopsis thaliana OX=3702 GN=At3g23870 PE=2 SV=1)
e_gw1.17.320.1	65744		1749	1.26784	0.342372	0.47751	0.8051	no	up	22	10	19	32	23	24	0.93	0.35	0.67	1.25	0.87	0.85	0.65	0.99	XP_006967560.1(uncharacterized protein TRIREDRAFT_65744 [Trichoderma reesei QM6a])	GO:0022857(molecular_function:transmembrane transporter activity); GO:0016021(cellular_component:integral component of membrane)				ENOG410XNQK(G:Carbohydrate transport and metabolism)	ENOG410XNQK(Transporter)	PF07690.17(MFS_1:Major Facilitator Superfamily); PF06609.14(TRI12:Fungal trichothecene efflux pump (TRI12))	sp|Q9HE13|YI32_SCHPO(Uncharacterized MFS-type transporter C1399.02 OS=Schizosaccharomyces pombe (strain 972 / ATCC 24843) OX=284812 GN=SPAC1399.02 PE=3 SV=1)
estExt_GeneWisePlus.C_170025	80086		1539	0.635987	-0.65293	0.0715738	0.373458	no	down	43	47	32	25	30	39	1.94	1.65	1.22	0.93	1.12	1.5	1.60333	1.18333	ETS00295.1(PTR2-domain-containing protein [Trichoderma reesei RUT C-30])	GO:0006857(biological_process:oligopeptide transport); GO:0022857(molecular_function:transmembrane transporter activity); GO:0016021(cellular_component:integral component of membrane)				COG3104(E:Amino acid transport and metabolism)	COG3104(transporter)	PF00854.22(PTR2:POT family)	sp|P46030|PTR2_CANAX(Peptide transporter PTR2 OS=Candida albicans OX=5476 GN=PTR2 PE=3 SV=1)
e_gw1.2.224.1	55511		1596	0.617287	-0.695987	9.23672e-06	0.00043996	no	down	881	895	944	601	676	751	41.51	35.04	37.04	26.15	28.49	29.71	37.8633	28.1167	XP_006962184.1(uncharacterized protein TRIREDRAFT_55511 [Trichoderma reesei QM6a])	GO:0016021(cellular_component:integral component of membrane); GO:0008324(molecular_function:cation transmembrane transporter activity)	K14692	SLC30A5_7, ZNT5_7, MTP, MSC2		COG1230(P:Inorganic ion transport and metabolism)	COG1230(cation diffusion facilitator family transporter)	PF01545.22(Cation_efflux:Cation efflux family)	sp|Q9HGQ3|CIS4_SCHPO(Probable zinc transporter cis4 OS=Schizosaccharomyces pombe (strain 972 / ATCC 24843) OX=284812 GN=cis4 PE=1 SV=1)
estExt_GeneWisePlus.C_170040	80091		1629	0.78697	-0.34562	0.208409	0.609836	no	down	683	491	554	666	481	518	29.86	17.45	19.75	26.27	18.62	19.01	22.3533	21.3	XP_006967490.1(quinate permease [Trichoderma reesei QM6a])	GO:0022857(molecular_function:transmembrane transporter activity); GO:0016021(cellular_component:integral component of membrane)				ENOG410XNQK(E:Amino acid transport and metabolism)	ENOG410XNQK(shikimate dehydrogenase)	PF00083.25(Sugar_tr:Sugar (and other) transporter); PF07690.17(MFS_1:Major Facilitator Superfamily)	sp|Q4U3U4|QAY_NEUTR(Quinate permease OS=Neurospora terricola OX=88718 GN=qa-y PE=3 SV=1)
fgenesh5_pg.C_scaffold_22000126	110813		1578	0.679402	-0.557663	0.00567325	0.0745217	no	down	1544	1650	1556	1589	1175	1128	73.73	65.47	61.89	70.06	50.19	45.22	67.03	55.1567	ETS01914.1(putative general amino acid permease [Trichoderma reesei RUT C-30])	GO:1902274(biological_process:positive regulation of (R)-carnitine transmembrane transport); GO:0016021(cellular_component:integral component of membrane); GO:0006865(biological_process:amino acid transport); GO:0000329(cellular_component:fungal-type vacuole membrane); GO:0005789(cellular_component:endoplasmic reticulum membrane); GO:0022857(molecular_function:transmembrane transporter activity);…	K16261	YAT		COG0833(E:Amino acid transport and metabolism)	COG0833(permease)	PF00324.22(AA_permease:Amino acid permease); PF13520.7(AA_permease_2:Amino acid permease)	sp|P38090|AGP2_YEAST(General amino acid permease AGP2 OS=Saccharomyces cerevisiae (strain ATCC 204508 / S288c) OX=559292 GN=AGP2 PE=1 SV=1)
e_gw1.22.29.1	67806		1539	0.655823	-0.608622	0.00636381	0.0804864	no	down	2732	2400	2081	2012	2073	1713	134.41	98.12	85.28	91.4	91.22	70.76	105.937	84.46	XP_006968346.1(amino acid transporter [Trichoderma reesei QM6a])	GO:0022857(molecular_function:transmembrane transporter activity); GO:0006865(biological_process:amino acid transport); GO:0016021(cellular_component:integral component of membrane)	K16261	YAT		COG0531(S:Function unknown)	COG0531(Arylsulfotransferase (ASST))	PF00324.22(AA_permease:Amino acid permease); PF13520.7(AA_permease_2:Amino acid permease)	sp|P04817|CAN1_YEAST(Arginine permease CAN1 OS=Saccharomyces cerevisiae (strain ATCC 204508 / S288c) OX=559292 GN=CAN1 PE=1 SV=2)
estExt_GeneWisePlus.C_310124	82145		1029	0.729491	-0.455038	0.0283197	0.221792	no	down	612	692	799	447	696	701	49.55	46.61	54.01	33.58	49.85	47.86	50.0567	43.7633	XP_006969429.1(uncharacterized protein TRIREDRAFT_82145 [Trichoderma reesei QM6a])	GO:0005794(cellular_component:Golgi apparatus); GO:0016021(cellular_component:integral component of membrane); GO:0005457(molecular_function:GDP-fucose transmembrane transporter activity); GO:0036085(biological_process:GDP-fucose import into Golgi lumen)	K15279	SLC35C1, FUCT1		ENOG410XST0(U:Intracellular trafficking, secretion, and vesicular transport)	ENOG410XST0(Solute carrier family 35 member C1)	PF03151.17(TPT:Triose-phosphate Transporter family)	sp|Q9UUI8|YIY4_SCHPO(Uncharacterized transporter C22F8.04 OS=Schizosaccharomyces pombe (strain 972 / ATCC 24843) OX=284812 GN=SPAC22F8.04 PE=3 SV=1)
e_gw1.1.353.1	53475		1464	1.03283	0.0466012	0.84678	0.955134	no	up	215	167	169	222	246	229	11.23	7.25	7.35	10.71	11.49	10.04	8.61	10.7467	XP_006961657.1(uncharacterized protein TRIREDRAFT_53475 [Trichoderma reesei QM6a])	GO:0022857(molecular_function:transmembrane transporter activity); GO:0016021(cellular_component:integral component of membrane)				ENOG410XNQK(G:Carbohydrate transport and metabolism)	ENOG410XNQK(Transporter)	PF07690.17(MFS_1:Major Facilitator Superfamily); PF00083.25(Sugar_tr:Sugar (and other) transporter)	sp|O59726|FNX2_SCHPO(Vacuolar membrane amino acid uptake transporter fnx2 OS=Schizosaccharomyces pombe (strain 972 / ATCC 24843) OX=284812 GN=fnx2 PE=3 SV=1)
estExt_fgenesh5_pg.C_180097	123120		1491	0.772972	-0.371512	0.153612	0.54162	no	down	1199	973	787	948	947	922	57.47	38.76	31.42	41.96	40.6	37.1	42.55	39.8867	XP_006967704.1(uncharacterized protein TRIREDRAFT_123120 [Trichoderma reesei QM6a])	GO:0022857(molecular_function:transmembrane transporter activity); GO:0016021(cellular_component:integral component of membrane)				COG0477(G:Carbohydrate transport and metabolism)	COG0477(major facilitator Superfamily)	PF07690.17(MFS_1:Major Facilitator Superfamily)	sp|Q10097|YAOI_SCHPO(Uncharacterized transporter C11D3.18C OS=Schizosaccharomyces pombe (strain 972 / ATCC 24843) OX=284812 GN=SPAC11D3.18c PE=3 SV=1)
e_gw1.1.1494.1	53503		1677	1.39521	0.48048	0.0428484	0.283713	no	up	44	57	68	89	111	82	1.96	2.1	2.52	3.65	4.41	3.06	2.19333	3.70667	XP_006961727.1(uncharacterized protein TRIREDRAFT_53503 [Trichoderma reesei QM6a])	GO:0015940(biological_process:pantothenate biosynthetic process); GO:0022857(molecular_function:transmembrane transporter activity); GO:0016021(cellular_component:integral component of membrane); GO:0004592(molecular_function:pantoate-beta-alanine ligase activity)	K22134	GLIA		ENOG410XNQK(H:Coenzyme transport and metabolism)	ENOG410XNQK(Catalyzes the condensation of pantoate with beta-alanine in an ATP-dependent reaction via a pantoyl-adenylate intermediate (By similarity))	PF07690.17(MFS_1:Major Facilitator Superfamily); PF06609.14(TRI12:Fungal trichothecene efflux pump (TRI12))	sp|D7PI13|GSFJ_PENAE(Probable efflux pump gsfJ OS=Penicillium aethiopicum OX=36650 GN=gsfJ PE=1 SV=1)
estExt_Genewise1.C_30222	45317		1659	0.90094	-0.150498	0.599478	0.859487	no	down	711	563	498	787	546	624	23.32	14.79	13.9	23.98	16.77	17.81	17.3367	19.52	XP_006962555.1(uncharacterized protein TRIREDRAFT_45317 [Trichoderma reesei QM6a])	GO:0022857(molecular_function:transmembrane transporter activity); GO:0016021(cellular_component:integral component of membrane)	K03457	TC.NCS1		COG1953(F:Nucleotide transport and metabolism); COG1953(H:Coenzyme transport and metabolism)	COG1953(cytosine purines, uracil, thiamine, allantoin permease); COG1953(cytosine purines, uracil, thiamine, allantoin permease)	PF02133.16(Transp_cyt_pur:Permease for cytosine/purines, uracil, thiamine, allantoin)	sp|Q10279|FUR4_SCHPO(Uracil permease OS=Schizosaccharomyces pombe (strain 972 / ATCC 24843) OX=284812 GN=fur4 PE=1 SV=2)
e_gw1.31.95.1	69901		1536	0.474917	-1.07425	0.638625	1	no	down	6	0	0	1	3	0	0.3	0	0	0.05	0.13	0	0.1	0.06	XP_006969433.1(uncharacterized protein TRIREDRAFT_69901 [Trichoderma reesei QM6a])	GO:0004356(molecular_function:glutamate-ammonia ligase activity); GO:0016021(cellular_component:integral component of membrane); GO:0006542(biological_process:glutamine biosynthetic process); GO:0022857(molecular_function:transmembrane transporter activity); GO:0008484(molecular_function:sulfuric ester hydrolase activity); GO:0008643(biological_process:carbohydrate transport)				ENOG410XNQK(G:Carbohydrate transport and metabolism)	ENOG410XNQK(Transporter)	PF00083.25(Sugar_tr:Sugar (and other) transporter); PF07690.17(MFS_1:Major Facilitator Superfamily)	sp|B8MYS7|MF127_ASPFN(MFS glucose transporter mfs1 OS=Aspergillus flavus (strain ATCC 200026 / FGSC A1120 / NRRL 3357 / JCM 12722 / SRRC 167) OX=332952 GN=mfs1 PE=2 SV=1)
estExt_fgenesh5_pg.C_180155	123152		1914	0.912699	-0.131789	0.689325	0.895934	no	down	633	849	1091	687	694	1392	24.12	26.89	34.62	24.18	23.67	44.53	28.5433	30.7933	XP_006967731.1(uncharacterized protein TRIREDRAFT_123152 [Trichoderma reesei QM6a])	GO:0016021(cellular_component:integral component of membrane); GO:0008324(molecular_function:cation transmembrane transporter activity)				COG0053(O:Posttranslational modification, protein turnover, chaperones)	COG0053(Glycosyl Transferase)	PF01545.22(Cation_efflux:Cation efflux family); PF16916.6(ZT_dimer:Dimerisation domain of Zinc Transporter)	sp|Q9SAJ7|MTP9_ARATH(Metal tolerance protein 9 OS=Arabidopsis thaliana OX=3702 GN=MTP9 PE=3 SV=2)
estExt_Genewise1.C_30288	45343		1134	0.850001	-0.234463	0.110488	0.468335	no	down	304	476	444	417	399	420	19.82	25.78	24.02	25.35	23.3	22.71	23.2067	23.7867	ETS04738.1(arsenical-resistance protein ACR3 [Trichoderma reesei RUT C-30])	GO:0015297(molecular_function:antiporter activity); GO:0016021(cellular_component:integral component of membrane); GO:0015103(molecular_function:inorganic anion transmembrane transporter activity)	K03325	ACR3, arsB		COG0798(P:Inorganic ion transport and metabolism)	COG0798(arsenical-resistance protein)	PF01758.17(SBF:Sodium Bile acid symporter family)	sp|Q8NQC8|ACR3_CORGL(Arsenical-resistance protein Acr3 OS=Corynebacterium glutamicum (strain ATCC 13032 / DSM 20300 / JCM 1318 / LMG 3730 / NCIMB 10025) OX=196627 GN=acr3 PE=1 SV=2)
e_gw1.2.869.1	55595		1266	0.849578	-0.235181	0.0252677	0.206141	no	down	1146	1530	1465	1388	1547	1277	71.55	79.36	76.2	79.98	86.3	66.94	75.7033	77.74	XP_006962357.1(Ca2+ transporter, partial [Trichoderma reesei QM6a])	GO:0006355(biological_process:regulation of transcription, DNA-templated); GO:0016021(cellular_component:integral component of membrane); GO:0055085(biological_process:transmembrane transport); GO:0003677(molecular_function:DNA binding)	K07300	chaA, CAX		COG0387(S:Function unknown)	COG0387(Nipped-B homolog (Drosophila))	PF01699.25(Na_Ca_ex:Sodium/calcium exchanger protein)	sp|Q99385|VCX1_YEAST(Vacuolar calcium ion transporter OS=Saccharomyces cerevisiae (strain ATCC 204508 / S288c) OX=559292 GN=VCX1 PE=1 SV=1)
estExt_fgenesh5_pg.C_60096	121139		1614	0.536111	-0.899396	2.45945e-09	3.77967e-07	no	down	462	676	637	322	406	407	16.26	19.77	18.67	10.6	12.79	12.02	18.2333	11.8033	XP_006964253.1(amino acid transporter [Trichoderma reesei QM6a])	GO:0022857(molecular_function:transmembrane transporter activity); GO:0006865(biological_process:amino acid transport); GO:0016021(cellular_component:integral component of membrane)	K03293	TC.AAT		COG0531(E:Amino acid transport and metabolism)	COG0531(amino acid)	PF00324.22(AA_permease:Amino acid permease); PF13520.7(AA_permease_2:Amino acid permease)	sp|Q9C0V0|YQD2_SCHPO(Probable amino-acid permease PB1C11.02 OS=Schizosaccharomyces pombe (strain 972 / ATCC 24843) OX=284812 GN=SPCPB1C11.02 PE=3 SV=1)
e_gw1.31.88.1	69957		1623	0.49282	-1.02087	5.72937e-07	4.3209e-05	yes	down	10664	10327	10373	5067	6199	7487	492.54	396.36	399.04	216.1	256.12	290.32	429.313	254.18	XP_006969427.1(maltose permease [Trichoderma reesei QM6a])	GO:0022857(molecular_function:transmembrane transporter activity); GO:0016021(cellular_component:integral component of membrane)	K08141	MAL		ENOG410XNQK(G:Carbohydrate transport and metabolism)	ENOG410XNQK(Transporter)	PF00083.25(Sugar_tr:Sugar (and other) transporter); PF07690.17(MFS_1:Major Facilitator Superfamily); PF12832.8(MFS_1_like:MFS_1 like family)	sp|P38156|MAL31_YEAST(Maltose permease MAL31 OS=Saccharomyces cerevisiae (strain ATCC 204508 / S288c) OX=559292 GN=MAL31 PE=1 SV=1)
e_gw1.2.924.1	55630		1350	0.675349	-0.566294	0.216526	0.617818	no	down	15	18	32	15	15	22	0.86	0.86	1.54	0.8	0.77	1.07	1.08667	0.88	XP_006962065.1(uncharacterized protein TRIREDRAFT_55630 [Trichoderma reesei QM6a])	GO:0022857(molecular_function:transmembrane transporter activity); GO:0016021(cellular_component:integral component of membrane); GO:0071949(molecular_function:FAD binding); GO:0016491(molecular_function:oxidoreductase activity)				ENOG4111MMB(S:Function unknown)	ENOG4111MMB(Conserved hypothetical, protein)	PF07690.17(MFS_1:Major Facilitator Superfamily); PF06779.15(MFS_4:Uncharacterised MFS-type transporter YbfB)	sp|A5ABG1|PYNF_ASPNC(MFS-type transporter pynF OS=Aspergillus niger (strain CBS 513.88 / FGSC A1513) OX=425011 GN=pynF PE=2 SV=1)
e_gw1.31.115.1	69975		1098	1.00048	0.000699398	0.99692	0.999946	no	up	320	390	385	358	437	519	23.94	24.24	24	24.71	29.19	32.61	24.06	28.8367	XP_006969417.1(uncharacterized protein TRIREDRAFT_69975, partial [Trichoderma reesei QM6a])	GO:0016021(cellular_component:integral component of membrane); GO:0008643(biological_process:carbohydrate transport); GO:0015165(molecular_function:pyrimidine nucleotide-sugar transmembrane transporter activity); GO:0000139(cellular_component:Golgi membrane)	K15272	SLC35A1_2_3		COG0697(E:Amino acid transport and metabolism); COG0697(G:Carbohydrate transport and metabolism)	COG0697(membrane); COG0697(membrane)	PF04142.16(Nuc_sug_transp:Nucleotide-sugar transporter); PF00892.21(EamA:EamA-like transporter family); PF08449.12(UAA:UAA transporter family)	sp|P87041|GMS1_SCHPO(UDP-galactose transporter OS=Schizosaccharomyces pombe (strain 972 / ATCC 24843) OX=284812 GN=gms1 PE=2 SV=3)
estExt_GeneWisePlus.C_11031	74070		1677	0.839928	-0.251663	0.498212	0.813947	no	down	1569	1240	1029	1906	1230	830	64.52	42.38	35.24	72.38	45.26	28.65	47.38	48.7633	XP_006961723.1(amino acid transporter [Trichoderma reesei QM6a])	GO:0022857(molecular_function:transmembrane transporter activity); GO:0016021(cellular_component:integral component of membrane)	K16261	YAT		COG0833(E:Amino acid transport and metabolism)	COG0833(permease)	PF00324.22(AA_permease:Amino acid permease); PF13520.7(AA_permease_2:Amino acid permease)	sp|P38090|AGP2_YEAST(General amino acid permease AGP2 OS=Saccharomyces cerevisiae (strain ATCC 204508 / S288c) OX=559292 GN=AGP2 PE=1 SV=1)
e_gw1.17.32.1	65880		2322	1.20166	0.265027	0.0187626	0.1711	no	up	611	733	777	1068	1063	924	18.69	18.64	19.8	30.19	29.13	23.73	19.0433	27.6833	XP_006967396.1(uncharacterized protein TRIREDRAFT_65880, partial [Trichoderma reesei QM6a])	GO:0005247(molecular_function:voltage-gated chloride channel activity); GO:0016021(cellular_component:integral component of membrane)	K05012	CLCN3_4_5		COG0038(P:Inorganic ion transport and metabolism)	COG0038(chloride channel)	PF00654.21(Voltage_CLC:Voltage gated chloride channel); PF00571.29(CBS:CBS domain)	sp|P51791|CLCN3_MOUSE(H(+)/Cl(-) exchange transporter 3 OS=Mus musculus OX=10090 GN=Clcn3 PE=1 SV=2)
fgenesh5_pg.C_scaffold_13000239	108893		1854	1.20432	0.268217	0.271883	0.666464	no	up	207	391	294	476	475	323	8.18	12.85	9.68	17.38	16.81	10.72	10.2367	14.97	XP_006966682.1(uncharacterized protein TRIREDRAFT_108893 [Trichoderma reesei QM6a])	GO:0022857(molecular_function:transmembrane transporter activity); GO:0016021(cellular_component:integral component of membrane)				ENOG410XNQK(S:Function unknown); COG0419(L:Replication, recombination and repair)	ENOG410XNQK(Chromosome 16 open reading frame 70); COG0419(Involved in DNA double-strand break repair (DSBR). The Rad50 Mre11 complex possesses single-strand endonuclease activity and ATP-dependent double-strand-specific 3'-5' exonuclease activity. Rad50 provides an ATP-dependent control of Mre11 by unwinding and or repositioning DNA ends into the Mre11 active site (By similarity))	PF07690.17(MFS_1:Major Facilitator Superfamily); PF06609.14(TRI12:Fungal trichothecene efflux pump (TRI12)); PF00083.25(Sugar_tr:Sugar (and other) transporter)	sp|M2YI75|DOTC_DOTSN(Efflux pump dotC OS=Dothistroma septosporum (strain NZE10 / CBS 128990) OX=675120 GN=dotC PE=2 SV=1)
e_gw1.23.77.1	67941		1218	1.09332	0.128715	0.4195	0.778134	no	up	169	223	257	284	312	251	11.08	12.14	14.03	17.17	18.26	13.81	12.4167	16.4133	XP_006968445.1(uncharacterized protein TRIREDRAFT_67941 [Trichoderma reesei QM6a])	GO:0006874(biological_process:cellular calcium ion homeostasis); GO:0016021(cellular_component:integral component of membrane); GO:0030176(cellular_component:integral component of endoplasmic reticulum membrane); GO:0030234(molecular_function:enzyme regulator activity); GO:0005623(cellular_component:cell)				ENOG41108PD(S:Function unknown)	ENOG41108PD(DUF6 domain protein)	PF00892.21(EamA:EamA-like transporter family); PF16965.6(CSG2:Ceramide synthase regulator)	sp|O94654|YGF3_SCHPO(Uncharacterized transporter C405.03c OS=Schizosaccharomyces pombe (strain 972 / ATCC 24843) OX=284812 GN=SPBC405.03c PE=3 SV=1)
estExt_GeneWisePlus.C_340044	82280		897	0.786425	-0.346618	0.0205525	0.182188	no	down	972	1600	1362	1127	1354	1199	92.58	123.52	106.1	96.87	112.81	93.67	107.4	101.117	XP_006969567.1(mitochondrial 2-oxoglutarate/2-oxoadipate transporter-like protein [Trichoderma reesei QM6a])	GO:0005347(molecular_function:ATP transmembrane transporter activity); GO:0016021(cellular_component:integral component of membrane)	K15110	SLC25A21, ODC		ENOG410XRZG(O:Posttranslational modification, protein turnover, chaperones)	ENOG410XRZG(solute carrier family 25 (mitochondrial oxoadipate carrier), member 21)	PF00153.28(Mito_carr:Mitochondrial carrier protein)	sp|Q99297|ODC2_YEAST(Mitochondrial 2-oxodicarboxylate carrier 2 OS=Saccharomyces cerevisiae (strain ATCC 204508 / S288c) OX=559292 GN=ODC2 PE=1 SV=1)
fgenesh5_pg.C_scaffold_4000194	104816		1460	2.56544	1.35921	0.0503252	0.310294	no	up	4	6	6	7	17	25	0.21	0.26	0.26	0.34	0.8	1.1	0.243333	0.746667	XP_006963379.1(uncharacterized protein TRIREDRAFT_104816 [Trichoderma reesei QM6a])	GO:0022857(molecular_function:transmembrane transporter activity); GO:0016021(cellular_component:integral component of membrane)				ENOG4111A50(U:Intracellular trafficking, secretion, and vesicular transport); COG0477(G:Carbohydrate transport and metabolism)	ENOG4111A50(solute carrier family 16, member); COG0477(major facilitator Superfamily)		sp|A5ABG1|PYNF_ASPNC(MFS-type transporter pynF OS=Aspergillus niger (strain CBS 513.88 / FGSC A1513) OX=425011 GN=pynF PE=2 SV=1)
estExt_fgenesh5_pg.C_60249	121206		1719	0.619007	-0.691973	4.04458e-08	4.39242e-06	no	down	1555	2062	2344	1365	1469	1559	54.16	57.15	65.72	43.14	45.56	44.24	59.01	44.3133	XP_006964160.1(uncharacterized protein TRIREDRAFT_121206 [Trichoderma reesei QM6a])	GO:0008521(molecular_function:acetyl-CoA transporter activity); GO:0016021(cellular_component:integral component of membrane)				COG0477(G:Carbohydrate transport and metabolism)	COG0477(major facilitator Superfamily)	PF13000.8(Acatn:Acetyl-coenzyme A transporter 1)	sp|P38318|YB70_YEAST(Uncharacterized membrane protein YBR220C OS=Saccharomyces cerevisiae (strain ATCC 204508 / S288c) OX=559292 GN=YBR220C PE=1 SV=1)
estExt_GeneWisePlus.C_340070	82296		1536	0.977621	-0.0326523	0.828334	0.947552	no	down	2256	3489	3208	3857	3390	3145	91.64	117.78	108.53	144.69	123.23	107.25	105.983	125.057	XP_006969574.1(uncharacterized protein TRIREDRAFT_82296 [Trichoderma reesei QM6a])	GO:0022857(molecular_function:transmembrane transporter activity); GO:0016021(cellular_component:integral component of membrane)				ENOG41100VM(G:Carbohydrate transport and metabolism)	ENOG41100VM(Allantoate permease)	PF07690.17(MFS_1:Major Facilitator Superfamily)	sp|Q07904|THI73_YEAST(Thiamine pathway transporter THI73 OS=Saccharomyces cerevisiae (strain ATCC 204508 / S288c) OX=559292 GN=THI73 PE=1 SV=1)
e_gw1.17.330.1	65915		1452	1.06754	0.0942843	0.609233	0.862716	no	up	1077	1141	1228	1659	1219	1539	56.83	50.02	53.97	80.81	57.51	68.18	53.6067	68.8333	XP_006967494.1(uncharacterized protein TRIREDRAFT_65915 [Trichoderma reesei QM6a])	GO:0022857(molecular_function:transmembrane transporter activity); GO:0016021(cellular_component:integral component of membrane)				ENOG410XSQX(S:Function unknown); COG0477(S:Function unknown)	ENOG410XSQX(Methyltransferase domain); COG0477(Methyltransferase domain)	PF07690.17(MFS_1:Major Facilitator Superfamily)	sp|O74923|YJ7D_SCHPO(Uncharacterized transporter C757.13 OS=Schizosaccharomyces pombe (strain 972 / ATCC 24843) OX=284812 GN=SPCC757.13 PE=3 SV=1)
estExt_fgenesh1_pm.C_180017	22912		1647	0.785053	-0.349138	0.0863491	0.410657	no	down	4086	6367	6878	4101	6169	5875	154.54	201.38	217.05	143.09	209.15	185.9	190.99	179.38	XP_006967589.1(sugar transporter [Trichoderma reesei QM6a])	GO:0022857(molecular_function:transmembrane transporter activity); GO:0016021(cellular_component:integral component of membrane); GO:0008643(biological_process:carbohydrate transport)				ENOG410XNQK(G:Carbohydrate transport and metabolism)	ENOG410XNQK(Transporter)	PF00083.25(Sugar_tr:Sugar (and other) transporter); PF07690.17(MFS_1:Major Facilitator Superfamily); PF06609.14(TRI12:Fungal trichothecene efflux pump (TRI12))	sp|P49374|HGT1_KLULA(High-affinity glucose transporter OS=Kluyveromyces lactis (strain ATCC 8585 / CBS 2359 / DSM 70799 / NBRC 1267 / NRRL Y-1140 / WM37) OX=284590 GN=HGT1 PE=3 SV=1)
estExt_GeneWisePlus.C_350007	82309		1632	0.980294	-0.0287141	0.912754	0.972884	no	down	72	107	69	103	109	80	3.26	4	2.64	4.36	4.37	3.01	3.3	3.91333	XP_006969603.1(uncharacterized protein TRIREDRAFT_82309 [Trichoderma reesei QM6a])	GO:0022857(molecular_function:transmembrane transporter activity); GO:0016021(cellular_component:integral component of membrane)				ENOG410XNQK(G:Carbohydrate transport and metabolism)	ENOG410XNQK(Transporter)	PF00083.25(Sugar_tr:Sugar (and other) transporter); PF07690.17(MFS_1:Major Facilitator Superfamily)	sp|P39932|STL1_YEAST(Sugar transporter STL1 OS=Saccharomyces cerevisiae (strain ATCC 204508 / S288c) OX=559292 GN=STL1 PE=1 SV=2)
e_gw1.4.772.1	57749		1641	0.751405	-0.412338	0.0983351	0.43858	no	down	205	172	172	191	148	163	9.35	6.52	6.53	8.04	6.04	6.24	7.46667	6.77333	XP_006963214.1(uncharacterized protein TRIREDRAFT_57749 [Trichoderma reesei QM6a])	GO:0022857(molecular_function:transmembrane transporter activity); GO:0016021(cellular_component:integral component of membrane)				COG0477(S:Function unknown)	COG0477(Conserved hypothetical, protein)	PF07690.17(MFS_1:Major Facilitator Superfamily); PF03137.21(OATP:Organic Anion Transporter Polypeptide (OATP) family)	sp|A0A0U2UXG3|ITP1_USTMD(Itaconate transport protein OS=Ustilago maydis OX=5270 GN=ITP1 PE=3 SV=1)
estExt_fgenesh5_pg.C_200015	123290		1911	0.945636	-0.0806426	0.447405	0.793279	no	down	804	985	1111	1113	1087	1077	28.84	29.77	33.34	37.05	34.87	33.06	30.65	34.9933	XP_006967977.1(uncharacterized protein TRIREDRAFT_123290 [Trichoderma reesei QM6a])	GO:0006885(biological_process:regulation of pH); GO:0015385(molecular_function:sodium:proton antiporter activity); GO:0016021(cellular_component:integral component of membrane)	K12041	SLC9A6_7, NHE6_7		COG0025(A:RNA processing and modification)	COG0025(RNA splicing)	PF00999.22(Na_H_Exchanger:Sodium/hydrogen exchanger family)	sp|O13726|YDO6_SCHPO(Uncharacterized Na(+)/H(+) antiporter C15A10.06 OS=Schizosaccharomyces pombe (strain 972 / ATCC 24843) OX=284812 GN=SPAC15A10.06 PE=1 SV=3)
e_gw1.2.260.1	55723		1524	0.821188	-0.284216	0.402379	0.769221	no	down	60	177	122	116	130	99	2.99	7.32	5.06	5.33	5.79	4.14	5.12333	5.08667	XP_006962207.1(amino acid transporter [Trichoderma reesei QM6a])	GO:0022857(molecular_function:transmembrane transporter activity); GO:0016021(cellular_component:integral component of membrane)	K19564	CTR, HNM1		COG0531(K:Transcription)	COG0531(C6 transcription factor)	PF13520.7(AA_permease_2:Amino acid permease); PF00324.22(AA_permease:Amino acid permease)	sp|P19807|HNM1_YEAST(Choline transport protein OS=Saccharomyces cerevisiae (strain ATCC 204508 / S288c) OX=559292 GN=HNM1 PE=1 SV=1)
estExt_fgenesh5_pg.C_200088	123325		1247	0.926731	-0.109778	0.320872	0.713867	no	down	761	1000	1073	1083	1086	966	48.19	52.76	56.45	63.48	61.33	51.47	52.4667	58.76	XP_006968070.1(uncharacterized protein TRIREDRAFT_123325 [Trichoderma reesei QM6a])	GO:0046873(molecular_function:metal ion transmembrane transporter activity); GO:0016021(cellular_component:integral component of membrane)	K14715	SLC39A9, ZIP9		ENOG410XQG5(P:Inorganic ion transport and metabolism)	ENOG410XQG5(Solute carrier family 39 (Zinc transporter), member 9)		sp|Q5BL29|S39A9_DANRE(Zinc transporter ZIP9 OS=Danio rerio OX=7955 GN=slc39a9 PE=2 SV=1)
e_gw1.32.17.1	70098		1515	1.18333	0.242857	0.330828	0.719518	no	up	71	66	59	91	90	100	3.56	2.75	2.46	4.21	4.04	4.21	2.92333	4.15333	ETR97530.1(amino acid permease [Trichoderma reesei RUT C-30])	GO:0022857(molecular_function:transmembrane transporter activity); GO:0016021(cellular_component:integral component of membrane)				COG0531(B:Chromatin structure and dynamics)	COG0531(histone h2a)	PF13520.7(AA_permease_2:Amino acid permease); PF00324.22(AA_permease:Amino acid permease)	sp|P19807|HNM1_YEAST(Choline transport protein OS=Saccharomyces cerevisiae (strain ATCC 204508 / S288c) OX=559292 GN=HNM1 PE=1 SV=1)
estExt_Genewise1.C_30656	45523		1851	0.740078	-0.434251	0.028427	0.22187	no	down	606	952	769	553	692	807	21.13	27.01	22.03	17.44	21.35	23.13	23.39	20.64	XP_006962564.1(uncharacterized protein TRIREDRAFT_45523 [Trichoderma reesei QM6a])	GO:0022857(molecular_function:transmembrane transporter activity); GO:0016021(cellular_component:integral component of membrane)				ENOG410XNQK(G:Carbohydrate transport and metabolism); ENOG410XQZX(P:Inorganic ion transport and metabolism); ENOG4111DB7(U:Intracellular trafficking, secretion, and vesicular transport)	ENOG410XNQK(Transporter); ENOG410XQZX(drug resistance transporter emrb qaca subfamily); ENOG4111DB7(Major Facilitator Superfamily)	PF07690.17(MFS_1:Major Facilitator Superfamily)	sp|Q0D1P9|TERJ_ASPTN(Efflux pump terJ OS=Aspergillus terreus (strain NIH 2624 / FGSC A1156) OX=341663 GN=terJ PE=2 SV=1)
estExt_GeneWisePlus.C_100214	78301		1680	1.02132	0.0304281	0.813076	0.944185	no	up	862	1340	1215	1371	1492	1291	37.7	48.93	44.5	55.85	58.55	47.39	43.71	53.93	XP_006965632.1(uncharacterized protein TRIREDRAFT_78301 [Trichoderma reesei QM6a])	GO:0016021(cellular_component:integral component of membrane); GO:0008324(molecular_function:cation transmembrane transporter activity)	K14688	SLC30A1, ZNT1		COG1230(D:Cell cycle control, cell division, chromosome partitioning)	COG1230(g2 mitotic-specific)	PF01545.22(Cation_efflux:Cation efflux family)	sp|P20107|ZRC1_YEAST(Zinc/cadmium resistance protein OS=Saccharomyces cerevisiae (strain ATCC 204508 / S288c) OX=559292 GN=ZRC1 PE=1 SV=2)
e_gw1.33.36.1	70108		1251	0.841261	-0.249375	0.391011	0.765009	no	down	90	64	91	89	72	89	5.7	3.37	4.8	5.2	4.08	4.74	4.62333	4.67333	XP_006969522.1(uncharacterized protein TRIREDRAFT_70108 [Trichoderma reesei QM6a])	GO:0022857(molecular_function:transmembrane transporter activity); GO:0016021(cellular_component:integral component of membrane)				COG0477(S:Function unknown)	COG0477(amidohydrolase 2)	PF07690.17(MFS_1:Major Facilitator Superfamily); PF00083.25(Sugar_tr:Sugar (and other) transporter)	sp|A0A0E4AZP4|FSA7_FUSSF(MFS transporter fsa7 OS=Fusarium sp. (strain FN080326) OX=1608308 GN=fsa7 PE=3 SV=1)
e_gw1.13.348.1	63966		1632	2.98896	1.57964	0.680272	1	no	up	0	0	0	1	1	0	0	0	0	0.04	0.04	0	0	0.0266667	XP_006966515.1(uncharacterized protein TRIREDRAFT_63966 [Trichoderma reesei QM6a])	GO:0022857(molecular_function:transmembrane transporter activity); GO:0016021(cellular_component:integral component of membrane); GO:0008643(biological_process:carbohydrate transport)				ENOG410XNQK(O:Posttranslational modification, protein turnover, chaperones)	ENOG410XNQK(Calpain-like cysteine peptidase)	PF00083.25(Sugar_tr:Sugar (and other) transporter); PF07690.17(MFS_1:Major Facilitator Superfamily)	sp|K0E3U9|ECDD_ASPRU(Major facilitator-type transporter ecdD OS=Aspergillus rugulosus OX=41736 GN=ecdD PE=3 SV=1)
estExt_fgenesh5_pg.C_200178	123364		1422	0.994657	-0.00772958	0.948214	0.98266	no	down	634	944	827	942	997	915	28.44	35.02	30.63	38.95	40.16	33.51	31.3633	37.54	XP_006968103.1(uncharacterized protein TRIREDRAFT_123364 [Trichoderma reesei QM6a])	GO:0005794(cellular_component:Golgi apparatus); GO:0016021(cellular_component:integral component of membrane); GO:0089721(molecular_function:phosphoenolpyruvate transmembrane transporter activity); GO:1990536(biological_process:phosphoenolpyruvate transmembrane import into Golgi lumen)	K15283	SLC35E1		ENOG410XP1S(S:Function unknown)	ENOG410XP1S(solute carrier family 35 member)	PF03151.17(TPT:Triose-phosphate Transporter family); PF00892.21(EamA:EamA-like transporter family); PF08449.12(UAA:UAA transporter family)	sp|O94695|YG1B_SCHPO(Putative transporter C83.11 OS=Schizosaccharomyces pombe (strain 972 / ATCC 24843) OX=284812 GN=SPBC83.11 PE=1 SV=2)
fgenesh1_pm.C_scaffold_3000053	2540		1593	0.49547	-1.01313	0.0467294	0.298753	no	down	22	30	13	10	14	15	1.04	1.18	0.51	0.44	0.59	0.59	0.91	0.54	XP_006962482.1(uncharacterized protein TRIREDRAFT_2540 [Trichoderma reesei QM6a])	GO:0022857(molecular_function:transmembrane transporter activity); GO:0016021(cellular_component:integral component of membrane)				ENOG410XPYQ(G:Carbohydrate transport and metabolism); ENOG410XNQK(G:Carbohydrate transport and metabolism)	ENOG410XPYQ(Major Facilitator Superfamily); ENOG410XNQK(Major Facilitator Superfamily)	PF07690.17(MFS_1:Major Facilitator Superfamily)	sp|Q0D1P9|TERJ_ASPTN(Efflux pump terJ OS=Aspergillus terreus (strain NIH 2624 / FGSC A1156) OX=341663 GN=terJ PE=2 SV=1)
estExt_GeneWisePlus.C_50288	76311		2907	1.28144	0.357769	0.00765322	0.0937903	no	up	439	669	689	921	944	870	9.81	12.59	12.75	18.6	18.73	16.49	11.7167	17.94	XP_006963670.1(uncharacterized protein TRIREDRAFT_76311 [Trichoderma reesei QM6a])	GO:0097623(biological_process:potassium ion export across plasma membrane); GO:0016021(cellular_component:integral component of membrane); GO:0045121(cellular_component:membrane raft); GO:0005623(cellular_component:cell); GO:0036376(biological_process:sodium ion export from cell); GO:0030004(biological_process:cellular monovalent inorganic cation homeostasis); GO:0030007(biological_process:cellul…				COG0025(P:Inorganic ion transport and metabolism)	COG0025(Sodium hydrogen exchanger)	PF08619.11(Nha1_C:Alkali metal cation/H+ antiporter Nha1 C terminus); PF00999.22(Na_H_Exchanger:Sodium/hydrogen exchanger family)	sp|Q99271|NAH1_YEAST(Na(+)/H(+) antiporter OS=Saccharomyces cerevisiae (strain ATCC 204508 / S288c) OX=559292 GN=NHA1 PE=1 SV=1)
e_gw1.24.54.1	68122		1458	0.914527	-0.128902	0.593382	0.856181	no	down	172	156	139	185	153	181	9.03	6.81	6.08	8.97	7.18	7.98	7.30667	8.04333	XP_006968650.1(uncharacterized protein TRIREDRAFT_68122 [Trichoderma reesei QM6a])	GO:0022857(molecular_function:transmembrane transporter activity); GO:0016021(cellular_component:integral component of membrane)				COG0477(G:Carbohydrate transport and metabolism)	COG0477(major facilitator Superfamily)	PF07690.17(MFS_1:Major Facilitator Superfamily)	sp|Q9P6J0|YHDC_SCHPO(Uncharacterized transporter C1683.12 OS=Schizosaccharomyces pombe (strain 972 / ATCC 24843) OX=284812 GN=SPBC1683.12 PE=3 SV=1)
e_gw1.33.90.1	70172		1305	0.850297	-0.233962	0.320312	0.713867	no	down	65	102	91	70	104	88	3.91	5.1	4.56	3.88	5.59	4.44	4.52333	4.63667	XP_006969553.1(uncharacterized protein TRIREDRAFT_70172 [Trichoderma reesei QM6a])	GO:0022857(molecular_function:transmembrane transporter activity); GO:0016021(cellular_component:integral component of membrane)				ENOG410Y9AT(G:Carbohydrate transport and metabolism); COG0477(G:Carbohydrate transport and metabolism)	ENOG410Y9AT(Major Facilitator Superfamily); COG0477(Major Facilitator Superfamily)	PF07690.17(MFS_1:Major Facilitator Superfamily)	sp|Q5AUY2|DBAD_EMENI(MFS-type transporter dbaD OS=Emericella nidulans (strain FGSC A4 / ATCC 38163 / CBS 112.46 / NRRL 194 / M139) OX=227321 GN=dbaD PE=2 SV=1)
gw1.21.59.1	27181		1692	1.40986	0.495556	0.0538003	0.322446	no	up	94	161	120	158	267	207	4.13	5.88	4.4	6.42	10.5	7.64	4.80333	8.18667	XP_006968128.1(uncharacterized protein TRIREDRAFT_27181, partial [Trichoderma reesei QM6a])	GO:0022857(molecular_function:transmembrane transporter activity); GO:0016021(cellular_component:integral component of membrane)				ENOG410XNQK(S:Function unknown)	ENOG410XNQK(transcription factor)	PF07690.17(MFS_1:Major Facilitator Superfamily); PF06609.14(TRI12:Fungal trichothecene efflux pump (TRI12)); PF00083.25(Sugar_tr:Sugar (and other) transporter)	sp|Q04301|VBA1_YEAST(Vacuolar basic amino acid transporter 1 OS=Saccharomyces cerevisiae (strain ATCC 204508 / S288c) OX=559292 GN=VBA1 PE=1 SV=1)
e_gw1.7.680.1	59952		1602	1.0255	0.0363311	0.936454	0.981215	no	up	23	12	27	30	23	24	1.08	0.47	1.05	1.3	0.96	0.95	0.866667	1.07	XP_006964618.1(amino acid transporter [Trichoderma reesei QM6a])	GO:0022857(molecular_function:transmembrane transporter activity); GO:0006865(biological_process:amino acid transport); GO:0016021(cellular_component:integral component of membrane)	K19564	CTR, HNM1		COG0531(E:Amino acid transport and metabolism)	COG0531(amino acid)	PF13520.7(AA_permease_2:Amino acid permease); PF00324.22(AA_permease:Amino acid permease)	sp|P19807|HNM1_YEAST(Choline transport protein OS=Saccharomyces cerevisiae (strain ATCC 204508 / S288c) OX=559292 GN=HNM1 PE=1 SV=1)
e_gw1.13.140.1	64049		1338	0.426335	-1.22994	0.763094	1	no	down	0	0	1	0	0	0	0	0	0.05	0	0	0	0.0166667	0	ETS00918.1(major facilitator superfamily transporter [Trichoderma reesei RUT C-30])	GO:0022857(molecular_function:transmembrane transporter activity); GO:0016021(cellular_component:integral component of membrane)				ENOG410ZITE(S:Function unknown)	ENOG410ZITE(oxidoreductase, zinc-binding dehydrogenase family)	PF07690.17(MFS_1:Major Facilitator Superfamily); PF05978.17(UNC-93:Ion channel regulatory protein UNC-93)	sp|L7WU90|NOTO_ASPVE(Notoamide biosynthesis cluster protein O' OS=Aspergillus versicolor OX=46472 GN=notO' PE=1 SV=1)
estExt_fgenesh5_pg.C_220031	123459		1230	1.06949	0.0969201	0.558369	0.841739	no	up	614	569	628	805	745	794	39.74	30.6	33.87	48.09	43.08	43.16	34.7367	44.7767	XP_006968352.1(high affinity nickel permease [Trichoderma reesei QM6a])	GO:0015099(molecular_function:nickel cation transmembrane transporter activity); GO:0005887(cellular_component:integral component of plasma membrane)	K07241	hoxN, nixA		COG3376(P:Inorganic ion transport and metabolism)	COG3376(High-affinity)	PF03824.17(NicO:High-affinity nickel-transport protein)	sp|O74869|NIC1_SCHPO(High-affinity nickel transport protein nic1 OS=Schizosaccharomyces pombe (strain 972 / ATCC 24843) OX=284812 GN=nic1 PE=3 SV=3)
estExt_GeneWisePlus.C_390033	82499		1224	1.30052	0.379087	0.0177034	0.165741	no	up	2464	3353	4142	4612	5212	5546	145.33	164.75	203.78	250.73	273.49	273.63	171.287	265.95	XP_006969774.1(uncharacterized protein TRIREDRAFT_82499 [Trichoderma reesei QM6a])	GO:0016021(cellular_component:integral component of membrane); GO:0015165(molecular_function:pyrimidine nucleotide-sugar transmembrane transporter activity); GO:0000139(cellular_component:Golgi membrane)				COG0697(E:Amino acid transport and metabolism); COG0697(G:Carbohydrate transport and metabolism)	COG0697(membrane); COG0697(membrane)	PF00892.21(EamA:EamA-like transporter family); PF04142.16(Nuc_sug_transp:Nucleotide-sugar transporter); PF03151.17(TPT:Triose-phosphate Transporter family)	sp|Q09875|YAGC_SCHPO(Uncharacterized protein C12G12.12 OS=Schizosaccharomyces pombe (strain 972 / ATCC 24843) OX=284812 GN=SPAC12G12.12 PE=4 SV=1)
fgenesh5_pg.C_scaffold_14000196	109122		1662	0.537711	-0.895096	6.55376e-06	0.00032549	no	down	115	138	118	78	83	79	5.16	5.15	4.41	3.23	3.33	2.98	4.90667	3.18	XP_006966808.1(amino acid transporter [Trichoderma reesei QM6a])	GO:0022857(molecular_function:transmembrane transporter activity); GO:0006865(biological_process:amino acid transport); GO:0016021(cellular_component:integral component of membrane); GO:0055085(biological_process:transmembrane transport)	K16261	YAT		COG0833(S:Function unknown)	COG0833(Conserved hypothetical, protein)	PF00324.22(AA_permease:Amino acid permease); PF13520.7(AA_permease_2:Amino acid permease)	sp|P34054|INDA1_HYPAT(Amino-acid permease inda1 OS=Hypocrea atroviridis OX=63577 GN=inda1 PE=2 SV=1)
fgenesh5_pg.C_scaffold_4000409	105031		1437	1.1019	0.139995	0.368895	0.745755	no	up	579	548	585	747	756	781	30.94	24.33	26.04	36.85	36.12	35.04	27.1033	36.0033	XP_006963456.1(uncharacterized protein TRIREDRAFT_105031 [Trichoderma reesei QM6a])	GO:0003678(molecular_function:DNA helicase activity); GO:0006310(biological_process:DNA recombination); GO:0005634(cellular_component:nucleus); GO:0003676(molecular_function:nucleic acid binding); GO:0005524(molecular_function:ATP binding)	cmt;K10901	;BLM, RECQL3, SGS1	map03440(Homologous recombination)	COG0514(S:Function unknown)	COG0514(integral membrane protein)	PF00271.32(Helicase_C:Helicase conserved C-terminal domain); PF00270.30(DEAD:DEAD/DEAH box helicase); PF16124.6(RecQ_Zn_bind:RecQ zinc-binding)	sp|P54132|BLM_HUMAN(Bloom syndrome protein OS=Homo sapiens OX=9606 GN=BLM PE=1 SV=1)
e_gw1.24.238.1	68169		1185	1.41673	0.50257	0.173762	0.571144	no	up	41	26	44	48	63	80	2.78	1.47	2.49	3.01	3.82	4.56	2.24667	3.79667	XP_006968590.1(Ca2+ transporter [Trichoderma reesei QM6a])	GO:0016021(cellular_component:integral component of membrane); GO:0055085(biological_process:transmembrane transport)	K07300	chaA, CAX		COG0387(P:Inorganic ion transport and metabolism)	COG0387(Calcium Proton)	PF01699.25(Na_Ca_ex:Sodium/calcium exchanger protein)	sp|Q99385|VCX1_YEAST(Vacuolar calcium ion transporter OS=Saccharomyces cerevisiae (strain ATCC 204508 / S288c) OX=559292 GN=VCX1 PE=1 SV=1)
estExt_fgenesh5_pg.C_70324	121436		1542	0.749545	-0.415912	0.00515042	0.0694023	no	down	935	1115	940	864	1024	819	45.89	45.48	38.43	39.16	44.95	33.75	43.2667	39.2867	XP_006964734.1(uncharacterized protein TRIREDRAFT_121436 [Trichoderma reesei QM6a])	GO:0016021(cellular_component:integral component of membrane); GO:0005741(cellular_component:mitochondrial outer membrane); GO:0032977(molecular_function:membrane insertase activity)	K03217	yidC, spoIIIJ, OXA1, ccfA	map03060(Protein export)	COG0706(U:Intracellular trafficking, secretion, and vesicular transport)	COG0706(Required for the insertion and or proper folding and or complex formation of integral membrane proteins into the membrane. Involved in integration of membrane proteins that insert both dependently and independently of the Sec translocase complex, as well as at least some lipoproteins)	PF02096.21(60KD_IMP:60Kd inner membrane protein)	sp|P39952|OXA1_YEAST(Mitochondrial inner membrane protein OXA1 OS=Saccharomyces cerevisiae (strain ATCC 204508 / S288c) OX=559292 GN=OXA1 PE=1 SV=1)
estExt_Genewise1.C_80398	47710		1665	0.703398	-0.507588	0.000665498	0.0145712	no	down	29839	33556	37091	27460	25229	31997	994.37	937.23	1038.2	836.99	741.47	885.64	989.933	821.367	XP_006964877.1(uncharacterized protein TRIREDRAFT_47710 [Trichoderma reesei QM6a])	GO:0022857(molecular_function:transmembrane transporter activity); GO:0016021(cellular_component:integral component of membrane); GO:0008643(biological_process:carbohydrate transport)				ENOG410XNQK(G:Carbohydrate transport and metabolism)	ENOG410XNQK(Transporter)	PF00083.25(Sugar_tr:Sugar (and other) transporter); PF07690.17(MFS_1:Major Facilitator Superfamily)	sp|K0E3U9|ECDD_ASPRU(Major facilitator-type transporter ecdD OS=Aspergillus rugulosus OX=41736 GN=ecdD PE=3 SV=1)
estExt_fgenesh5_pg.C_70332	121441		1539	1.60881	0.685998	0.000497772	0.0115839	no	up	766	1154	1009	2277	1767	1560	34.49	42.34	37.61	92.98	70.74	58.56	38.1467	74.0933	XP_006964738.1(lactate/pyruvate transporter [Trichoderma reesei QM6a])	GO:0022857(molecular_function:transmembrane transporter activity); GO:0016021(cellular_component:integral component of membrane)				ENOG410XSSD(G:Carbohydrate transport and metabolism)	ENOG410XSSD(Transporter)	PF00083.25(Sugar_tr:Sugar (and other) transporter); PF07690.17(MFS_1:Major Facilitator Superfamily); PF01306.20(LacY_symp:LacY proton/sugar symporter)	sp|P36035|JEN1_YEAST(Carboxylic acid transporter protein homolog OS=Saccharomyces cerevisiae (strain ATCC 204508 / S288c) OX=559292 GN=JEN1 PE=1 SV=1)
estExt_GeneWisePlus.C_400022	82544		1302	1.16691	0.222688	0.11341	0.471299	no	up	1696	2379	2553	3385	2997	2808	96.42	111.79	120.64	176.36	151.37	134.04	109.617	153.923	XP_006969808.1(Ca2+ transporter [Trichoderma reesei QM6a])	GO:0015369(molecular_function:calcium:proton antiporter activity); GO:0016021(cellular_component:integral component of membrane); GO:0005774(cellular_component:vacuolar membrane)	K07300	chaA, CAX		COG0387(S:Function unknown)	COG0387(UPF2 regulator of nonsense transcripts homolog (yeast))	PF01699.25(Na_Ca_ex:Sodium/calcium exchanger protein)	sp|Q99385|VCX1_YEAST(Vacuolar calcium ion transporter OS=Saccharomyces cerevisiae (strain ATCC 204508 / S288c) OX=559292 GN=VCX1 PE=1 SV=1)
estExt_GeneWisePlus.C_100486	78448		1212	0.957309	-0.0629433	0.62682	0.870194	no	down	645	727	721	838	755	815	42.53	39.83	39.61	50.99	44.47	45.13	40.6567	46.8633	XP_006965862.1(uncharacterized protein TRIREDRAFT_78448 [Trichoderma reesei QM6a])	GO:0003824(molecular_function:catalytic activity); GO:0055085(biological_process:transmembrane transport); GO:0009116(biological_process:nucleoside metabolic process)				COG5042(F:Nucleotide transport and metabolism)	COG5042(Purine nucleoside permease)	PF06516.12(NUP:Purine nucleoside permease (NUP))	sp|Q5AGW8|NUP_CANAL(Purine nucleoside permease OS=Candida albicans (strain SC5314 / ATCC MYA-2876) OX=237561 GN=NUP PE=1 SV=1)
gw1.14.482.1	41590		738	0.965916	-0.0500298	0.851391	0.956669	no	down	319	244	341	440	327	292	41.52	26.36	37	52.73	37.83	31.92	34.96	40.8267	XP_006966725.1(uncharacterized protein TRIREDRAFT_41590, partial [Trichoderma reesei QM6a])	GO:0030026(biological_process:cellular manganese ion homeostasis); GO:0016021(cellular_component:integral component of membrane); GO:0005623(cellular_component:cell); GO:0005384(molecular_function:manganese ion transmembrane transporter activity)	K22736	VIT		COG1814(S:Function unknown)	COG1814(integral membrane protein)	PF01988.20(VIT1:VIT family)	sp|Q6MWE5|VIT1_ORYSJ(Vacuolar iron transporter 1 OS=Oryza sativa subsp. japonica OX=39947 GN=VIT1 PE=2 SV=1)
estExt_GeneWisePlus.C_100536	78465		2040	1.09452	0.1303	0.48093	0.806002	no	up	1130	1820	2038	1837	2320	2299	40.03	53.58	60.12	60.1	73.57	68.36	51.2433	67.3433	XP_006965874.1(uncharacterized protein TRIREDRAFT_78465 [Trichoderma reesei QM6a])	GO:0022857(molecular_function:transmembrane transporter activity); GO:0016021(cellular_component:integral component of membrane)	K08197	ARN		ENOG410YAXT(G:Carbohydrate transport and metabolism)	ENOG410YAXT(Major Facilitator Superfamily)	PF07690.17(MFS_1:Major Facilitator Superfamily)	sp|Q4WGS5|SIT1_ASPFU(Siderophore iron transporter 1 OS=Neosartorya fumigata (strain ATCC MYA-4609 / Af293 / CBS 101355 / FGSC A1100) OX=330879 GN=sit1 PE=1 SV=1)
e_gw1.13.95.1	64130		1581	1.08379	0.116089	0.436451	0.787757	no	up	415	528	559	594	780	578	19.77	20.9	22.18	26.13	33.24	23.12	20.95	27.4967	XP_006966538.1(uncharacterized protein TRIREDRAFT_64130 [Trichoderma reesei QM6a])	GO:0016021(cellular_component:integral component of membrane); GO:0015095(molecular_function:magnesium ion transmembrane transporter activity)	K22733	NIPA, SLC57A2S		ENOG411173A(S:Function unknown)	ENOG411173A(DUF803 domain-containing protein)	PF05653.15(Mg_trans_NIPA:Magnesium transporter NIPA); PF00892.21(EamA:EamA-like transporter family); PF16913.6(PUNUT:Purine nucleobase transmembrane transport)	sp|Q8RWF4|NIPA8_ARATH(Probable magnesium transporter NIPA8 OS=Arabidopsis thaliana OX=3702 GN=At3g26670 PE=2 SV=1)
estExt_fgenesh5_pg.C_70459	121482		1710	0.945828	-0.0803508	0.77075	0.928388	no	down	178	377	396	418	320	313	7.73	13.61	14.32	16.77	12.44	11.41	11.8867	13.54	XP_006964604.1(uncharacterized protein TRIREDRAFT_121482 [Trichoderma reesei QM6a])	GO:0022857(molecular_function:transmembrane transporter activity); GO:0016021(cellular_component:integral component of membrane); GO:0008643(biological_process:carbohydrate transport)				ENOG410XNQK(G:Carbohydrate transport and metabolism)	ENOG410XNQK(Transporter)	PF00083.25(Sugar_tr:Sugar (and other) transporter); PF07690.17(MFS_1:Major Facilitator Superfamily)	sp|A2QQV6|QUTD_ASPNC(Probable quinate permease OS=Aspergillus niger (strain CBS 513.88 / FGSC A1513) OX=425011 GN=qutD PE=3 SV=1)
estExt_fgenesh5_pg.C_70472	121486		1419	1.23611	0.305808	0.29977	0.69562	no	up	49	45	50	57	94	65	2.36	1.87	2.12	2.5	4.02	2.58	2.11667	3.03333	XP_006964786.1(transmembrane amino acid transporter [Trichoderma reesei QM6a])	GO:0016021(cellular_component:integral component of membrane)				ENOG410ZHR9(U:Intracellular trafficking, secretion, and vesicular transport)	ENOG410ZHR9(amino acid)	PF01490.19(Aa_trans:Transmembrane amino acid transporter protein)	sp|P38680|MTR_NEUCR(N amino acid transport system protein OS=Neurospora crassa (strain ATCC 24698 / 74-OR23-1A / CBS 708.71 / DSM 1257 / FGSC 987) OX=367110 GN=mtr PE=3 SV=2)
e_gw1.1.1530.1	53903		1650	1.43374	0.519787	0.0146221	0.144886	no	up	237	218	266	476	352	417	10.74	8.21	10.04	19.91	14.26	15.86	9.66333	16.6767	XP_006961812.1(uncharacterized protein TRIREDRAFT_53903 [Trichoderma reesei QM6a])	GO:0022857(molecular_function:transmembrane transporter activity); GO:0016021(cellular_component:integral component of membrane)				ENOG410XNQK(E:Amino acid transport and metabolism)	ENOG410XNQK(Catalyzes the condensation of (S)-aspartate-beta- semialdehyde (S)-ASA and pyruvate to 4-hydroxy- tetrahydrodipicolinate (HTPA) (By similarity))	PF00083.25(Sugar_tr:Sugar (and other) transporter); PF07690.17(MFS_1:Major Facilitator Superfamily)	sp|A1CPX0|QUTD_ASPCL(Probable quinate permease OS=Aspergillus clavatus (strain ATCC 1007 / CBS 513.65 / DSM 816 / NCTC 3887 / NRRL 1) OX=344612 GN=qutD PE=3 SV=1)
estExt_fgenesh5_pg.C_230071	123541		942	0.742225	-0.430071	0.0690053	0.365622	no	down	223	217	167	190	186	173	20.45	16.53	12.76	16.07	15.21	13.33	16.58	14.87	XP_006968469.1(uncharacterized protein TRIREDRAFT_123541 [Trichoderma reesei QM6a])	GO:0005347(molecular_function:ATP transmembrane transporter activity); GO:0016021(cellular_component:integral component of membrane)	K15109	SLC25A20_29, CACT, CACL, CRC1		ENOG410Z9ZS(S:Function unknown)	ENOG410Z9ZS(carrier protein)	PF00153.28(Mito_carr:Mitochondrial carrier protein)	sp|Q54W11|MCFL_DICDI(Mitochondrial substrate carrier family protein L OS=Dictyostelium discoideum OX=44689 GN=mcfL PE=3 SV=1)
fgenesh5_pg.C_scaffold_15000013	109211		1449	1.33919	0.421359	0.13306	0.512421	no	up	190	359	434	384	620	545	10.05	15.78	19.12	18.75	29.32	24.2	14.9833	24.09	XP_006967052.1(uncharacterized protein TRIREDRAFT_109211 [Trichoderma reesei QM6a])	GO:0022857(molecular_function:transmembrane transporter activity); GO:0016021(cellular_component:integral component of membrane)				COG0477(Q:Secondary metabolites biosynthesis, transport and catabolism); ENOG411009T(U:Intracellular trafficking, secretion, and vesicular transport)	COG0477(Cytochrome p450); ENOG411009T(Major Facilitator Superfamily)	PF07690.17(MFS_1:Major Facilitator Superfamily)	sp|Q5ATG7|APDF_EMENI(Aspyridones efflux protein apdF OS=Emericella nidulans (strain FGSC A4 / ATCC 38163 / CBS 112.46 / NRRL 194 / M139) OX=227321 GN=apdF PE=2 SV=1)
fgenesh1_pm.C_scaffold_15000053	4774		1416	1.22208	0.289337	0.521983	0.824604	no	up	83	45	36	102	82	67	4.51	2.03	1.63	5.12	3.99	3.06	2.72333	4.05667	XP_006966928.1(uncharacterized protein TRIREDRAFT_4774 [Trichoderma reesei QM6a])	GO:0022857(molecular_function:transmembrane transporter activity); GO:0016021(cellular_component:integral component of membrane); GO:0008643(biological_process:carbohydrate transport)				ENOG410XNQK(S:Function unknown)	ENOG410XNQK(microcystin LR degradation protein MlrC-like protein)	PF00083.25(Sugar_tr:Sugar (and other) transporter); PF07690.17(MFS_1:Major Facilitator Superfamily)	sp|P49374|HGT1_KLULA(High-affinity glucose transporter OS=Kluyveromyces lactis (strain ATCC 8585 / CBS 2359 / DSM 70799 / NBRC 1267 / NRRL Y-1140 / WM37) OX=284590 GN=HGT1 PE=3 SV=1)
e_gw1.13.53.1	64167		2256	1.00857	0.012308	0.96198	0.98784	no	up	73	75	82	115	89	75	2.31	1.97	2.16	3.36	2.52	1.99	2.14667	2.62333	XP_006966521.1(uncharacterized protein TRIREDRAFT_64167 [Trichoderma reesei QM6a])	GO:0016021(cellular_component:integral component of membrane); GO:0055085(biological_process:transmembrane transport)				ENOG410XNZC(S:Function unknown)	ENOG410XNZC(oligo-peptide transporter)	PF03169.16(OPT:OPT oligopeptide transporter protein)	sp|Q9FG72|OPT1_ARATH(Oligopeptide transporter 1 OS=Arabidopsis thaliana OX=3702 GN=OPT1 PE=2 SV=1)
e_gw1.35.50.1	70319		1632	0.658916	-0.601833	0.420041	0.778261	no	down	11	7	9	4	14	4	0.5	0.27	0.34	0.17	0.57	0.15	0.37	0.296667	XP_006969625.1(uncharacterized protein TRIREDRAFT_70319 [Trichoderma reesei QM6a])	GO:0022857(molecular_function:transmembrane transporter activity); GO:0016301(molecular_function:kinase activity); GO:0016021(cellular_component:integral component of membrane)				COG0477(S:Function unknown); ENOG410XQ97(U:Intracellular trafficking, secretion, and vesicular transport)	COG0477(-); ENOG410XQ97((mfs) transporter)	PF07690.17(MFS_1:Major Facilitator Superfamily)	sp|O94343|YHMA_SCHPO(Uncharacterized MFS-type transporter C1271.10c OS=Schizosaccharomyces pombe (strain 972 / ATCC 24843) OX=284812 GN=SPBC1271.10c PE=1 SV=1)
estExt_GeneWisePlus.C_11792	74421		963	1.15609	0.209255	0.262841	0.659126	no	up	387	543	688	649	752	816	26.89	31.34	39.83	41.61	46.66	47.61	32.6867	45.2933	XP_006961895.1(uncharacterized protein TRIREDRAFT_74421 [Trichoderma reesei QM6a])	GO:0005742(cellular_component:mitochondrial outer membrane translocase complex); GO:0005347(molecular_function:ATP transmembrane transporter activity); GO:0016021(cellular_component:integral component of membrane); GO:0030150(biological_process:protein import into mitochondrial matrix)	K15115	SLC25A32, MFT		ENOG410XPAJ(S:Function unknown)	ENOG410XPAJ(solute carrier family 25 (mitochondrial folate)	PF00153.28(Mito_carr:Mitochondrial carrier protein)	sp|P40464|FLX1_YEAST(Mitochondrial FAD carrier protein FLX1 OS=Saccharomyces cerevisiae (strain ATCC 204508 / S288c) OX=559292 GN=FLX1 PE=3 SV=1)
e_gw1.18.79.1	66228		1452	0.123868	-3.01313	0.00131156	0.0254371	yes	down	89	11	16	9	4	6	4.7	0.48	0.7	0.44	0.19	0.27	1.96	0.3	ETR99488.1(putative nucleoside transporter [Trichoderma reesei RUT C-30])	GO:0022857(molecular_function:transmembrane transporter activity); GO:0016021(cellular_component:integral component of membrane)	K06901	pbuG		COG2252(S:Function unknown)	COG2252(-)	PF00860.21(Xan_ur_permease:Permease family); PF16983.6(MFS_MOT1:Molybdate transporter of MFS superfamily)	sp|O94300|YOOH_SCHPO(Putative xanthine/uracil permease C887.17 OS=Schizosaccharomyces pombe (strain 972 / ATCC 24843) OX=284812 GN=SPBC887.17 PE=3 SV=1)
estExt_Genewise1.C_10269	43701		1605	0.608496	-0.716681	0.016108	0.15545	no	down	127	98	147	71	88	115	5.29	3.39	5.1	2.75	3.41	4.02	4.59333	3.39333	XP_006961063.1(uncharacterized protein TRIREDRAFT_43701 [Trichoderma reesei QM6a])	GO:0022857(molecular_function:transmembrane transporter activity); GO:0016021(cellular_component:integral component of membrane)				COG0477(G:Carbohydrate transport and metabolism)	COG0477(major facilitator Superfamily)	PF07690.17(MFS_1:Major Facilitator Superfamily); PF00083.25(Sugar_tr:Sugar (and other) transporter)	sp|G0R6T1|SORT_HYPJQ(Major facilitator-type transporter sor6 OS=Hypocrea jecorina (strain QM6a) OX=431241 GN=sor6 PE=2 SV=1)
e_gw1.7.712.1	60086		1374	0.928299	-0.107338	0.530994	0.828058	no	down	109	136	128	134	136	145	6.15	6.38	6.02	6.98	6.86	6.87	6.18333	6.90333	XP_006964586.1(uncharacterized protein TRIREDRAFT_60086 [Trichoderma reesei QM6a])	GO:0022857(molecular_function:transmembrane transporter activity); GO:0016021(cellular_component:integral component of membrane); GO:0008643(biological_process:carbohydrate transport)				ENOG410XNQK(G:Carbohydrate transport and metabolism)	ENOG410XNQK(Transporter)	PF00083.25(Sugar_tr:Sugar (and other) transporter); PF07690.17(MFS_1:Major Facilitator Superfamily); PF03137.21(OATP:Organic Anion Transporter Polypeptide (OATP) family)	sp|A0A0H2VG78|GLCP_STAES(Glucose transporter GlcP OS=Staphylococcus epidermidis (strain ATCC 12228) OX=176280 GN=glcP PE=1 SV=2)
estExt_fgenesh5_pg.C_80042	121529		942	0.970355	-0.0434158	0.719058	0.909147	no	down	1040	1589	1398	1530	1640	1486	69.26	86.92	80.19	95.11	95.61	83.56	78.79	91.4267	XP_006965061.1(uncharacterized protein TRIREDRAFT_121529 [Trichoderma reesei QM6a])	GO:0005347(molecular_function:ATP transmembrane transporter activity); GO:0016021(cellular_component:integral component of membrane)	K15113;K17907	SLC25A28_37, MFRN;ATG9	map04136(Autophagy - other); map04138(Autophagy - yeast)	ENOG410XNT2(O:Posttranslational modification, protein turnover, chaperones)	ENOG410XNT2(solute carrier family 25 (mitochondrial iron transporter), member)	PF00153.28(Mito_carr:Mitochondrial carrier protein)	sp|O14281|YETC_SCHPO(Uncharacterized mitochondrial carrier C8C9.12c OS=Schizosaccharomyces pombe (strain 972 / ATCC 24843) OX=284812 GN=SPAC8C9.12c PE=3 SV=1)
kg2.C_scaffold_23000043	72383		1686	1.04538	0.0640272	0.627918	0.870912	no	up	5507	6225	6519	8487	7208	7207	164.42	149.24	162.4	227.82	185.28	173.62	158.687	195.573	XP_006968501.1(galactose permease [Trichoderma reesei QM6a])	GO:0022857(molecular_function:transmembrane transporter activity); GO:0016021(cellular_component:integral component of membrane)				ENOG410XNQK(G:Carbohydrate transport and metabolism)	ENOG410XNQK(Transporter)	PF00083.25(Sugar_tr:Sugar (and other) transporter); PF07690.17(MFS_1:Major Facilitator Superfamily); PF06609.14(TRI12:Fungal trichothecene efflux pump (TRI12))	sp|Q92253|RCO3_NEUCR(Probable glucose transporter rco-3 OS=Neurospora crassa (strain ATCC 24698 / 74-OR23-1A / CBS 708.71 / DSM 1257 / FGSC 987) OX=367110 GN=rco-3 PE=3 SV=2)
estExt_fgenesh1_pm.C_10144	21193		939	1.13919	0.188007	0.04843	0.303666	no	up	2696	3237	3052	4018	4431	3866	146.02	145.68	137.69	200.9	214.56	175.81	143.13	197.09	XP_006960977.1(uncharacterized protein TRIREDRAFT_21193 [Trichoderma reesei QM6a])	GO:0016021(cellular_component:integral component of membrane)	K13354	SLC25A17, PMP34	map04146(Peroxisome)	ENOG410ZNC0(S:Function unknown)	ENOG410ZNC0(peroxisomal membrane protein)	PF00153.28(Mito_carr:Mitochondrial carrier protein)	sp|Q00319|PM47B_CANBO(Peroxisomal membrane protein PMP47B OS=Candida boidinii OX=5477 GN=PMP47B PE=2 SV=1)
e_gw1.35.61.1	70349		1422	0.704088	-0.506172	0.021372	0.187327	no	down	360	445	407	301	287	434	19.48	20.01	18.35	15.04	13.89	19.72	19.28	16.2167	XP_006969634.1(uncharacterized protein TRIREDRAFT_70349 [Trichoderma reesei QM6a])	GO:0022857(molecular_function:transmembrane transporter activity); GO:0016021(cellular_component:integral component of membrane)	K03448	FEN2, LIZ1		ENOG410XSQ8(G:Carbohydrate transport and metabolism)	ENOG410XSQ8(Pantothenate transporter)	PF07690.17(MFS_1:Major Facilitator Superfamily)	sp|O43000|LIZ1_SCHPO(Pantothenate transporter liz1 OS=Schizosaccharomyces pombe (strain 972 / ATCC 24843) OX=284812 GN=liz1 PE=2 SV=2)
gw1.2.947.1	39637		1182	1.01798	0.0257094	0.939366	0.981796	no	up	51	80	125	74	113	120	3.47	4.52	7.09	4.65	6.87	6.86	5.02667	6.12667	XP_006962015.1(uncharacterized protein TRIREDRAFT_39637, partial [Trichoderma reesei QM6a])	GO:0016021(cellular_component:integral component of membrane); GO:0055085(biological_process:transmembrane transport)				COG1275(S:Function unknown)	COG1275(nuclear control of ATPase protein)	PF03595.18(SLAC1:Voltage-dependent anion channel)	sp|A3QUP1|SSU1_TRIRU(Sulfite efflux pump SSU1 OS=Trichophyton rubrum OX=5551 GN=SSU1 PE=2 SV=1)
estExt_fgenesh5_pg.C_240043	123611		1641	1.61391	0.690556	0.0343747	0.249316	no	up	360	915	984	1152	1839	1268	14.63	30.91	33.31	43.24	66.89	43.27	26.2833	51.1333	XP_006968591.1(amino acid transporter-likeprotein [Trichoderma reesei QM6a])	GO:0022857(molecular_function:transmembrane transporter activity); GO:0006865(biological_process:amino acid transport); GO:0016021(cellular_component:integral component of membrane)	K16261	YAT		COG0833(E:Amino acid transport and metabolism)	COG0833(permease)	PF00324.22(AA_permease:Amino acid permease); PF13520.7(AA_permease_2:Amino acid permease)	sp|P18696|PUTX_EMENI(Proline-specific permease OS=Emericella nidulans (strain FGSC A4 / ATCC 38163 / CBS 112.46 / NRRL 194 / M139) OX=227321 GN=prnB PE=2 SV=2)
e_gw1.10.128.1	62171		1692	0.429163	-1.2204	3.84558e-05	0.00142374	yes	down	90	90	69	46	48	36	3.96	3.29	2.53	1.87	1.89	1.33	3.26	1.69667	XP_006965826.1(uncharacterized protein TRIREDRAFT_62171 [Trichoderma reesei QM6a])	GO:0022857(molecular_function:transmembrane transporter activity); GO:0016021(cellular_component:integral component of membrane)				ENOG410XNQK(I:Lipid transport and metabolism)	ENOG410XNQK(alpha beta hydrolase fold-3 domain protein)	PF07690.17(MFS_1:Major Facilitator Superfamily); PF00083.25(Sugar_tr:Sugar (and other) transporter); PF06609.14(TRI12:Fungal trichothecene efflux pump (TRI12))	sp|Q2UPC1|ACLA_ASPOR(MFS efflux transporter aclA OS=Aspergillus oryzae (strain ATCC 42149 / RIB 40) OX=510516 GN=aclA PE=3 SV=1)
e_gw1.10.495.1	62172		1644	1.11191	0.153043	0.439356	0.789445	no	up	87	104	134	151	136	144	3.96	3.93	5.08	6.34	5.53	5.5	4.32333	5.79	XP_006965844.1(amino acid transporter-like protein [Trichoderma reesei QM6a])	GO:0022857(molecular_function:transmembrane transporter activity); GO:0006865(biological_process:amino acid transport); GO:0016021(cellular_component:integral component of membrane)				COG0531(S:Function unknown)	COG0531(-)	PF13520.7(AA_permease_2:Amino acid permease); PF00324.22(AA_permease:Amino acid permease)	sp|P19807|HNM1_YEAST(Choline transport protein OS=Saccharomyces cerevisiae (strain ATCC 204508 / S288c) OX=559292 GN=HNM1 PE=1 SV=1)
e_gw1.7.616.1	60144		1797	0.461098	-1.11685	0.402838	1	no	down	2	5	2	1	4	0	0.08	0.17	0.07	0.04	0.15	0	0.106667	0.0633333	XP_006964791.1(high affinity methionine permease [Trichoderma reesei QM6a])	GO:0022857(molecular_function:transmembrane transporter activity); GO:0016021(cellular_component:integral component of membrane)				COG0531(Q:Secondary metabolites biosynthesis, transport and catabolism)	COG0531(Taurine catabolism dioxygenase, TauD)	PF13520.7(AA_permease_2:Amino acid permease); PF00324.22(AA_permease:Amino acid permease)	sp|P50276|MUP1_YEAST(High-affinity methionine permease OS=Saccharomyces cerevisiae (strain ATCC 204508 / S288c) OX=559292 GN=MUP1 PE=1 SV=1)
e_gw1.1.1508.1	54005		1694	0.853635	-0.228309	0.305995	0.701473	no	down	190	295	360	234	296	323	8.34	10.77	13.17	9.49	11.63	11.91	10.76	11.01	XP_006961523.1(uncharacterized protein TRIREDRAFT_54005 [Trichoderma reesei QM6a])	GO:0022857(molecular_function:transmembrane transporter activity); GO:0016021(cellular_component:integral component of membrane)				ENOG410XNQK(S:Function unknown)	ENOG410XNQK(-)	PF00083.25(Sugar_tr:Sugar (and other) transporter); PF07690.17(MFS_1:Major Facilitator Superfamily)	sp|Q8L7R8|STP3_ARATH(Sugar transport protein 3 OS=Arabidopsis thaliana OX=3702 GN=STP3 PE=2 SV=2)
e_gw1.10.445.1	62198		1473	0.771485	-0.374289	0.17375	0.571144	no	down	421	883	573	453	741	526	21.83	38.05	24.75	21.69	34.36	22.9	28.21	26.3167	XP_006965881.1(cytosine-purine permease [Trichoderma reesei QM6a])	GO:0022857(molecular_function:transmembrane transporter activity); GO:0016021(cellular_component:integral component of membrane)				COG1457(L:Replication, recombination and repair)	COG1457(helicase)	PF02133.16(Transp_cyt_pur:Permease for cytosine/purines, uracil, thiamine, allantoin)	sp|C8V329|FCY2_EMENI(Purine-cytosine permease fcyB OS=Emericella nidulans (strain FGSC A4 / ATCC 38163 / CBS 112.46 / NRRL 194 / M139) OX=227321 GN=fcyB PE=1 SV=1)
estExt_GeneWisePlus.C_110111	78585		1764	1.45104	0.537084	0.471941	0.802496	no	up	13	75	143	50	110	219	0.47	2.22	4.41	1.72	3.51	6.54	2.36667	3.92333	XP_006966088.1(uncharacterized protein TRIREDRAFT_78585 [Trichoderma reesei QM6a])	GO:0022857(molecular_function:transmembrane transporter activity); GO:0016021(cellular_component:integral component of membrane)	K08158	MDR1, FLR1, CAF5		COG0477(G:Carbohydrate transport and metabolism); ENOG4110Z27(U:Intracellular trafficking, secretion, and vesicular transport)	COG0477(major facilitator Superfamily); ENOG4110Z27(Major Facilitator Superfamily)	PF07690.17(MFS_1:Major Facilitator Superfamily)	sp|O94528|CAF5_SCHPO(Caffeine resistance protein 5 OS=Schizosaccharomyces pombe (strain 972 / ATCC 24843) OX=284812 GN=caf5 PE=3 SV=1)
estExt_fgenesh5_pg.C_10061	119551		1100	1.28623	0.363143	0.00432955	0.0614431	no	up	585	885	838	1083	1295	1159	33.7	42.36	40.22	57.59	66.68	56.06	38.76	60.11	XP_006961531.1(uncharacterized protein TRIREDRAFT_119551 [Trichoderma reesei QM6a])	GO:0005347(molecular_function:ATP transmembrane transporter activity); GO:0016021(cellular_component:integral component of membrane)	K15084	SLC25A16, GDA, LEU5		ENOG410ZRF1(S:Function unknown)	ENOG410ZRF1(Solute carrier family 25)		sp|P38702|LEU5_YEAST(Mitochondrial carrier protein LEU5 OS=Saccharomyces cerevisiae (strain ATCC 204508 / S288c) OX=559292 GN=LEU5 PE=1 SV=1)
estExt_fgenesh1_pm.C_280005	23295		2112	0.817077	-0.291455	0.262574	0.659126	no	down	792	1759	1552	1054	1601	1289	26.97	49.78	44.01	33.15	48.81	36.85	40.2533	39.6033	XP_006969051.1(mitochondrial carrier protein [Trichoderma reesei QM6a])	GO:0005347(molecular_function:ATP transmembrane transporter activity); GO:0016021(cellular_component:integral component of membrane); GO:0005509(molecular_function:calcium ion binding)	K15105	SLC25A12_13, AGC		ENOG410XNRM(S:Function unknown)	ENOG410XNRM(solute carrier family 25 (aspartate glutamate carrier), member)	PF00153.28(Mito_carr:Mitochondrial carrier protein); PF13499.7(EF-hand_7:EF-hand domain pair); PF00036.33(EF-hand_1:EF hand); PF13405.7(EF-hand_6:EF-hand domain); PF13202.7(EF-hand_5:EF hand); PF13833.7(EF-hand_8:EF-hand domain pair)	sp|Q8BH59|CMC1_MOUSE(Calcium-binding mitochondrial carrier protein Aralar1 OS=Mus musculus OX=10090 GN=Slc25a12 PE=1 SV=1)
e_gw1.18.67.1	66311		1698	0.603601	-0.728334	0.148711	0.535005	no	down	80	38	38	37	55	27	3.5	1.38	1.39	1.5	2.15	0.99	2.09	1.54667	XP_006967634.1(uncharacterized protein TRIREDRAFT_66311 [Trichoderma reesei QM6a])	GO:0022857(molecular_function:transmembrane transporter activity); GO:0016021(cellular_component:integral component of membrane)				ENOG410XNQK(G:Carbohydrate transport and metabolism)	ENOG410XNQK(Transporter)	PF07690.17(MFS_1:Major Facilitator Superfamily); PF00083.25(Sugar_tr:Sugar (and other) transporter); PF06609.14(TRI12:Fungal trichothecene efflux pump (TRI12))	sp|B5BP47|YP53_SCHPO(Uncharacterized transporter C460.03 OS=Schizosaccharomyces pombe (strain 972 / ATCC 24843) OX=284812 GN=SPBC460.03 PE=3 SV=1)
estExt_fgenesh5_pg.C_80179	121608		1506	0.898714	-0.154066	0.652124	0.881438	no	down	2394	1555	1389	1594	1876	2495	120.88	65.24	58.42	74.31	84.71	105.77	81.5133	88.2633	XP_006964955.1(uncharacterized protein TRIREDRAFT_121608 [Trichoderma reesei QM6a])	GO:0022857(molecular_function:transmembrane transporter activity); GO:0016021(cellular_component:integral component of membrane)				COG0477(S:Function unknown)	COG0477(Copper resistance protein Crd2)	PF07690.17(MFS_1:Major Facilitator Superfamily)	sp|A0A0A2IBP6|CNSO_PENEN(MFS-type transporter cnsO OS=Penicillium expansum OX=27334 GN=cnsO PE=3 SV=1)
e_gw1.7.197.1	60177		1644	1.15671	0.21003	0.316918	0.710515	no	up	67	103	118	132	145	119	3.05	3.89	4.47	5.54	5.9	4.54	3.80333	5.32667	XP_006964490.1(uncharacterized protein TRIREDRAFT_60177 [Trichoderma reesei QM6a])	GO:0022857(molecular_function:transmembrane transporter activity); GO:0016021(cellular_component:integral component of membrane)				ENOG410ZNI0(G:Carbohydrate transport and metabolism)	ENOG410ZNI0((MFS) transporter)	PF07690.17(MFS_1:Major Facilitator Superfamily)	sp|O74923|YJ7D_SCHPO(Uncharacterized transporter C757.13 OS=Schizosaccharomyces pombe (strain 972 / ATCC 24843) OX=284812 GN=SPCC757.13 PE=3 SV=1)
e_gw1.1.1436.1	54036		1653	0.724372	-0.465198	0.182711	0.58096	no	down	1063	599	602	755	610	680	48.05	22.5	22.66	31.51	24.67	25.8	31.07	27.3267	XP_006961503.1(uncharacterized protein TRIREDRAFT_54036 [Trichoderma reesei QM6a])	GO:0022857(molecular_function:transmembrane transporter activity); GO:0016021(cellular_component:integral component of membrane)				ENOG410Y9K5(U:Intracellular trafficking, secretion, and vesicular transport)	ENOG410Y9K5(Efflux pump antibiotic resistance protein)	PF07690.17(MFS_1:Major Facilitator Superfamily)	sp|Q9P6J7|YHD3_SCHPO(Uncharacterized MFS-type transporter C1683.03c OS=Schizosaccharomyces pombe (strain 972 / ATCC 24843) OX=284812 GN=SPBC1683.03c PE=3 SV=1)
estExt_Genewise1.C_40174	45852		1893	1.01899	0.0271422	0.880265	0.964664	no	up	146	147	156	187	172	192	4.53	4.24	4.21	5.72	5.06	5.51	4.32667	5.43	XP_006963106.1(uncharacterized protein TRIREDRAFT_45852 [Trichoderma reesei QM6a])	GO:0022857(molecular_function:transmembrane transporter activity); GO:0016021(cellular_component:integral component of membrane)	K08176	PHO84		ENOG410ZVN7(G:Carbohydrate transport and metabolism)	ENOG410ZVN7(phosphate transporter)	PF00083.25(Sugar_tr:Sugar (and other) transporter); PF07690.17(MFS_1:Major Facilitator Superfamily)	sp|Q7RVX9|PHO5_NEUCR(Repressible high-affinity phosphate permease OS=Neurospora crassa (strain ATCC 24698 / 74-OR23-1A / CBS 708.71 / DSM 1257 / FGSC 987) OX=367110 GN=pho-5 PE=1 SV=2)
e_gw1.2.186.1	56095		1521	0.968148	-0.0467008	0.905411	0.971106	no	down	22	27	25	19	29	38	1.1	1.12	1.04	0.88	1.29	1.59	1.08667	1.25333	XP_006962380.1(uncharacterized protein TRIREDRAFT_56095, partial [Trichoderma reesei QM6a])	GO:0016021(cellular_component:integral component of membrane); GO:0004396(molecular_function:hexokinase activity); GO:0005623(cellular_component:cell); GO:0022857(molecular_function:transmembrane transporter activity); GO:0001678(biological_process:cellular glucose homeostasis); GO:0005524(molecular_function:ATP binding); GO:0005536(molecular_function:glucose binding)				ENOG410XNQK(G:Carbohydrate transport and metabolism)	ENOG410XNQK(Transporter)	PF07690.17(MFS_1:Major Facilitator Superfamily); PF00083.25(Sugar_tr:Sugar (and other) transporter); PF06609.14(TRI12:Fungal trichothecene efflux pump (TRI12))	sp|Q09752|FNX1_SCHPO(Multidrug resistance protein fnx1 OS=Schizosaccharomyces pombe (strain 972 / ATCC 24843) OX=284812 GN=fnx1 PE=2 SV=2)
gw1.4.957.1	41761		786	1.1107	0.151469	0.566843	0.845521	no	up	44	64	74	96	74	70	5.21	6.29	7.31	10.48	7.8	6.97	6.27	8.41667	XP_006963099.1(uncharacterized protein TRIREDRAFT_41761, partial [Trichoderma reesei QM6a])	GO:0005794(cellular_component:Golgi apparatus); GO:0006879(biological_process:cellular iron ion homeostasis); GO:0030026(biological_process:cellular manganese ion homeostasis); GO:0016021(cellular_component:integral component of membrane); GO:0005623(cellular_component:cell); GO:0000329(cellular_component:fungal-type vacuole membrane); GO:0005384(molecular_function:manganese ion transmembrane tra…	K22736	VIT		COG1814(S:Function unknown)	COG1814(Acid phosphatase)	PF01988.20(VIT1:VIT family)	sp|P47818|CCC1_YEAST(Protein CCC1 OS=Saccharomyces cerevisiae (strain ATCC 204508 / S288c) OX=559292 GN=CCC1 PE=1 SV=1)
estExt_Genewise1.C_40205	45868		2010	1.24267	0.313443	0.234989	0.634677	no	up	1496	2165	1610	3504	2358	1962	42.02	50.55	37.66	90.93	59.33	46.26	43.41	65.5067	XP_006963108.1(uncharacterized protein TRIREDRAFT_45868 [Trichoderma reesei QM6a])	GO:0022857(molecular_function:transmembrane transporter activity); GO:0016021(cellular_component:integral component of membrane)				ENOG410ZVN7(G:Carbohydrate transport and metabolism)	ENOG410ZVN7(phosphate transporter)	PF00083.25(Sugar_tr:Sugar (and other) transporter)	sp|Q8GSD9|PHT12_ORYSJ(Inorganic phosphate transporter 1-2 OS=Oryza sativa subsp. japonica OX=39947 GN=PTH1-2 PE=2 SV=1)
fgenesh5_pg.C_scaffold_5000045	105260		1746	1.22742	0.295624	0.208657	0.609836	no	up	100	95	120	136	142	187	4.24	3.35	4.24	5.32	5.39	6.65	3.94333	5.78667	XP_006963616.1(uncharacterized protein TRIREDRAFT_105260 [Trichoderma reesei QM6a])	GO:0022857(molecular_function:transmembrane transporter activity); GO:0006807(biological_process:nitrogen compound metabolic process); GO:0016021(cellular_component:integral component of membrane)				ENOG410XNQK(G:Carbohydrate transport and metabolism)	ENOG410XNQK(Transporter)	PF00083.25(Sugar_tr:Sugar (and other) transporter); PF07690.17(MFS_1:Major Facilitator Superfamily)	sp|Q9XIH7|PLT1_ARATH(Putative polyol transporter 1 OS=Arabidopsis thaliana OX=3702 GN=PLT1 PE=3 SV=1)
e_gw1.4.653.1	58158		2349	0.775269	-0.367231	0.00861801	0.100853	no	down	419	581	669	510	514	514	12.66	14.59	16.83	14.23	13.9	13.03	14.6933	13.72	XP_006963234.1(sexual differentiation protein [Trichoderma reesei QM6a])	GO:0016021(cellular_component:integral component of membrane); GO:0055085(biological_process:transmembrane transport)				ENOG410XNZC(I:Lipid transport and metabolism)	ENOG410XNZC(Catalyzes the condensation reaction of fatty acid synthesis by the addition to an acyl acceptor of two carbons from malonyl-ACP (By similarity))	PF03169.16(OPT:OPT oligopeptide transporter protein)	sp|P40900|ISP4_SCHPO(Sexual differentiation process protein isp4 OS=Schizosaccharomyces pombe (strain 972 / ATCC 24843) OX=284812 GN=isp4 PE=2 SV=2)
estExt_Genewise1.C_150101	49970		1923	1.08296	0.114973	0.688606	0.89593	no	up	1128	2445	3091	2520	3084	2810	32.79	59.07	74.82	67.67	80.29	68.57	55.56	72.1767	XP_006967067.1(uncharacterized protein TRIREDRAFT_49970 [Trichoderma reesei QM6a])	GO:0016021(cellular_component:integral component of membrane); GO:0005337(molecular_function:nucleoside transmembrane transporter activity)	K03317	TC.CNT		COG1972(F:Nucleotide transport and metabolism)	COG1972()-nucleoside)	PF07662.14(Nucleos_tra2_C:Na+ dependent nucleoside transporter C-terminus); PF01773.21(Nucleos_tra2_N:Na+ dependent nucleoside transporter N-terminus)	sp|Q9ERH8|S28A3_MOUSE(Solute carrier family 28 member 3 OS=Mus musculus OX=10090 GN=Slc28a3 PE=2 SV=1)
estExt_fgenesh5_pg.C_250085	123702		1566	0.836683	-0.257247	0.0346349	0.250244	no	down	560	751	788	697	665	731	23.38	25.45	27.05	26.57	24.64	25.29	25.2933	25.5	XP_006968789.1(transporter [Trichoderma reesei QM6a])	GO:0022857(molecular_function:transmembrane transporter activity); GO:0016021(cellular_component:integral component of membrane)				ENOG410ZVDQ(G:Carbohydrate transport and metabolism)	ENOG410ZVDQ(SV2 related protein homolog)	PF07690.17(MFS_1:Major Facilitator Superfamily); PF00083.25(Sugar_tr:Sugar (and other) transporter)	sp|M2R8W9|MFS1_CERS8(MFS siderochrome iron transporter 1 OS=Ceriporiopsis subvermispora (strain B) OX=914234 GN=mfs1 PE=2 SV=1)
e_gw1.13.119.1	64314		1317	1.29344	0.371215	0.877691	1	no	up	0	0	2	0	2	1	0	0	0.1	0	0.11	0.05	0.0333333	0.0533333	XP_006966514.1(uncharacterized protein TRIREDRAFT_64314 [Trichoderma reesei QM6a])	GO:0022857(molecular_function:transmembrane transporter activity); GO:0016021(cellular_component:integral component of membrane)				COG0477(G:Carbohydrate transport and metabolism); ENOG4110PC4(G:Carbohydrate transport and metabolism)	COG0477(major facilitator Superfamily); ENOG4110PC4(Monocarboxylate transporter)	PF07690.17(MFS_1:Major Facilitator Superfamily); PF06779.15(MFS_4:Uncharacterised MFS-type transporter YbfB)	sp|P36032|MCH2_YEAST(Probable transporter MCH2 OS=Saccharomyces cerevisiae (strain ATCC 204508 / S288c) OX=559292 GN=MCH2 PE=1 SV=2)
estExt_Genewise1.C_80871	47930		954	0.94894	-0.0756115	0.600874	0.859595	no	down	5609	6936	6140	7890	7245	6176	288.96	305.12	269.7	389.53	341.6	276.28	287.927	335.803	XP_006964888.1(uncharacterized protein TRIREDRAFT_47930 [Trichoderma reesei QM6a])	GO:0005347(molecular_function:ATP transmembrane transporter activity); GO:0016021(cellular_component:integral component of membrane)	K15104	SLC25A11, OGC		ENOG410XQHU(S:Function unknown)	ENOG410XQHU(Mitochondrial)	PF00153.28(Mito_carr:Mitochondrial carrier protein)	sp|P0C582|M2OM_NEUCR(Putative mitochondrial 2-oxoglutarate/malate carrier protein OS=Neurospora crassa (strain ATCC 24698 / 74-OR23-1A / CBS 708.71 / DSM 1257 / FGSC 987) OX=367110 GN=mic-33 PE=3 SV=1)
estExt_Genewise1.C_150127	49979		2634	0.915059	-0.128064	0.171863	0.56925	no	down	2287	2897	2656	2895	3008	2707	53.61	56.45	51.85	62.71	63.19	53.27	53.97	59.7233	XP_006966973.1(uncharacterized protein TRIREDRAFT_49979 [Trichoderma reesei QM6a])	GO:0016021(cellular_component:integral component of membrane); GO:0055085(biological_process:transmembrane transport)				ENOG410XNZC(S:Function unknown)	ENOG410XNZC(oligo-peptide transporter)	PF03169.16(OPT:OPT oligopeptide transporter protein)	sp|P40900|ISP4_SCHPO(Sexual differentiation process protein isp4 OS=Schizosaccharomyces pombe (strain 972 / ATCC 24843) OX=284812 GN=isp4 PE=2 SV=2)
estExt_fgenesh5_pg.C_250114	123714		709	1.16935	0.225706	0.198969	0.59736	no	up	620	917	812	1278	989	1000	85.8	105.32	93.69	162.82	121.6	116.26	94.9367	133.56	ETR98035.1(carbonic anhydrase [Trichoderma reesei RUT C-30])	GO:0015976(biological_process:carbon utilization); GO:0004089(molecular_function:carbonate dehydratase activity); GO:0008270(molecular_function:zinc ion binding)	K01673	cynT, can	map00910(Nitrogen metabolism)	COG0288(V:Defense mechanisms)	COG0288(Beta-lactamase)	PF00484.20(Pro_CA:Carbonic anhydrase)	sp|Q5BCC5|CAN_EMENI(Carbonic anhydrase OS=Emericella nidulans (strain FGSC A4 / ATCC 38163 / CBS 112.46 / NRRL 194 / M139) OX=227321 GN=AN1805 PE=1 SV=2)
estExt_fgenesh5_pg.C_250118	123718		1779	0.587081	-0.768369	0.572924	1	no	down	2	2	3	0	4	1	0.08	0.07	0.09	0	0.15	0.03	0.08	0.06	XP_006968802.1(transmembrane amino acid transporter [Trichoderma reesei QM6a])	GO:0016021(cellular_component:integral component of membrane)				ENOG410Y8MJ(U:Intracellular trafficking, secretion, and vesicular transport)	ENOG410Y8MJ(amino acid transporter)	PF01490.19(Aa_trans:Transmembrane amino acid transporter protein)	sp|P38680|MTR_NEUCR(N amino acid transport system protein OS=Neurospora crassa (strain ATCC 24698 / 74-OR23-1A / CBS 708.71 / DSM 1257 / FGSC 987) OX=367110 GN=mtr PE=3 SV=2)
e_gw1.10.412.1	62285		2043	1.12172	0.165718	0.540957	0.833067	no	up	171	163	205	321	219	187	6.05	4.79	6.04	10.48	6.93	5.55	5.62667	7.65333	XP_006965609.1(uncharacterized protein TRIREDRAFT_62285 [Trichoderma reesei QM6a])	GO:0016021(cellular_component:integral component of membrane); GO:0008271(molecular_function:secondary active sulfate transmembrane transporter activity)	K14708	SLC26A11		COG0659(S:Function unknown)	COG0659(Protein of unknown function (DUF3638))	PF00916.21(Sulfate_transp:Sulfate permease family); PF01740.22(STAS:STAS domain)	sp|Q9URY8|SULH2_SCHPO(Probable sulfate permease C869.05c OS=Schizosaccharomyces pombe (strain 972 / ATCC 24843) OX=284812 GN=SPAC869.05c PE=1 SV=1)
estExt_GeneWisePlus.C_200116	80725		2604	1.41536	0.501165	0.162839	0.554608	no	up	1121	2853	3207	2565	4894	4390	28.41	59.61	67.47	59.86	110.89	94.06	51.83	88.27	XP_006967998.1(uncharacterized protein TRIREDRAFT_80725 [Trichoderma reesei QM6a])	GO:0005247(molecular_function:voltage-gated chloride channel activity); GO:0016021(cellular_component:integral component of membrane)	K05012	CLCN3_4_5		COG0038(E:Amino acid transport and metabolism)	COG0038(transaminase activity)	PF00654.21(Voltage_CLC:Voltage gated chloride channel)	sp|Q9R279|CLCN3_CAVPO(H(+)/Cl(-) exchange transporter 3 OS=Cavia porcellus OX=10141 GN=CLCN3 PE=2 SV=1)
estExt_GeneWisePlus.C_110243	78679		909	0.685791	-0.544159	0.0508686	0.312462	no	down	630	988	721	410	835	681	53.28	67.84	50.24	32.22	62.24	48.76	57.12	47.74	XP_006966115.1(uncharacterized protein TRIREDRAFT_78679 [Trichoderma reesei QM6a])	GO:0001409(molecular_function:guanine nucleotide transmembrane transporter activity); GO:0000002(biological_process:mitochondrial genome maintenance); GO:0016021(cellular_component:integral component of membrane); GO:0006879(biological_process:cellular iron ion homeostasis); GO:0005623(cellular_component:cell)				ENOG410Y240(S:Function unknown)	ENOG410Y240(solute carrier family 25 (mitochondrial carrier, glutamate), member 22)	PF00153.28(Mito_carr:Mitochondrial carrier protein)	sp|P38988|GGC1_YEAST(Mitochondrial GTP/GDP carrier protein 1 OS=Saccharomyces cerevisiae (strain ATCC 204508 / S288c) OX=559292 GN=GGC1 PE=1 SV=1)
fgenesh1_pm.C_scaffold_17000029	4950		2034	1.03446	0.0488804	0.7872	0.935884	no	up	332	337	353	412	379	483	11.8	9.95	10.45	13.53	12.06	14.41	10.7333	13.3333	XP_006967366.1(active urea transporter [Trichoderma reesei QM6a])	GO:0022857(molecular_function:transmembrane transporter activity); GO:0016021(cellular_component:integral component of membrane)	K20989	DUR3		COG0591(S:Function unknown)	COG0591(acetyltransferase)	PF00474.18(SSF:Sodium:solute symporter family)	sp|O94469|DUR31_SCHPO(Probable urea active transporter 1 OS=Schizosaccharomyces pombe (strain 972 / ATCC 24843) OX=284812 GN=dur3-1 PE=3 SV=1)
estExt_GeneWisePlus.C_50853	76633		1836	0.790064	-0.339959	0.240184	0.640464	no	down	405	506	672	317	525	647	13.83	14.37	19.12	10.18	16.06	18.55	15.7733	14.93	XP_006963778.1(uncharacterized protein TRIREDRAFT_76633 [Trichoderma reesei QM6a])	GO:0022857(molecular_function:transmembrane transporter activity); GO:0016021(cellular_component:integral component of membrane)				ENOG410XNUU(G:Carbohydrate transport and metabolism)	ENOG410XNUU(multidrug transporter)	PF07690.17(MFS_1:Major Facilitator Superfamily)	sp|Q2U5H8|KOJT_ASPOR(Probable efflux pump kojT OS=Aspergillus oryzae (strain ATCC 42149 / RIB 40) OX=510516 GN=kojT PE=1 SV=1)
estExt_GeneWisePlus.C_50870	76641		1578	0.561407	-0.832882	0.189484	0.588608	no	down	67	40	17	20	47	22	3.2	1.59	0.68	0.88	2.01	0.88	1.82333	1.25667	XP_006963993.1(uncharacterized protein TRIREDRAFT_76641 [Trichoderma reesei QM6a])	GO:0022857(molecular_function:transmembrane transporter activity); GO:0016021(cellular_component:integral component of membrane)				COG0477(S:Function unknown)	COG0477(-)	PF07690.17(MFS_1:Major Facilitator Superfamily); PF00083.25(Sugar_tr:Sugar (and other) transporter); PF06609.14(TRI12:Fungal trichothecene efflux pump (TRI12))	sp|A0A3G1DIQ9|MFR5_PHOSM(MFS transporter R5 OS=Phoma sp. (strain ATCC 20986 / MF5453) OX=1828523 GN=R5 PE=3 SV=1)
estExt_GeneWisePlus.C_20120	74601		2397	0.944094	-0.0829978	0.504345	0.816944	no	down	4890	5284	5920	6417	5731	6099	139.39	125.19	140.52	169	146.32	145.94	135.033	153.753	XP_006962285.1(uncharacterized protein TRIREDRAFT_74601 [Trichoderma reesei QM6a])	GO:0003735(molecular_function:structural constituent of ribosome); GO:0016021(cellular_component:integral component of membrane); GO:0005840(cellular_component:ribosome); GO:0055085(biological_process:transmembrane transport); GO:0006412(biological_process:translation)				ENOG410XNZC(S:Function unknown)	ENOG410XNZC(-)	PF03169.16(OPT:OPT oligopeptide transporter protein)	sp|P40900|ISP4_SCHPO(Sexual differentiation process protein isp4 OS=Schizosaccharomyces pombe (strain 972 / ATCC 24843) OX=284812 GN=isp4 PE=2 SV=2)
e_gw1.4.222.1	58220		1482	1.01686	0.0241149	0.853498	0.956813	no	up	305	343	381	440	416	399	15.7	14.67	16.34	20.91	19.15	17.24	15.57	19.1	XP_006963263.1(uncharacterized protein TRIREDRAFT_58220 [Trichoderma reesei QM6a])	GO:0005634(cellular_component:nucleus); GO:0022857(molecular_function:transmembrane transporter activity); GO:0006351(biological_process:transcription, DNA-templated); GO:0003677(molecular_function:DNA binding); GO:0016021(cellular_component:integral component of membrane); GO:0008270(molecular_function:zinc ion binding)				ENOG410XQV1(E:Amino acid transport and metabolism); ENOG410XNQK(G:Carbohydrate transport and metabolism)	ENOG410XQV1(amino acid); ENOG410XNQK(Transporter)	PF07690.17(MFS_1:Major Facilitator Superfamily)	sp|Q08902|AMF1_YEAST(Low affinity ammonium transporter OS=Saccharomyces cerevisiae (strain ATCC 204508 / S288c) OX=559292 GN=AMF1 PE=1 SV=1)
e_gw1.37.32.1	70511		1035	0.999813	-0.000270269	0.998129	0.999946	no	down	1354	1563	1572	1926	1809	1658	109.45	104.94	105.88	143.59	130.47	112.55	106.757	128.87	XP_006969722.1(uncharacterized protein TRIREDRAFT_70511 [Trichoderma reesei QM6a])	GO:0005347(molecular_function:ATP transmembrane transporter activity); GO:0016021(cellular_component:integral component of membrane)				ENOG410ZNC0(O:Posttranslational modification, protein turnover, chaperones)	ENOG410ZNC0(Calpain-like cysteine peptidase)	PF00153.28(Mito_carr:Mitochondrial carrier protein)	sp|Q75A82|ANT1_ASHGO(Peroxisomal adenine nucleotide transporter 1 OS=Ashbya gossypii (strain ATCC 10895 / CBS 109.51 / FGSC 9923 / NRRL Y-1056) OX=284811 GN=ANT1 PE=3 SV=1)
estExt_fgenesh1_pm.C_360003	23415		1713	1.48536	0.570813	0.0813638	0.398262	no	up	811	1605	2299	3269	2859	2029	33.07	54.39	78.22	124.35	104.33	69.46	55.2267	99.38	XP_006969644.1(uncharacterized protein TRIREDRAFT_23415 [Trichoderma reesei QM6a])	GO:0022857(molecular_function:transmembrane transporter activity); GO:0006865(biological_process:amino acid transport); GO:0016021(cellular_component:integral component of membrane)	K16261	YAT		COG0531(E:Amino acid transport and metabolism)	COG0531(amino acid)	PF00324.22(AA_permease:Amino acid permease); PF13520.7(AA_permease_2:Amino acid permease)	sp|P53388|DIP5_YEAST(Dicarboxylic amino acid permease OS=Saccharomyces cerevisiae (strain ATCC 204508 / S288c) OX=559292 GN=DIP5 PE=1 SV=1)
estExt_GeneWisePlus.C_200210	80767		1608	1.05278	0.07421	0.466606	0.800938	no	up	1504	1756	1872	2254	2106	2116	70.23	68.14	72.81	97.19	87.97	82.96	70.3933	89.3733	XP_006968021.1(uncharacterized protein TRIREDRAFT_80767 [Trichoderma reesei QM6a])	GO:0022857(molecular_function:transmembrane transporter activity); GO:0016021(cellular_component:integral component of membrane)	K08150	SLC2A13, ITR		ENOG410XNQK(S:Function unknown)	ENOG410XNQK(Actin-interacting protein)	PF00083.25(Sugar_tr:Sugar (and other) transporter); PF07690.17(MFS_1:Major Facilitator Superfamily); PF13347.7(MFS_2:MFS/sugar transport protein)	sp|Q10286|ITR1_SCHPO(Myo-inositol transporter 1 OS=Schizosaccharomyces pombe (strain 972 / ATCC 24843) OX=284812 GN=itr1 PE=3 SV=1)
estExt_GeneWisePlus.C_200231	80775		1836	1.34919	0.43209	0.0974845	0.436391	no	up	1072	2062	2308	2163	3274	3193	39.65	63.93	73.2	75.05	111.73	102.09	58.9267	96.29	XP_006968090.1(uncharacterized protein TRIREDRAFT_80775 [Trichoderma reesei QM6a])	GO:0005347(molecular_function:ATP transmembrane transporter activity); GO:0016021(cellular_component:integral component of membrane); GO:0005509(molecular_function:calcium ion binding)	K14684	SLC25A23S		ENOG410XQ4P(S:Function unknown)	ENOG410XQ4P(Solute carrier family 25 (Mitochondrial carrier)	PF00153.28(Mito_carr:Mitochondrial carrier protein); PF00036.33(EF-hand_1:EF hand); PF13499.7(EF-hand_7:EF-hand domain pair); PF13405.7(EF-hand_6:EF-hand domain); PF13202.7(EF-hand_5:EF hand); PF13833.7(EF-hand_8:EF-hand domain pair)	sp|P0CI40|CMC1_YEASX(Calcium-binding mitochondrial carrier SAL1 OS=Saccharomyces cerevisiae OX=4932 GN=SAL1 PE=3 SV=1)
fgenesh1_pm.C_scaffold_18000023	5000		1458	1.88126	0.911698	0.247555	0.645407	no	up	3	3	6	4	11	12	0.16	0.13	0.26	0.19	0.52	0.53	0.183333	0.413333	XP_006967579.1(uncharacterized protein TRIREDRAFT_5000 [Trichoderma reesei QM6a])	GO:0022857(molecular_function:transmembrane transporter activity); GO:0016021(cellular_component:integral component of membrane)				COG0477(G:Carbohydrate transport and metabolism)	COG0477(major facilitator Superfamily)	PF07690.17(MFS_1:Major Facilitator Superfamily)	sp|A0A0A2IBP6|CNSO_PENEN(MFS-type transporter cnsO OS=Penicillium expansum OX=27334 GN=cnsO PE=3 SV=1)
estExt_fgenesh5_pg.C_90030	121743		963	1.67402	0.743314	0.0228304	0.193299	no	up	1188	1491	1500	4249	2219	1866	73.41	77.34	77.86	242.76	119.83	93.75	76.2033	152.113	XP_006965430.1(mitochondrial succinate-fumarate transporter-like protein [Trichoderma reesei QM6a])	GO:0005347(molecular_function:ATP transmembrane transporter activity); GO:0016021(cellular_component:integral component of membrane)	K15100	SLC25A1, CTP		ENOG410YAYP(S:Function unknown)	ENOG410YAYP(mitochondrial)	PF00153.28(Mito_carr:Mitochondrial carrier protein)	sp|P33303|SFC1_YEAST(Succinate/fumarate mitochondrial transporter OS=Saccharomyces cerevisiae (strain ATCC 204508 / S288c) OX=559292 GN=SFC1 PE=1 SV=2)
estExt_GeneWisePlus.C_110347	78738		1812	1.10917	0.149476	0.465667	0.800688	no	up	451	837	840	831	1078	878	15.96	24.31	24.45	26.94	33.73	25.76	21.5733	28.81	XP_006966009.1(uncharacterized protein TRIREDRAFT_78738 [Trichoderma reesei QM6a])	GO:0016021(cellular_component:integral component of membrane); GO:0015299(molecular_function:solute:proton antiporter activity)				COG0025(P:Inorganic ion transport and metabolism)	COG0025(Sodium hydrogen exchanger)	PF00999.22(Na_H_Exchanger:Sodium/hydrogen exchanger family)	sp|Q99173|NAH1_ZYGRO(Na(+)/H(+) antiporter 1 OS=Zygosaccharomyces rouxii OX=4956 GN=SOD2 PE=3 SV=1)
estExt_Genewise1.C_150375	50077		1605	0.936327	-0.094916	0.429424	0.78335	no	down	727	773	859	854	884	919	31.73	28.03	31.22	34.42	34.52	33.67	30.3267	34.2033	XP_006967141.1(amino acid transporter [Trichoderma reesei QM6a])	GO:0022857(molecular_function:transmembrane transporter activity); GO:0016021(cellular_component:integral component of membrane)	K16261	YAT		COG0531(E:Amino acid transport and metabolism)	COG0531(amino acid)	PF00324.22(AA_permease:Amino acid permease); PF13520.7(AA_permease_2:Amino acid permease)	sp|P53388|DIP5_YEAST(Dicarboxylic amino acid permease OS=Saccharomyces cerevisiae (strain ATCC 204508 / S288c) OX=559292 GN=DIP5 PE=1 SV=1)
estExt_fgenesh5_pg.C_10361	119710		1806	1.11427	0.156103	0.661975	0.88549	no	up	354	1030	928	718	1333	957	14.43	34.88	31.5	27.02	48.61	32.74	26.9367	36.1233	XP_006961661.1(uncharacterized protein TRIREDRAFT_119710 [Trichoderma reesei QM6a])	GO:0022857(molecular_function:transmembrane transporter activity); GO:0016021(cellular_component:integral component of membrane)				COG0477(G:Carbohydrate transport and metabolism)	COG0477(major facilitator Superfamily)	PF07690.17(MFS_1:Major Facilitator Superfamily)	sp|A0A0B5EMG9|FUB11_FUSOX(Efflux pump FUBT OS=Fusarium oxysporum OX=5507 GN=FUBT PE=1 SV=1)
estExt_fgenesh5_pg.C_270029	123809		1494	1.07486	0.104149	0.539949	0.832617	no	up	715	724	666	830	921	992	29.73	25.02	23.06	31.87	34.27	34.63	25.9367	33.59	XP_006968941.1(uncharacterized protein TRIREDRAFT_123809 [Trichoderma reesei QM6a])	GO:0022857(molecular_function:transmembrane transporter activity); GO:0042981(biological_process:regulation of apoptotic process); GO:0016021(cellular_component:integral component of membrane); GO:0008643(biological_process:carbohydrate transport)				COG0477(G:Carbohydrate transport and metabolism)	COG0477(major facilitator Superfamily)	PF00083.25(Sugar_tr:Sugar (and other) transporter); PF07690.17(MFS_1:Major Facilitator Superfamily)	sp|P38142|YB91_YEAST(Probable metabolite transport protein YBR241C OS=Saccharomyces cerevisiae (strain ATCC 204508 / S288c) OX=559292 GN=YBR241C PE=1 SV=1)
estExt_GeneWisePlus.C_60189	76713		1470	1.29131	0.368833	0.103493	0.452418	no	up	721	615	669	1215	888	1040	35.06	24.84	27.14	54.14	38.33	42.44	29.0133	44.97	XP_006964115.1(uncharacterized protein TRIREDRAFT_76713 [Trichoderma reesei QM6a])	GO:0016021(cellular_component:integral component of membrane)				ENOG410ZITE(J:Translation, ribosomal structure and biogenesis)	ENOG410ZITE(Allows the formation of correctly charged Gln-tRNA(Gln) through the transamidation of misacylated Glu-tRNA(Gln) in organisms which lack glutaminyl-tRNA synthetase. The reaction takes place in the presence of glutamine and ATP through an activated gamma-phospho-Glu-tRNA(Gln) (By similarity))	PF05978.17(UNC-93:Ion channel regulatory protein UNC-93); PF07690.17(MFS_1:Major Facilitator Superfamily)	sp|O14237|YEL4_SCHPO(Uncharacterized membrane protein C6F6.04c OS=Schizosaccharomyces pombe (strain 972 / ATCC 24843) OX=284812 GN=SPAC6F6.04c PE=4 SV=1)
e_gw1.7.77.1	60329		1653	0.935034	-0.096909	0.731508	0.913038	no	down	442	551	891	762	524	787	19.98	20.7	33.54	31.8	21.19	29.86	24.74	27.6167	XP_006964782.1(uncharacterized protein TRIREDRAFT_60329 [Trichoderma reesei QM6a])	GO:0022857(molecular_function:transmembrane transporter activity); GO:0016021(cellular_component:integral component of membrane)				COG0477(G:Carbohydrate transport and metabolism)	COG0477(hydrolase family 2)	PF07690.17(MFS_1:Major Facilitator Superfamily); PF00083.25(Sugar_tr:Sugar (and other) transporter)	sp|O94491|YC7A_SCHPO(Uncharacterized transporter C417.10 OS=Schizosaccharomyces pombe (strain 972 / ATCC 24843) OX=284812 GN=SPCC417.10 PE=3 SV=1)
estExt_GeneWisePlus.C_110385	78765		951	1.21267	0.278183	0.0355235	0.253362	no	up	3041	4113	3920	5919	5448	4674	159.26	180.36	176.38	286.18	255.12	205.52	172	248.94	XP_006966023.1(uncharacterized protein TRIREDRAFT_78765 [Trichoderma reesei QM6a])	GO:0006843(biological_process:mitochondrial citrate transport); GO:0000002(biological_process:mitochondrial genome maintenance); GO:0016021(cellular_component:integral component of membrane); GO:0003677(molecular_function:DNA binding); GO:0042645(cellular_component:mitochondrial nucleoid); GO:0015742(biological_process:alpha-ketoglutarate transport); GO:0005371(molecular_function:tricarboxylate s…				ENOG410YAYP(S:Function unknown)	ENOG410YAYP(mitochondrial)	PF00153.28(Mito_carr:Mitochondrial carrier protein)	sp|Q04013|YHM2_YEAST(Citrate/oxoglutarate carrier protein OS=Saccharomyces cerevisiae (strain ATCC 204508 / S288c) OX=559292 GN=YHM2 PE=1 SV=1)
e_gw1.10.113.1	62380		1704	1.59538	0.673904	0.0549379	0.326381	no	up	902	1174	1901	1438	2712	3352	39.34	42.55	69.05	57.91	105.82	122.73	50.3133	95.4867	XP_006965896.1(galactose permease [Trichoderma reesei QM6a])	GO:0022857(molecular_function:transmembrane transporter activity); GO:0016021(cellular_component:integral component of membrane)	K08139	HXT	map04113(Meiosis - yeast)	ENOG410XNQK(G:Carbohydrate transport and metabolism)	ENOG410XNQK(trehalose biosynthetic process)	PF00083.25(Sugar_tr:Sugar (and other) transporter); PF07690.17(MFS_1:Major Facilitator Superfamily)	sp|P53387|KHT2_KLULC(Hexose transporter 2 OS=Kluyveromyces lactis OX=28985 GN=KHT2 PE=3 SV=1)
fgenesh5_pg.C_scaffold_16000071	109487		2580	0.855788	-0.224674	0.204413	0.605875	no	down	140	202	221	193	214	167	3.81	4.57	5.01	4.85	5.22	3.81	4.46333	4.62667	XP_006967215.1(uncharacterized protein TRIREDRAFT_109487 [Trichoderma reesei QM6a])	GO:0016021(cellular_component:integral component of membrane); GO:0055085(biological_process:transmembrane transport)				ENOG410XNZC(S:Function unknown)	ENOG410XNZC(Cell surface protein)	PF03169.16(OPT:OPT oligopeptide transporter protein)	sp|Q06593|OPT2_YEAST(Oligopeptide transporter 2 OS=Saccharomyces cerevisiae (strain ATCC 204508 / S288c) OX=559292 GN=OPT2 PE=1 SV=1)
estExt_fgenesh1_pm.C_20022	21422		2160	1.29959	0.378056	0.0170927	0.162072	no	up	461	733	713	858	1120	969	12.28	16.85	15.82	21.86	27.18	22.57	14.9833	23.87	XP_006961967.1(uncharacterized protein TRIREDRAFT_21422 [Trichoderma reesei QM6a])	GO:0022857(molecular_function:transmembrane transporter activity); GO:0016021(cellular_component:integral component of membrane)				COG0477(S:Function unknown)	COG0477(RING finger) protein)	PF07690.17(MFS_1:Major Facilitator Superfamily); PF00083.25(Sugar_tr:Sugar (and other) transporter); PF06609.14(TRI12:Fungal trichothecene efflux pump (TRI12))	sp|P53389|HOL1_YEAST(Protein HOL1 OS=Saccharomyces cerevisiae (strain ATCC 204508 / S288c) OX=559292 GN=HOL1 PE=1 SV=1)
e_gw1.5.690.1	58296		1392	1	0	1	1	no test	no test	0	0	0	0	0	0	0	0	0	0	0	0	0	0	XP_006963665.1(uncharacterized protein TRIREDRAFT_58296 [Trichoderma reesei QM6a])	GO:0022857(molecular_function:transmembrane transporter activity); GO:0016021(cellular_component:integral component of membrane)				COG0477(G:Carbohydrate transport and metabolism)	COG0477(major facilitator Superfamily)	PF07690.17(MFS_1:Major Facilitator Superfamily); PF00083.25(Sugar_tr:Sugar (and other) transporter)	sp|Q12256|TPO4_YEAST(Polyamine transporter 4 OS=Saccharomyces cerevisiae (strain ATCC 204508 / S288c) OX=559292 GN=TPO4 PE=1 SV=1)
gw1.8.477.1	35777		2166	1.28888	0.366117	0.0132728	0.135812	no	up	3454	4842	5585	7669	6855	6690	114.29	133.17	153.9	234.42	203.11	185.84	133.787	207.79	ETS02514.1(Sodium/hydrogen exchanger family protein [Trichoderma reesei RUT C-30])	GO:0016021(cellular_component:integral component of membrane); GO:0015299(molecular_function:solute:proton antiporter activity)				COG0475(P:Inorganic ion transport and metabolism)	COG0475(Sodium hydrogen exchanger)	PF00999.22(Na_H_Exchanger:Sodium/hydrogen exchanger family)	sp|Q9P7I1|KHA1_SCHPO(K(+)/H(+) antiporter 1 OS=Schizosaccharomyces pombe (strain 972 / ATCC 24843) OX=284812 GN=kha1 PE=3 SV=2)
estExt_Genewise1.C_10758	43974		1209	0.400844	-1.31889	1.98291e-10	4.61451e-08	yes	down	1055	1629	2004	612	799	810	63.09	81.43	100.68	34.56	43.97	41.62	81.7333	40.05	ETS06523.1(UAA transporter [Trichoderma reesei RUT C-30])	GO:0016021(cellular_component:integral component of membrane); GO:0055085(biological_process:transmembrane transport)	K15275	SLC35B1		COG0697(T:Signal transduction mechanisms)	COG0697(dual specificity phosphatase)	PF08449.12(UAA:UAA transporter family); PF00892.21(EamA:EamA-like transporter family); PF04142.16(Nuc_sug_transp:Nucleotide-sugar transporter)	sp|Q5B5W2|HUT1_EMENI(UDP-galactose transporter homolog 1 OS=Emericella nidulans (strain FGSC A4 / ATCC 38163 / CBS 112.46 / NRRL 194 / M139) OX=227321 GN=hut1 PE=3 SV=1)
gw1.12.102.1	27599		1524	0.938764	-0.0911659	0.720038	0.90975	no	down	290	357	371	248	483	419	14.44	14.77	15.38	11.4	21.5	17.51	14.8633	16.8033	XP_006966225.1(uncharacterized protein TRIREDRAFT_27599, partial [Trichoderma reesei QM6a])	GO:0016021(cellular_component:integral component of membrane); GO:0008324(molecular_function:cation transmembrane transporter activity)				COG0053(P:Inorganic ion transport and metabolism)	COG0053(cation diffusion facilitator family transporter)	PF01545.22(Cation_efflux:Cation efflux family); PF16916.6(ZT_dimer:Dimerisation domain of Zinc Transporter)	sp|Q5NA18|MTP5_ORYSJ(Metal tolerance protein 5 OS=Oryza sativa subsp. japonica OX=39947 GN=MTP5 PE=2 SV=1)
fgenesh5_pg.C_scaffold_9000282	107479		1011	1.76739	0.821619	0.0823246	0.400319	no	up	29	139	107	231	194	134	2.42	9.63	7.43	17.76	14.43	9.38	6.49333	13.8567	XP_006965375.1(uncharacterized protein TRIREDRAFT_107479 [Trichoderma reesei QM6a])	GO:0000007(molecular_function:low-affinity zinc ion transmembrane transporter activity); GO:0071578(biological_process:zinc II ion transmembrane import); GO:0005385(molecular_function:zinc ion transmembrane transporter activity); GO:0016021(cellular_component:integral component of membrane); GO:0005886(cellular_component:plasma membrane)	K14709	SLC39A1_2_3, ZIP1_2_3		ENOG4111GP2(P:Inorganic ion transport and metabolism)	ENOG4111GP2(zinc transporter)	PF02535.23(Zip:ZIP Zinc transporter)	sp|Q12436|ZRT2_YEAST(Zinc-regulated transporter 2 OS=Saccharomyces cerevisiae (strain ATCC 204508 / S288c) OX=559292 GN=ZRT2 PE=1 SV=1)
estExt_GeneWisePlus.C_60277	76758		1644	0.681814	-0.552549	0.0269737	0.214133	no	down	251	197	196	186	190	162	11.42	7.45	7.43	7.81	7.73	6.19	8.76667	7.24333	XP_006964292.1(maltose permease [Trichoderma reesei QM6a])	GO:0022857(molecular_function:transmembrane transporter activity); GO:0016021(cellular_component:integral component of membrane); GO:0008643(biological_process:carbohydrate transport)	K08141	MAL		ENOG410XNQK(S:Function unknown)	ENOG410XNQK(-)	PF00083.25(Sugar_tr:Sugar (and other) transporter); PF07690.17(MFS_1:Major Facilitator Superfamily)	sp|P53048|MAL11_YEAST(General alpha-glucoside permease OS=Saccharomyces cerevisiae (strain ATCC 204508 / S288c) OX=559292 GN=MAL11 PE=1 SV=1)
estExt_GeneWisePlus.C_210075	80863		1518	1.28692	0.363927	0.115338	0.475421	no	up	9595	13052	15903	24013	15156	19419	414.63	468.35	579.38	959.69	584.97	703.26	487.453	749.307	XP_006968202.1(uncharacterized protein TRIREDRAFT_80863 [Trichoderma reesei QM6a])	GO:0022857(molecular_function:transmembrane transporter activity); GO:0016021(cellular_component:integral component of membrane)				ENOG410ZITE(S:Function unknown)	ENOG410ZITE(Ras guanine-nucleotide exchange protein)	PF07690.17(MFS_1:Major Facilitator Superfamily); PF05978.17(UNC-93:Ion channel regulatory protein UNC-93)	sp|Q9URX1|YLX5_SCHPO(UNC93-like protein C922.05c OS=Schizosaccharomyces pombe (strain 972 / ATCC 24843) OX=284812 GN=SPAC922.05c PE=3 SV=1)
estExt_GeneWisePlus.C_60288	76766		1731	1.25943	0.332773	0.00623418	0.0795884	no	up	844	1204	1190	1700	1699	1461	35.88	42.63	42.05	66.59	64.48	52.02	40.1867	61.03	XP_006964137.1(uncharacterized protein TRIREDRAFT_76766 [Trichoderma reesei QM6a])	GO:0022857(molecular_function:transmembrane transporter activity); GO:0016021(cellular_component:integral component of membrane)	K06901	pbuG		COG2252(S:Function unknown)	COG2252(Xanthine uracil vitamin C permease)	PF00860.21(Xan_ur_permease:Permease family); PF00916.21(Sulfate_transp:Sulfate permease family)	sp|L7WRR4|NOTK_ASPVE(Efflux pump notK' OS=Aspergillus versicolor OX=46472 GN=notK' PE=1 SV=1)
e_gw1.3.191.1	56289		1554	0.781898	-0.354947	0.460585	0.799025	no	down	45	38	20	44	26	29	2.19	1.54	0.81	1.98	1.13	1.18	1.51333	1.43	XP_006962581.1(uncharacterized protein TRIREDRAFT_56289 [Trichoderma reesei QM6a])	GO:0022857(molecular_function:transmembrane transporter activity); GO:0016021(cellular_component:integral component of membrane)				ENOG410XSQX(U:Intracellular trafficking, secretion, and vesicular transport)	ENOG410XSQX(Allantoate)	PF07690.17(MFS_1:Major Facilitator Superfamily)	sp|O94491|YC7A_SCHPO(Uncharacterized transporter C417.10 OS=Schizosaccharomyces pombe (strain 972 / ATCC 24843) OX=284812 GN=SPCC417.10 PE=3 SV=1)
estExt_GeneWisePlus.C_60311	76775		1611	1.19546	0.257564	0.124697	0.49496	no	up	338	380	309	508	505	471	14.55	13.59	11.08	20.2	19.45	17.02	13.0733	18.89	XP_006964303.1(uncharacterized protein TRIREDRAFT_76775 [Trichoderma reesei QM6a])	GO:0022857(molecular_function:transmembrane transporter activity); GO:0016021(cellular_component:integral component of membrane); GO:0008519(molecular_function:ammonium transmembrane transporter activity); GO:0005886(cellular_component:plasma membrane)				ENOG410XQV1(U:Intracellular trafficking, secretion, and vesicular transport); ENOG410XNQK(U:Intracellular trafficking, secretion, and vesicular transport)	ENOG410XQV1(MFS transporter of unkown specificity); ENOG410XNQK(MFS transporter of unkown specificity)	PF07690.17(MFS_1:Major Facilitator Superfamily)	sp|Q08902|AMF1_YEAST(Low affinity ammonium transporter OS=Saccharomyces cerevisiae (strain ATCC 204508 / S288c) OX=559292 GN=AMF1 PE=1 SV=1)
estExt_GeneWisePlus.C_210095	80875		1512	0.881947	-0.181237	0.299561	0.69562	no	down	198	202	189	213	214	201	8.97	7.53	7.18	8.93	8.59	7.67	7.89333	8.39667	XP_006968146.1(uncharacterized protein TRIREDRAFT_80875 [Trichoderma reesei QM6a])	GO:0022857(molecular_function:transmembrane transporter activity); GO:0016021(cellular_component:integral component of membrane)				ENOG410ZVDQ(G:Carbohydrate transport and metabolism)	ENOG410ZVDQ(SV2 related protein homolog)	PF07690.17(MFS_1:Major Facilitator Superfamily); PF00083.25(Sugar_tr:Sugar (and other) transporter)	sp|Q9C101|YKT8_SCHPO(Uncharacterized MFS-type transporter PB1E7.08c OS=Schizosaccharomyces pombe (strain 972 / ATCC 24843) OX=284812 GN=SPAPB1E7.08c PE=1 SV=1)
estExt_fgenesh5_pg.C_90222	121834		948	0.782438	-0.353951	0.0127958	0.13176	no	down	24257	37225	34023	25502	32965	30546	1421.36	1808.92	1655.17	1369.75	1714.47	1492.45	1628.48	1525.56	XP_006965488.1(adenine nucleotide translocator [Trichoderma reesei QM6a])	GO:0005347(molecular_function:ATP transmembrane transporter activity); GO:0140021(biological_process:mitochondrial ADP transmembrane transport); GO:0016021(cellular_component:integral component of membrane); GO:0005743(cellular_component:mitochondrial inner membrane); GO:1990544(biological_process:mitochondrial ATP transmembrane transport); GO:0005471(molecular_function:ATP:ADP antiporter activit…	K05863	SLC25A4S, ANT		ENOG410XNW0(U:Intracellular trafficking, secretion, and vesicular transport)	ENOG410XNW0(transmembrane transport)	PF00153.28(Mito_carr:Mitochondrial carrier protein)	sp|P02723|ADT_NEUCR(ADP,ATP carrier protein OS=Neurospora crassa (strain ATCC 24698 / 74-OR23-1A / CBS 708.71 / DSM 1257 / FGSC 987) OX=367110 GN=aac PE=3 SV=1)
estExt_fgenesh5_pg.C_10532	119789		1485	1.636	0.710175	0.000596372	0.0133446	no	up	1458	2128	2024	4507	3563	2844	74.87	90.8	86.58	213.68	163.61	122.62	84.0833	166.637	XP_006961739.1(uncharacterized protein TRIREDRAFT_119789 [Trichoderma reesei QM6a])	GO:0022857(molecular_function:transmembrane transporter activity); GO:0016021(cellular_component:integral component of membrane)				COG0477(G:Carbohydrate transport and metabolism)	COG0477(Transporter)	PF07690.17(MFS_1:Major Facilitator Superfamily)	sp|A0A089FNE5|PRLL_FUNXX(MFS transporter prlL OS=Fungal sp. (strain NRRL 50135) OX=1547289 GN=prlL PE=3 SV=1)
estExt_GeneWisePlus.C_210099	80879		1791	1.00429	0.00617723	0.986986	0.995563	no	up	61	82	80	48	136	86	2.51	2.8	2.74	1.82	5.01	2.97	2.68333	3.26667	XP_006968147.1(uncharacterized protein TRIREDRAFT_80879 [Trichoderma reesei QM6a])	GO:0006857(biological_process:oligopeptide transport); GO:0022857(molecular_function:transmembrane transporter activity); GO:0016021(cellular_component:integral component of membrane)	K03305	TC.POT		COG3104(E:Amino acid transport and metabolism)	COG3104(transporter)	PF00854.22(PTR2:POT family)	sp|P32901|PTR2_YEAST(Peptide transporter PTR2 OS=Saccharomyces cerevisiae (strain ATCC 204508 / S288c) OX=559292 GN=PTR2 PE=1 SV=2)
estExt_GeneWisePlus.C_110513	78833		1395	1.05329	0.0748969	0.706528	0.902701	no	up	600	663	592	943	748	666	30.79	28.27	25.3	44.67	34.88	28.69	28.12	36.08	XP_006966049.1(uncharacterized protein TRIREDRAFT_78833 [Trichoderma reesei QM6a])	GO:0022857(molecular_function:transmembrane transporter activity); GO:0016021(cellular_component:integral component of membrane)	K02429	fucP		COG0738(G:Carbohydrate transport and metabolism)	COG0738(Transporter)	PF07690.17(MFS_1:Major Facilitator Superfamily); PF00083.25(Sugar_tr:Sugar (and other) transporter)	sp|P11551|FUCP_ECOLI(L-fucose-proton symporter OS=Escherichia coli (strain K12) OX=83333 GN=fucP PE=1 SV=3)
fgenesh5_pg.C_scaffold_28000013	111600		840	1.05615	0.0788152	0.699204	0.900114	no	up	170	294	230	290	338	245	18.29	26.27	20.63	28.76	32.39	22.14	21.73	27.7633	XP_006969070.1(uncharacterized protein TRIREDRAFT_111600 [Trichoderma reesei QM6a])	GO:0016021(cellular_component:integral component of membrane)	K12386	CTNS		ENOG410XQSD(U:Intracellular trafficking, secretion, and vesicular transport)	ENOG410XQSD(cystinosin)	PF04193.15(PQ-loop:PQ loop repeat)	sp|O60931|CTNS_HUMAN(Cystinosin OS=Homo sapiens OX=9606 GN=CTNS PE=1 SV=2)
estExt_GeneWisePlus.C_110519	78836		933	0.781677	-0.355356	0.229652	0.630817	no	down	1478	4130	2928	2503	2974	2323	118.87	275.88	196.21	185.67	213.42	156.89	196.987	185.327	XP_006966177.1(uncharacterized protein TRIREDRAFT_78836 [Trichoderma reesei QM6a])	GO:0005347(molecular_function:ATP transmembrane transporter activity); GO:0016021(cellular_component:integral component of membrane)	K15102	SLC25A3, PHC, PIC		ENOG410XPST(S:Function unknown)	ENOG410XPST(Phosphate carrier protein)	PF00153.28(Mito_carr:Mitochondrial carrier protein)	sp|P23641|MPCP_YEAST(Mitochondrial phosphate carrier protein OS=Saccharomyces cerevisiae (strain ATCC 204508 / S288c) OX=559292 GN=MIR1 PE=1 SV=1)
e_gw1.38.53.1	70644		1323	0.790116	-0.339863	0.0470742	0.30025	no	down	157	253	249	200	204	214	9.28	12.43	12.26	10.91	10.78	10.62	11.3233	10.77	XP_006969754.1(oligosaccharide translocation-like protein, partial [Trichoderma reesei QM6a])	GO:0005319(molecular_function:lipid transporter activity); GO:0016021(cellular_component:integral component of membrane); GO:0005789(cellular_component:endoplasmic reticulum membrane)	K06316	RFT1		ENOG410Y1D5(U:Intracellular trafficking, secretion, and vesicular transport)	ENOG410Y1D5(RFT1 homolog)	PF04506.14(Rft-1:Rft protein); PF01943.18(Polysacc_synt:Polysaccharide biosynthesis protein)	sp|Q6C6S3|RFT1_YARLI(Oligosaccharide translocation protein RFT1 OS=Yarrowia lipolytica (strain CLIB 122 / E 150) OX=284591 GN=RFT1 PE=3 SV=1)
e_gw1.3.742.1	56314		1509	1.03235	0.0459368	0.933965	0.981135	no	up	20	60	108	45	73	105	1.01	2.51	4.53	2.09	3.29	4.44	2.68333	3.27333	XP_006962587.1(pote amino acid transporter [Trichoderma reesei QM6a])	GO:0022857(molecular_function:transmembrane transporter activity); GO:0006865(biological_process:amino acid transport); GO:0016021(cellular_component:integral component of membrane)				COG0531(E:Amino acid transport and metabolism)	COG0531(amino acid)	PF13520.7(AA_permease_2:Amino acid permease); PF00324.22(AA_permease:Amino acid permease)	sp|P32837|UGA4_YEAST(GABA-specific permease OS=Saccharomyces cerevisiae (strain ATCC 204508 / S288c) OX=559292 GN=UGA4 PE=1 SV=1)
estExt_fgenesh5_pg.C_90243	121850		1671	1.2584	0.331596	0.104135	0.453816	no	up	1261	2422	2277	2540	3236	3066	45.87	73.22	68.98	85.34	105.38	93.63	62.69	94.7833	XP_006965495.1(hexose transporter [Trichoderma reesei QM6a])	GO:0022857(molecular_function:transmembrane transporter activity); GO:0016021(cellular_component:integral component of membrane); GO:0008643(biological_process:carbohydrate transport)				ENOG410XNQK(S:Function unknown)	ENOG410XNQK(U4 u6 small nuclear ribonucleoprotein)	PF00083.25(Sugar_tr:Sugar (and other) transporter); PF07690.17(MFS_1:Major Facilitator Superfamily); PF13347.7(MFS_2:MFS/sugar transport protein)	sp|P49374|HGT1_KLULA(High-affinity glucose transporter OS=Kluyveromyces lactis (strain ATCC 8585 / CBS 2359 / DSM 70799 / NBRC 1267 / NRRL Y-1140 / WM37) OX=284590 GN=HGT1 PE=3 SV=1)
estExt_GeneWisePlus.C_60353	76800		1623	0.982095	-0.0260649	0.863724	0.959366	no	down	180	241	278	260	299	260	8.31	9.25	10.69	11.09	12.35	10.08	9.41667	11.1733	XP_006964156.1(uncharacterized protein TRIREDRAFT_76800 [Trichoderma reesei QM6a])	GO:0022857(molecular_function:transmembrane transporter activity); GO:0016021(cellular_component:integral component of membrane); GO:0008643(biological_process:carbohydrate transport)				ENOG410XNQK(S:Function unknown)	ENOG410XNQK(-)	PF00083.25(Sugar_tr:Sugar (and other) transporter); PF07690.17(MFS_1:Major Facilitator Superfamily); PF13347.7(MFS_2:MFS/sugar transport protein)	sp|P39932|STL1_YEAST(Sugar transporter STL1 OS=Saccharomyces cerevisiae (strain ATCC 204508 / S288c) OX=559292 GN=STL1 PE=1 SV=2)
e_gw1.10.619.1	62480		885	0.77787	-0.362399	0.00768014	0.0939261	no	down	681	975	826	684	847	780	68.07	80.93	68.82	63.02	75.44	65.49	72.6067	67.9833	XP_006965717.1(uncharacterized protein TRIREDRAFT_62480 [Trichoderma reesei QM6a])	GO:0016021(cellular_component:integral component of membrane)	K15100	SLC25A1, CTP		ENOG410YAYP(S:Function unknown)	ENOG410YAYP(mitochondrial)	PF00153.28(Mito_carr:Mitochondrial carrier protein)	sp|O13844|YFG5_SCHPO(Uncharacterized mitochondrial carrier C19G12.05 OS=Schizosaccharomyces pombe (strain 972 / ATCC 24843) OX=284812 GN=SPAC19G12.05 PE=3 SV=1)
gw1.7.277.1	29716		1170	1.13036	0.176779	0.253346	0.648823	no	up	877	1042	1269	1211	1541	1558	60.48	59.69	72.9	77.05	94.9	90.21	64.3567	87.3867	XP_006964410.1(uncharacterized protein TRIREDRAFT_29716, partial [Trichoderma reesei QM6a])	GO:0016021(cellular_component:integral component of membrane)	K15289	SLC35F5		COG0697(E:Amino acid transport and metabolism); COG0697(G:Carbohydrate transport and metabolism)	COG0697(membrane); COG0697(membrane)	PF00892.21(EamA:EamA-like transporter family); PF13127.7(DUF3955:Protein of unknown function (DUF3955)); PF16913.6(PUNUT:Purine nucleobase transmembrane transport); PF06027.13(SLC35F:Solute carrier family 35); PF08449.12(UAA:UAA transporter family)	sp|Q03730|YMB8_YEAST(Uncharacterized vacuolar membrane protein YML018C OS=Saccharomyces cerevisiae (strain ATCC 204508 / S288c) OX=559292 GN=YML018C PE=1 SV=1)
e_gw1.3.662.1	56341		1620	0.839558	-0.252298	0.182287	0.580879	no	down	510	491	453	511	460	510	23.61	18.89	17.46	21.84	19.05	19.82	19.9867	20.2367	XP_006962772.1(uncharacterized protein TRIREDRAFT_56341 [Trichoderma reesei QM6a])	GO:0016021(cellular_component:integral component of membrane)	K15378	SLC45A1_2_4		ENOG410XPTR(U:Intracellular trafficking, secretion, and vesicular transport)	ENOG410XPTR(solute carrier family 45 member)	PF13347.7(MFS_2:MFS/sugar transport protein)	sp|O14091|SUT1_SCHPO(General alpha-glucoside permease OS=Schizosaccharomyces pombe (strain 972 / ATCC 24843) OX=284812 GN=sut1 PE=3 SV=1)
e_gw1.10.504.1	62488		1431	1.10696	0.146604	0.587722	0.854224	no	up	351	798	833	759	858	944	18.85	35.61	37.26	37.63	41.2	42.56	30.5733	40.4633	ETS07155.1(putative bicyclomycin resistance protein [Trichoderma reesei RUT C-30])	GO:0022857(molecular_function:transmembrane transporter activity); GO:0016021(cellular_component:integral component of membrane)				COG0477(G:Carbohydrate transport and metabolism)	COG0477(major facilitator Superfamily)	PF07690.17(MFS_1:Major Facilitator Superfamily); PF00083.25(Sugar_tr:Sugar (and other) transporter); PF05977.14(MFS_3:Transmembrane secretion effector)	sp|C5H884|RADE_FLOCH(Efflux pump radE OS=Floropilus chiversii OX=2587399 GN=radE PE=3 SV=1)
e_gw1.14.415.1	64545		1371	1.29815	0.376456	0.276448	0.671738	no	up	123	144	206	165	204	360	6.96	6.77	9.71	8.62	10.32	17.1	7.81333	12.0133	XP_006966857.1(uncharacterized protein TRIREDRAFT_64545 [Trichoderma reesei QM6a])	GO:0022857(molecular_function:transmembrane transporter activity); GO:0016021(cellular_component:integral component of membrane)				COG0477(S:Function unknown)	COG0477(gpr1 fun34 YaaH family protein)	PF07690.17(MFS_1:Major Facilitator Superfamily)	sp|P36032|MCH2_YEAST(Probable transporter MCH2 OS=Saccharomyces cerevisiae (strain ATCC 204508 / S288c) OX=559292 GN=MCH2 PE=1 SV=2)
estExt_fgenesh5_pg.C_10697	119845		939	1.01579	0.0226086	0.929557	0.978955	no	up	521	1249	852	972	1089	1068	39.88	79.4	54.33	68.63	74.79	68.64	57.87	70.6867	XP_006961364.1(mitochondrial oxaloacetate/sulfate/thiosulfate transporter-like protein [Trichoderma reesei QM6a])	GO:0016021(cellular_component:integral component of membrane)	K15117	SLC25A34_35, OAC1		ENOG410XS37(S:Function unknown)	ENOG410XS37(Solute carrier family 25 member)	PF00153.28(Mito_carr:Mitochondrial carrier protein)	sp|P32332|OAC1_YEAST(Mitochondrial oxaloacetate transport protein OS=Saccharomyces cerevisiae (strain ATCC 204508 / S288c) OX=559292 GN=OAC1 PE=1 SV=1)
e_gw1.10.107.1	62502		1638	0.87849	-0.186903	0.414233	0.777044	no	down	166	139	154	181	165	144	7.58	5.28	5.86	7.64	6.74	5.52	6.24	6.63333	XP_006965657.1(uncharacterized protein TRIREDRAFT_62502 [Trichoderma reesei QM6a])	GO:0022857(molecular_function:transmembrane transporter activity); GO:0016021(cellular_component:integral component of membrane); GO:0008643(biological_process:carbohydrate transport)				ENOG410XNQK(G:Carbohydrate transport and metabolism)	ENOG410XNQK(Aldose 1epimerase)	PF00083.25(Sugar_tr:Sugar (and other) transporter); PF07690.17(MFS_1:Major Facilitator Superfamily)	sp|P39932|STL1_YEAST(Sugar transporter STL1 OS=Saccharomyces cerevisiae (strain ATCC 204508 / S288c) OX=559292 GN=STL1 PE=1 SV=2)
e_gw1.19.40.1	66611		1545	0.945813	-0.0803725	0.88147	0.964737	no	down	9	10	12	14	8	13	0.44	0.41	0.49	0.63	0.35	0.53	0.446667	0.503333	XP_006967816.1(amino acid transporter [Trichoderma reesei QM6a])	GO:0022857(molecular_function:transmembrane transporter activity); GO:0006865(biological_process:amino acid transport); GO:0016021(cellular_component:integral component of membrane)	K16261	YAT		COG0833(E:Amino acid transport and metabolism)	COG0833(permease)	PF00324.22(AA_permease:Amino acid permease); PF13520.7(AA_permease_2:Amino acid permease)	sp|P18696|PUTX_EMENI(Proline-specific permease OS=Emericella nidulans (strain FGSC A4 / ATCC 38163 / CBS 112.46 / NRRL 194 / M139) OX=227321 GN=prnB PE=2 SV=2)
e_gw1.7.239.1	60467		1293	1	0	1	1	no test	no test	0	0	0	0	0	0	0	0	0	0	0	0	0	0	XP_006964676.1(uncharacterized protein TRIREDRAFT_60467 [Trichoderma reesei QM6a])	GO:0022857(molecular_function:transmembrane transporter activity); GO:0016021(cellular_component:integral component of membrane)				COG0477(S:Function unknown); ENOG410YB5Q(G:Carbohydrate transport and metabolism); ENOG410YB78(S:Function unknown)	COG0477(Transcription factor); ENOG410YB5Q(Major Facilitator Superfamily); ENOG410YB78(Major Facilitator Superfamily)	PF07690.17(MFS_1:Major Facilitator Superfamily); PF00083.25(Sugar_tr:Sugar (and other) transporter)	sp|Q5ATG7|APDF_EMENI(Aspyridones efflux protein apdF OS=Emericella nidulans (strain FGSC A4 / ATCC 38163 / CBS 112.46 / NRRL 194 / M139) OX=227321 GN=apdF PE=2 SV=1)
e_gw1.1.1724.1	54329		1218	0.964622	-0.0519641	0.570123	0.846918	no	down	1580	2033	2162	2268	2281	2106	103.54	110.68	118.04	137.16	133.53	115.89	110.753	128.86	XP_006961829.1(uncharacterized protein TRIREDRAFT_54329, partial [Trichoderma reesei QM6a])	GO:0016021(cellular_component:integral component of membrane); GO:0015095(molecular_function:magnesium ion transmembrane transporter activity)	K22733	NIPA, SLC57A2S		ENOG410XNR8(S:Function unknown)	ENOG410XNR8(NIPA-like domain containing)	PF05653.15(Mg_trans_NIPA:Magnesium transporter NIPA); PF00892.21(EamA:EamA-like transporter family)	sp|Q9LNK7|NIPA3_ARATH(Probable magnesium transporter NIPA3 OS=Arabidopsis thaliana OX=3702 GN=At1g34470 PE=2 SV=1)
gw1.21.107.1	29756		942	1.01992	0.0284561	0.821756	0.946422	no	up	230	280	292	309	334	337	21.09	21.33	22.32	26.13	27.31	25.96	21.58	26.4667	XP_006968131.1(uncharacterized protein TRIREDRAFT_29756, partial [Trichoderma reesei QM6a])	GO:0016021(cellular_component:integral component of membrane); GO:0003876(molecular_function:AMP deaminase activity); GO:0055085(biological_process:transmembrane transport); GO:0032264(biological_process:IMP salvage)	K01490;K15278	AMPD;SLC35B4, YEA4	map00230(Purine metabolism)	ENOG410XQ16(U:Intracellular trafficking, secretion, and vesicular transport)	ENOG410XQ16(Solute carrier family 35 member B4)	PF08449.12(UAA:UAA transporter family)	sp|O74750|YEA4_SCHPO(UDP-N-acetylglucosamine transporter yea4 OS=Schizosaccharomyces pombe (strain 972 / ATCC 24843) OX=284812 GN=yea4 PE=3 SV=1)
e_gw1.10.505.1	62548		1479	1.14555	0.196042	0.769598	0.928335	no	up	5	5	6	7	7	8	0.26	0.21	0.26	0.33	0.32	0.35	0.243333	0.333333	XP_006965895.1(uncharacterized protein TRIREDRAFT_62548, partial [Trichoderma reesei QM6a])	GO:0022857(molecular_function:transmembrane transporter activity); GO:0016021(cellular_component:integral component of membrane)				ENOG410XNQK(S:Function unknown); ENOG410YD21(G:Carbohydrate transport and metabolism)	ENOG410XNQK(Fungal Zn(2)-Cys(6) binuclear cluster domain); ENOG410YD21(MFS transporter of unkown specificity)	PF07690.17(MFS_1:Major Facilitator Superfamily)	sp|Q0D1P6|TERG_ASPTN(Efflux pump terG OS=Aspergillus terreus (strain NIH 2624 / FGSC A1156) OX=341663 GN=terG PE=2 SV=1)
estExt_fgenesh1_pm.C_30068	21588		1923	0.800232	-0.321509	0.00240145	0.0398824	no	down	1031	1309	1361	1076	1216	1251	37.05	38.95	40.66	35.96	38.78	37.47	38.8867	37.4033	XP_006962511.1(uncharacterized protein TRIREDRAFT_21588 [Trichoderma reesei QM6a])	GO:0016021(cellular_component:integral component of membrane)	K17086	TM9SF2_4		ENOG410XPIW(S:Function unknown)	ENOG410XPIW(transmembrane 9 superfamily)	PF02990.17(EMP70:Endomembrane protein 70)	sp|P32802|TMN1_YEAST(Transmembrane 9 superfamily member 1 OS=Saccharomyces cerevisiae (strain ATCC 204508 / S288c) OX=559292 GN=EMP70 PE=1 SV=2)
estExt_fgenesh5_pg.C_90391	121942		1989	1.37029	0.454481	0.00970525	0.108814	no	up	481	747	589	926	1185	868	12.83	16.57	13.09	22.83	28.32	19.44	14.1633	23.53	XP_006965415.1(transmembrane amino acid transporter-like protein [Trichoderma reesei QM6a])	GO:0016021(cellular_component:integral component of membrane)	K15015	SLC32A, VGAT		COG0814(E:Amino acid transport and metabolism)	COG0814(amino acid transport)	PF01490.19(Aa_trans:Transmembrane amino acid transporter protein); PF03222.14(Trp_Tyr_perm:Tryptophan/tyrosine permease family)	sp|P47082|AVT1_YEAST(Vacuolar amino acid transporter 1 OS=Saccharomyces cerevisiae (strain ATCC 204508 / S288c) OX=559292 GN=AVT1 PE=1 SV=1)
estExt_fgenesh1_pm.C_30089	21595		1614	1.33563	0.417515	0.13705	0.520508	no	up	141	149	208	196	246	353	5.84	5.1	7.11	7.09	8.95	11.86	6.01667	9.3	XP_006962512.1(uncharacterized protein TRIREDRAFT_21595 [Trichoderma reesei QM6a])	GO:0022857(molecular_function:transmembrane transporter activity); GO:0016021(cellular_component:integral component of membrane)				COG0477(H:Coenzyme transport and metabolism)	COG0477(Involved in the hydrolysis of glutamine to glutamate and ammonia. Channels an ammonia molecule to PdxS (By similarity))	PF07690.17(MFS_1:Major Facilitator Superfamily); PF00083.25(Sugar_tr:Sugar (and other) transporter)	sp|A0A0B5EMG9|FUB11_FUSOX(Efflux pump FUBT OS=Fusarium oxysporum OX=5507 GN=FUBT PE=1 SV=1)
fgenesh5_pg.C_scaffold_5000350	105565		1635	1.22327	0.290737	0.160233	0.550481	no	up	99	122	123	197	147	159	4.53	4.64	4.69	8.33	6.02	6.11	4.62	6.82	XP_006963915.1(uncharacterized protein TRIREDRAFT_105565 [Trichoderma reesei QM6a])	GO:0022857(molecular_function:transmembrane transporter activity); GO:0016021(cellular_component:integral component of membrane)				COG0477(G:Carbohydrate transport and metabolism)	COG0477(major facilitator Superfamily)	PF07690.17(MFS_1:Major Facilitator Superfamily); PF00083.25(Sugar_tr:Sugar (and other) transporter)	sp|O94343|YHMA_SCHPO(Uncharacterized MFS-type transporter C1271.10c OS=Schizosaccharomyces pombe (strain 972 / ATCC 24843) OX=284812 GN=SPBC1271.10c PE=1 SV=1)
e_gw1.1.1521.1	54365		1797	0.933732	-0.0989203	0.440047	0.789467	no	down	522	570	585	639	679	569	21.4	19.42	19.97	24.19	24.91	19.58	20.2633	22.8933	XP_006961415.1(transmembrane amino acid transporter protein [Trichoderma reesei QM6a])	GO:0016021(cellular_component:integral component of membrane)	K14997	SLC38A11		COG0814(E:Amino acid transport and metabolism)	COG0814(amino acid transport)	PF01490.19(Aa_trans:Transmembrane amino acid transporter protein)	sp|P39981|AVT2_YEAST(Vacuolar amino acid transporter 2 OS=Saccharomyces cerevisiae (strain ATCC 204508 / S288c) OX=559292 GN=AVT2 PE=2 SV=1)
estExt_GeneWisePlus.C_60551	76897		1551	1.1399	0.188902	0.587596	0.854224	no	up	2891	1821	2784	2881	2604	4941	139.21	73.13	112.09	128.61	112.07	200.4	108.143	147.027	XP_006964353.1(uncharacterized protein TRIREDRAFT_76897 [Trichoderma reesei QM6a])	GO:0022857(molecular_function:transmembrane transporter activity); GO:0016021(cellular_component:integral component of membrane)				COG0477(S:Function unknown)	COG0477(Rna-binding protein)	PF07690.17(MFS_1:Major Facilitator Superfamily); PF00083.25(Sugar_tr:Sugar (and other) transporter)	sp|Q9US44|YIZG_SCHPO(Uncharacterized transporter C1002.16c OS=Schizosaccharomyces pombe (strain 972 / ATCC 24843) OX=284812 GN=SPAC1002.16c PE=3 SV=1)
e_gw1.19.272.1	66657		1386	0.940979	-0.0877653	0.724031	0.911455	no	down	194	197	161	207	175	247	10.83	9.14	7.49	10.67	8.73	11.58	9.15333	10.3267	XP_006967937.1(uncharacterized protein TRIREDRAFT_66657 [Trichoderma reesei QM6a])	GO:0022857(molecular_function:transmembrane transporter activity); GO:0016021(cellular_component:integral component of membrane)				COG0477(S:Function unknown); ENOG4110PC4(S:Function unknown); ENOG410ZVRQ(G:Carbohydrate transport and metabolism)	COG0477(-); ENOG4110PC4(-); ENOG410ZVRQ(Major Facilitator Superfamily)	PF07690.17(MFS_1:Major Facilitator Superfamily)	sp|A0A411PQP0|AGN12_PAEDI(Agnestins efflux protein AgnL12 OS=Paecilomyces divaricatus OX=644132 GN=AgnL12 PE=3 SV=1)
estExt_fgenesh5_pg.C_300010	124002		2364	0.530133	-0.915573	0.00431908	0.0614431	no	down	848	509	518	392	412	433	24.84	12.35	12.57	10.7	10.86	10.61	16.5867	10.7233	XP_006969331.1(peptide transporter [Trichoderma reesei QM6a])	GO:0016021(cellular_component:integral component of membrane); GO:0055085(biological_process:transmembrane transport)				ENOG410XNZC(S:Function unknown)	ENOG410XNZC(Conserved hypothetical, protein)	PF03169.16(OPT:OPT oligopeptide transporter protein)	sp|O23482|OPT3_ARATH(Oligopeptide transporter 3 OS=Arabidopsis thaliana OX=3702 GN=OPT3 PE=2 SV=3)
e_gw1.3.363.1	56421		933	1.05636	0.0791032	0.507477	0.818982	no	up	427	554	501	577	648	652	39.68	42.75	38.8	49.43	53.68	50.88	40.41	51.33	XP_006962809.1(uncharacterized protein TRIREDRAFT_56421, partial [Trichoderma reesei QM6a])	GO:0005347(molecular_function:ATP transmembrane transporter activity); GO:0016021(cellular_component:integral component of membrane)	K14684	SLC25A23S		ENOG410ZRF1(S:Function unknown)	ENOG410ZRF1(Solute carrier family 25)	PF00153.28(Mito_carr:Mitochondrial carrier protein); PF18405.2(SLC25_like:Mitochondrial SLC25 homolog)	sp|Q12251|YP011_YEAST(Uncharacterized mitochondrial carrier YPR011C OS=Saccharomyces cerevisiae (strain ATCC 204508 / S288c) OX=559292 GN=YPR011C PE=1 SV=1)
fgenesh5_pg.C_scaffold_17000007	109677		1605	1.01834	0.0262194	0.933879	0.981135	no	up	126	117	106	197	122	112	5.9	4.55	4.13	8.51	5.11	4.4	4.86	6.00667	XP_006967385.1(uncharacterized protein TRIREDRAFT_109677 [Trichoderma reesei QM6a])	GO:0022857(molecular_function:transmembrane transporter activity); GO:0016021(cellular_component:integral component of membrane)	K08141	MAL		ENOG410XNQK(G:Carbohydrate transport and metabolism)	ENOG410XNQK(Transporter)	PF00083.25(Sugar_tr:Sugar (and other) transporter); PF07690.17(MFS_1:Major Facilitator Superfamily)	sp|P38156|MAL31_YEAST(Maltose permease MAL31 OS=Saccharomyces cerevisiae (strain ATCC 204508 / S288c) OX=559292 GN=MAL31 PE=1 SV=1)
fgenesh5_pg.C_scaffold_28000137	111724		1392	0.879701	-0.184915	0.585496	0.85332	no	down	75	49	53	68	57	66	4.17	2.26	2.45	3.49	2.83	3.08	2.96	3.13333	XP_006969166.1(uncharacterized protein TRIREDRAFT_111724 [Trichoderma reesei QM6a])	GO:0008942(molecular_function:nitrite reductase [NAD(P)H] activity); GO:0020037(molecular_function:heme binding); GO:0016021(cellular_component:integral component of membrane); GO:0051537(molecular_function:2 iron, 2 sulfur cluster binding); GO:0042128(biological_process:nitrate assimilation); GO:0022857(molecular_function:transmembrane transporter activity); GO:0015112(molecular_function:nitrate…	K02575	NRT, narK, nrtP, nasA	map00910(Nitrogen metabolism)	COG2223(P:Inorganic ion transport and metabolism)	COG2223(Transporter)	PF07690.17(MFS_1:Major Facilitator Superfamily)	sp|P22152|CRNA_EMENI(Nitrate transporter OS=Emericella nidulans (strain FGSC A4 / ATCC 38163 / CBS 112.46 / NRRL 194 / M139) OX=227321 GN=crnA PE=2 SV=2)
estExt_GeneWisePlus.C_120168	78958		1944	1.03374	0.0478783	0.666237	0.886972	no	up	1830	1992	2197	2468	2431	2578	60.94	55.13	60.92	75.92	72.48	72.06	58.9967	73.4867	XP_006966279.1(uncharacterized protein TRIREDRAFT_78958 [Trichoderma reesei QM6a])	GO:0006914(biological_process:autophagy); GO:0006865(biological_process:amino acid transport); GO:0016021(cellular_component:integral component of membrane); GO:0005774(cellular_component:vacuolar membrane)	K06902	UMF1	map04138(Autophagy - yeast)	COG2270(G:Carbohydrate transport and metabolism)	COG2270(Major Facilitator superfamily)	PF11700.9(ATG22:Vacuole effluxer Atg22 like); PF07690.17(MFS_1:Major Facilitator Superfamily); PF13347.7(MFS_2:MFS/sugar transport protein)	sp|V6QX21|ATG22_GIBZE(Autophagy-related protein 22 OS=Gibberella zeae (strain PH-1 / ATCC MYA-4620 / FGSC 9075 / NRRL 31084) OX=229533 GN=ATG22 PE=3 SV=1)
estExt_GeneWisePlus.C_60575	76910		1383	1.09227	0.127325	0.621833	0.868009	no	up	110	91	132	147	123	168	6.12	4.23	6.11	7.55	6.16	7.83	5.48667	7.18	XP_006964205.1(uncharacterized protein TRIREDRAFT_76910 [Trichoderma reesei QM6a])	GO:0022857(molecular_function:transmembrane transporter activity); GO:0016021(cellular_component:integral component of membrane)				ENOG4111MMB(S:Function unknown); COG0477(S:Function unknown); ENOG410XRHC(E:Amino acid transport and metabolism)	ENOG4111MMB(Phosphotransferase enzyme family); COG0477(Phosphotransferase enzyme family); ENOG410XRHC(solute carrier family 16, member 10 (aromatic amino acid transporter))	PF07690.17(MFS_1:Major Facilitator Superfamily)	sp|A5ABG1|PYNF_ASPNC(MFS-type transporter pynF OS=Aspergillus niger (strain CBS 513.88 / FGSC A1513) OX=425011 GN=pynF PE=2 SV=1)
e_gw1.10.548.1	62583		1077	1.01115	0.016	0.92942	0.978937	no	up	889	1136	1036	1398	1356	962	68.21	72.4	66.23	98.94	92.86	61.98	68.9467	84.5933	XP_006965641.1(uncharacterized protein TRIREDRAFT_62583 [Trichoderma reesei QM6a])	GO:0016021(cellular_component:integral component of membrane)				ENOG410XP1S(S:Function unknown)	ENOG410XP1S(solute carrier family 35 member)	PF03151.17(TPT:Triose-phosphate Transporter family); PF08449.12(UAA:UAA transporter family)	sp|Q9LDH3|PT112_ARATH(Probable sugar phosphate/phosphate translocator At1g12500 OS=Arabidopsis thaliana OX=3702 GN=At1g12500 PE=1 SV=1)
e_gw1.1.1679.1	54391		1236	1.20038	0.263496	0.067271	0.362224	no	up	373	556	484	722	693	608	24	29.72	25.94	42.87	39.83	32.84	26.5533	38.5133	XP_006961697.1(uncharacterized protein TRIREDRAFT_54391 [Trichoderma reesei QM6a])	GO:0015140(molecular_function:malate transmembrane transporter activity); GO:0016021(cellular_component:integral component of membrane)				COG1275(T:Signal transduction mechanisms)	COG1275(Phosphatase)	PF03595.18(SLAC1:Voltage-dependent anion channel)	sp|P50537|MAE1_SCHPO(Malic acid transport protein OS=Schizosaccharomyces pombe (strain 972 / ATCC 24843) OX=284812 GN=mae1 PE=1 SV=1)
gw1.19.46.1	27770		1284	1.07606	0.105759	0.78344	0.934552	no	up	45	40	43	75	59	33	2.76	2.04	2.2	4.25	3.23	1.7	2.33333	3.06	ETR99312.1(putative sugar transporter [Trichoderma reesei RUT C-30])	GO:0016021(cellular_component:integral component of membrane); GO:0005623(cellular_component:cell); GO:0010255(biological_process:glucose mediated signaling pathway); GO:0022857(molecular_function:transmembrane transporter activity); GO:0051594(biological_process:detection of glucose); GO:0008643(biological_process:carbohydrate transport)				ENOG410XNQK(M:Cell wall/membrane/envelope biogenesis)	ENOG410XNQK(mandelate racemase muconate lactonizing)	PF00083.25(Sugar_tr:Sugar (and other) transporter); PF07690.17(MFS_1:Major Facilitator Superfamily)	sp|B8MYS7|MF127_ASPFN(MFS glucose transporter mfs1 OS=Aspergillus flavus (strain ATCC 200026 / FGSC A1120 / NRRL 3357 / JCM 12722 / SRRC 167) OX=332952 GN=mfs1 PE=2 SV=1)
estExt_GeneWisePlus.C_120183	78970		1146	1.32154	0.402215	0.0921336	0.423492	no	up	3002	2596	2724	3289	5160	4999	185.24	133.08	140.02	187.3	284.49	259	152.78	243.597	XP_006966284.1(uncharacterized protein TRIREDRAFT_78970 [Trichoderma reesei QM6a])	GO:0003824(molecular_function:catalytic activity); GO:0016021(cellular_component:integral component of membrane)	K15102	SLC25A3, PHC, PIC		ENOG410XPST(S:Function unknown)	ENOG410XPST(Phosphate carrier protein)	PF00153.28(Mito_carr:Mitochondrial carrier protein)	sp|Q9FMU6|MPCP3_ARATH(Mitochondrial phosphate carrier protein 3, mitochondrial OS=Arabidopsis thaliana OX=3702 GN=MPT3 PE=1 SV=1)
estExt_GeneWisePlus.C_220031	81022		1545	0.88534	-0.175696	0.45297	0.796567	no	down	316	283	317	307	275	399	14.09	10.43	11.71	12.57	10.91	14.85	12.0767	12.7767	XP_006968291.1(uncharacterized protein TRIREDRAFT_81022 [Trichoderma reesei QM6a])	GO:0022857(molecular_function:transmembrane transporter activity); GO:0016021(cellular_component:integral component of membrane)	K08192	DAL		ENOG410XR77(U:Intracellular trafficking, secretion, and vesicular transport)	ENOG410XR77(Allantoate permease)	PF07690.17(MFS_1:Major Facilitator Superfamily)	sp|O94491|YC7A_SCHPO(Uncharacterized transporter C417.10 OS=Schizosaccharomyces pombe (strain 972 / ATCC 24843) OX=284812 GN=SPCC417.10 PE=3 SV=1)
estExt_fgenesh5_pg.C_100048	121986		1482	1.59792	0.676191	0.000116805	0.00354991	no	up	95	123	103	214	201	200	4.43	4.65	4.11	9.01	8.26	7.77	4.39667	8.34667	XP_006965764.1(uncharacterized protein TRIREDRAFT_121986 [Trichoderma reesei QM6a])	GO:0022857(molecular_function:transmembrane transporter activity); GO:0016021(cellular_component:integral component of membrane)				COG0477(G:Carbohydrate transport and metabolism)	COG0477(major facilitator Superfamily)	PF07690.17(MFS_1:Major Facilitator Superfamily)	sp|A0A089FNE5|PRLL_FUNXX(MFS transporter prlL OS=Fungal sp. (strain NRRL 50135) OX=1547289 GN=prlL PE=3 SV=1)
e_gw1.7.133.1	60551		1845	1.04824	0.0679731	0.652963	0.881478	no	up	433	444	461	605	579	509	17.21	14.67	15.26	22.21	20.6	16.99	15.7133	19.9333	XP_006964449.1(amino acid transporter [Trichoderma reesei QM6a])	GO:0022857(molecular_function:transmembrane transporter activity); GO:0016021(cellular_component:integral component of membrane)				COG0531(C:Energy production and conversion)	COG0531(Dehydrogenase)	PF13520.7(AA_permease_2:Amino acid permease); PF00324.22(AA_permease:Amino acid permease)	sp|Q28I80|YLAT2_XENTR(Y+L amino acid transporter 2 OS=Xenopus tropicalis OX=8364 GN=slc7a6 PE=2 SV=1)
e_gw1.5.634.1	58511		1614	1.24729	0.3188	0.10877	0.464549	no	up	256	219	261	395	394	325	11.9	8.46	10.11	16.96	16.39	12.69	10.1567	15.3467	XP_006963658.1(amino acid permease [Trichoderma reesei QM6a])	GO:0022857(molecular_function:transmembrane transporter activity); GO:0016021(cellular_component:integral component of membrane)				COG0531(E:Amino acid transport and metabolism)	COG0531(amino acid)	PF13520.7(AA_permease_2:Amino acid permease); PF00324.22(AA_permease:Amino acid permease)	sp|Q9ZU50|BAT1_ARATH(Amino-acid permease BAT1 OS=Arabidopsis thaliana OX=3702 GN=BAT1 PE=2 SV=2)
estExt_Genewise1.C_11097	44175		1485	1.10403	0.142778	0.65386	0.881736	no	up	24	43	49	44	63	45	1.15	1.74	1.96	1.97	2.69	1.83	1.61667	2.16333	OTA05583.1(MFS H+ sugar transporter [Trichoderma parareesei])	GO:0022857(molecular_function:transmembrane transporter activity); GO:0016021(cellular_component:integral component of membrane); GO:0008643(biological_process:carbohydrate transport)	K08178	JEN		ENOG410XSSD(G:Carbohydrate transport and metabolism)	ENOG410XSSD(Transporter)	PF00083.25(Sugar_tr:Sugar (and other) transporter); PF07690.17(MFS_1:Major Facilitator Superfamily)	sp|P36035|JEN1_YEAST(Carboxylic acid transporter protein homolog OS=Saccharomyces cerevisiae (strain ATCC 204508 / S288c) OX=559292 GN=JEN1 PE=1 SV=1)
e_gw1.3.973.1	56467		969	0.992314	-0.0111315	0.964922	0.988142	no	down	40	62	69	66	77	59	3.53	4.54	5.08	5.37	6.06	4.37	4.38333	5.26667	XP_006962997.1(uncharacterized protein TRIREDRAFT_56467 [Trichoderma reesei QM6a])	GO:0005347(molecular_function:ATP transmembrane transporter activity); GO:0016021(cellular_component:integral component of membrane)	K15108	SLC25A19, DNC, TPC1		ENOG410ZRF1(S:Function unknown)	ENOG410ZRF1(Solute carrier family 25)	PF00153.28(Mito_carr:Mitochondrial carrier protein)	sp|A7ER02|TPC1_SCLS1(Mitochondrial thiamine pyrophosphate carrier 1 OS=Sclerotinia sclerotiorum (strain ATCC 18683 / 1980 / Ss-1) OX=665079 GN=tpc1 PE=3 SV=1)
estExt_GeneWisePlus.C_70012	76949		1170	0.715238	-0.483505	8.21657e-06	0.000403156	no	down	4264	4762	4614	3692	4051	4021	189.14	166.98	168.71	144.77	151.91	147.25	174.943	147.977	XP_006964441.1(uncharacterized protein TRIREDRAFT_76949 [Trichoderma reesei QM6a])	GO:0016021(cellular_component:integral component of membrane)				ENOG410XP1S(S:Function unknown)	ENOG410XP1S(Arginine rich protein)	PF03151.17(TPT:Triose-phosphate Transporter family)	sp|Q9SUV2|PT432_ARATH(Probable sugar phosphate/phosphate translocator At4g32390 OS=Arabidopsis thaliana OX=3702 GN=At4g32390 PE=3 SV=1)
estExt_fgenesh5_pg.C_100096	122013		1596	0.785888	-0.347604	0.111721	0.468335	no	down	3133	2512	2838	3025	2462	2638	114.57	75.9	86.29	101.58	80.13	80.51	92.2533	87.4067	XP_006965624.1(uncharacterized protein TRIREDRAFT_122013 [Trichoderma reesei QM6a])	GO:0022857(molecular_function:transmembrane transporter activity); GO:0016021(cellular_component:integral component of membrane)				ENOG410XNQK(G:Carbohydrate transport and metabolism)	ENOG410XNQK(Transporter)	PF00083.25(Sugar_tr:Sugar (and other) transporter); PF07690.17(MFS_1:Major Facilitator Superfamily)	sp|Q4U3U6|QAY_NEUAF(Quinate permease OS=Neurospora africana OX=5143 GN=qa-y PE=3 SV=1)
e_gw1.41.13.1	70829		1578	1.06662	0.0930396	0.852696	0.956813	no	up	41	15	26	30	36	43	1.96	0.6	1.03	1.32	1.54	1.72	1.19667	1.52667	XP_006969830.1(uncharacterized protein TRIREDRAFT_70829 [Trichoderma reesei QM6a])	GO:0022857(molecular_function:transmembrane transporter activity); GO:0016021(cellular_component:integral component of membrane)				COG0477(G:Carbohydrate transport and metabolism)	COG0477(major facilitator Superfamily)	PF07690.17(MFS_1:Major Facilitator Superfamily); PF00083.25(Sugar_tr:Sugar (and other) transporter)	sp|F5HN69|CPAT_ASPOZ(MFS transporter cpaT OS=Aspergillus oryzae OX=5062 GN=cpaT PE=3 SV=1)
e_gw1.41.31.1	70830		1500	1.19435	0.256222	0.469372	0.801223	no	up	59	32	51	61	72	75	2.99	1.35	2.16	2.86	3.27	3.19	2.16667	3.10667	XP_006969824.1(uncharacterized protein TRIREDRAFT_70830 [Trichoderma reesei QM6a])	GO:0022857(molecular_function:transmembrane transporter activity); GO:0016021(cellular_component:integral component of membrane)				COG0477(S:Function unknown)	COG0477(-)	PF07690.17(MFS_1:Major Facilitator Superfamily)	sp|G1UB37|FLU1_CANAL(Major facilitator superfamily multidrug transporter FLU1 OS=Candida albicans (strain SC5314 / ATCC MYA-2876) OX=237561 GN=FLU1 PE=2 SV=1)
e_gw1.1.433.1	54461		1437	0.426335	-1.22994	0.763094	1	no	down	1	0	0	0	0	0	0.05	0	0	0	0	0	0.0166667	0	XP_006961807.1(uncharacterized protein TRIREDRAFT_54461 [Trichoderma reesei QM6a])	GO:0022857(molecular_function:transmembrane transporter activity); GO:0016021(cellular_component:integral component of membrane)				COG0477(G:Carbohydrate transport and metabolism)	COG0477(major facilitator Superfamily)	PF07690.17(MFS_1:Major Facilitator Superfamily); PF00083.25(Sugar_tr:Sugar (and other) transporter)	sp|A0A0A2IBP6|CNSO_PENEN(MFS-type transporter cnsO OS=Penicillium expansum OX=27334 GN=cnsO PE=3 SV=1)
e_gw1.14.75.1	64704		1869	0.956169	-0.0646623	0.687864	0.89593	no	down	931	1552	1485	1608	1474	1406	36.46	50.51	48.44	58.16	51.67	46.23	45.1367	52.02	XP_006966730.1(uncharacterized protein TRIREDRAFT_64704 [Trichoderma reesei QM6a])	GO:0016021(cellular_component:integral component of membrane)				COG1696(M:Cell wall/membrane/envelope biogenesis)	COG1696(Membrane bOund o-acyl transferase mboat family protein)	PF03062.20(MBOAT:MBOAT, membrane-bound O-acyltransferase family)	sp|P53154|GUP1_YEAST(Glycerol uptake protein 1 OS=Saccharomyces cerevisiae (strain ATCC 204508 / S288c) OX=559292 GN=GUP1 PE=1 SV=1)
e_gw1.5.685.1	58560		1365	0.561287	-0.833189	0.117974	0.480881	no	down	250	101	72	103	110	92	14.22	4.77	3.41	5.41	5.59	4.39	7.46667	5.13	XP_006963692.1(uncharacterized protein TRIREDRAFT_58560 [Trichoderma reesei QM6a])	GO:0022857(molecular_function:transmembrane transporter activity); GO:0016021(cellular_component:integral component of membrane)				ENOG410ZK1V(G:Carbohydrate transport and metabolism); COG0477(G:Carbohydrate transport and metabolism); ENOG410ZJKX(G:Carbohydrate transport and metabolism)	ENOG410ZK1V(Sugar (and other) transporter); COG0477(major facilitator Superfamily); ENOG410ZJKX(Major Facilitator Superfamily)	PF07690.17(MFS_1:Major Facilitator Superfamily); PF00083.25(Sugar_tr:Sugar (and other) transporter)	sp|Q08777|MCH5_YEAST(Riboflavin transporter MCH5 OS=Saccharomyces cerevisiae (strain ATCC 204508 / S288c) OX=559292 GN=MCH5 PE=1 SV=2)
estExt_GeneWisePlus.C_70105	76992		1482	0.929086	-0.106115	0.349657	0.732164	no	down	745	1067	979	1038	1010	1044	33.12	39.28	36.27	42.96	39.99	38.79	36.2233	40.58	XP_006964645.1(uncharacterized protein TRIREDRAFT_76992 [Trichoderma reesei QM6a])	GO:0022857(molecular_function:transmembrane transporter activity); GO:0016021(cellular_component:integral component of membrane)				ENOG410XNQK(G:Carbohydrate transport and metabolism)	ENOG410XNQK(Transporter)	PF07690.17(MFS_1:Major Facilitator Superfamily); PF00083.25(Sugar_tr:Sugar (and other) transporter); PF06609.14(TRI12:Fungal trichothecene efflux pump (TRI12))	sp|Q09752|FNX1_SCHPO(Multidrug resistance protein fnx1 OS=Schizosaccharomyces pombe (strain 972 / ATCC 24843) OX=284812 GN=fnx1 PE=2 SV=2)
e_gw1.5.677.1	58561		1554	1.05806	0.0814191	0.77625	0.931019	no	up	114	79	104	112	158	115	5.54	3.19	4.21	5.03	6.87	4.7	4.31333	5.53333	XP_006963990.1(uncharacterized protein TRIREDRAFT_58561 [Trichoderma reesei QM6a])	GO:0022857(molecular_function:transmembrane transporter activity); GO:0016021(cellular_component:integral component of membrane)				ENOG410YEA7(S:Function unknown)	ENOG410YEA7(Sugar (and other) transporter)	PF07690.17(MFS_1:Major Facilitator Superfamily); PF00083.25(Sugar_tr:Sugar (and other) transporter)	sp|Q12256|TPO4_YEAST(Polyamine transporter 4 OS=Saccharomyces cerevisiae (strain ATCC 204508 / S288c) OX=559292 GN=TPO4 PE=1 SV=1)
estExt_GeneWisePlus.C_20784	74953		1758	0.766233	-0.384145	0.175836	0.574021	no	down	126	207	136	124	120	184	4.57	6.23	4.12	4.15	3.89	5.6	4.97333	4.54667	XP_006962414.1(uncharacterized protein TRIREDRAFT_74953 [Trichoderma reesei QM6a])	GO:0022857(molecular_function:transmembrane transporter activity); GO:0016021(cellular_component:integral component of membrane)				ENOG410XNQK(G:Carbohydrate transport and metabolism)	ENOG410XNQK(Transporter)	PF07690.17(MFS_1:Major Facilitator Superfamily); PF06609.14(TRI12:Fungal trichothecene efflux pump (TRI12)); PF00083.25(Sugar_tr:Sugar (and other) transporter)	sp|Q6UEH3|AFLT_ASPPU(Efflux pump aflT OS=Aspergillus parasiticus (strain ATCC 56775 / NRRL 5862 / SRRC 143 / SU-1) OX=1403190 GN=aflT PE=2 SV=1)
e_gw1.26.189.1	68813		1341	0.58654	-0.769698	0.00649887	0.0819401	no	down	3648	2459	2474	1817	2163	2254	212.09	118.78	119.82	97.5	112.39	110.03	150.23	106.64	XP_006968907.1(uncharacterized protein TRIREDRAFT_68813 [Trichoderma reesei QM6a])	GO:0003824(molecular_function:catalytic activity); GO:0022857(molecular_function:transmembrane transporter activity); GO:0016021(cellular_component:integral component of membrane); GO:0050662(molecular_function:coenzyme binding)				ENOG410XPWC(G:Carbohydrate transport and metabolism); ENOG41100VM(G:Carbohydrate transport and metabolism)	ENOG410XPWC(solute carrier family 17); ENOG41100VM(solute carrier family 17)	PF07690.17(MFS_1:Major Facilitator Superfamily)	sp|O94491|YC7A_SCHPO(Uncharacterized transporter C417.10 OS=Schizosaccharomyces pombe (strain 972 / ATCC 24843) OX=284812 GN=SPCC417.10 PE=3 SV=1)
e_gw1.42.29.1	70860		1515	0.811209	-0.301855	0.0690969	0.365688	no	down	1024	1486	1437	1305	1088	1408	51.34	61.9	60.01	60.4	48.78	59.26	57.75	56.1467	XP_006969843.1(uncharacterized protein TRIREDRAFT_70860 [Trichoderma reesei QM6a])	GO:0022857(molecular_function:transmembrane transporter activity); GO:0016021(cellular_component:integral component of membrane)				ENOG410XQDP(G:Carbohydrate transport and metabolism)	ENOG410XQDP(Major Facilitator Superfamily)	PF07690.17(MFS_1:Major Facilitator Superfamily); PF06779.15(MFS_4:Uncharacterised MFS-type transporter YbfB)	sp|O74923|YJ7D_SCHPO(Uncharacterized transporter C757.13 OS=Schizosaccharomyces pombe (strain 972 / ATCC 24843) OX=284812 GN=SPCC757.13 PE=3 SV=1)
e_gw1.26.152.1	68812		1857	0.639457	-0.64508	0.0109574	0.11788	no	down	3943	3350	5159	2316	3608	3702	155.58	109.85	169.53	84.4	127.41	122.63	144.987	111.48	XP_006968872.1(uncharacterized protein TRIREDRAFT_68812 [Trichoderma reesei QM6a])	GO:0022857(molecular_function:transmembrane transporter activity); GO:0016021(cellular_component:integral component of membrane); GO:0008643(biological_process:carbohydrate transport)				ENOG410XNQK(S:Function unknown)	ENOG410XNQK(-)	PF00083.25(Sugar_tr:Sugar (and other) transporter); PF07690.17(MFS_1:Major Facilitator Superfamily)	sp|Q9XIH6|PLT2_ARATH(Putative polyol transporter 2 OS=Arabidopsis thaliana OX=3702 GN=PLT2 PE=3 SV=1)
estExt_fgenesh5_pg.C_20066	120017		2388	1.06892	0.0961573	0.706645	0.902701	no	up	10326	10149	10596	17958	11864	10279	276.2	225.65	236.01	443.82	284.28	230.8	245.953	319.633	XP_006962283.1(uncharacterized protein TRIREDRAFT_120017 [Trichoderma reesei QM6a])	GO:0016021(cellular_component:integral component of membrane); GO:0055085(biological_process:transmembrane transport)				ENOG410XNZC(S:Function unknown)	ENOG410XNZC(oligo-peptide transporter)	PF03169.16(OPT:OPT oligopeptide transporter protein)	sp|P40900|ISP4_SCHPO(Sexual differentiation process protein isp4 OS=Schizosaccharomyces pombe (strain 972 / ATCC 24843) OX=284812 GN=isp4 PE=2 SV=2)
kg2.C_scaffold_4000099	72922		1527	1.09944	0.136768	0.610799	0.86407	no	up	68	120	144	113	161	157	3.38	4.95	5.96	5.18	7.15	6.55	4.76333	6.29333	XP_006963451.1(gaba permease [Trichoderma reesei QM6a])	GO:0022857(molecular_function:transmembrane transporter activity); GO:0006865(biological_process:amino acid transport); GO:0016021(cellular_component:integral component of membrane)				COG0531(E:Amino acid transport and metabolism)	COG0531(phosphoribosylformimino-5-aminoimidazole carboxamide ribotide isomerase)	PF13520.7(AA_permease_2:Amino acid permease); PF00324.22(AA_permease:Amino acid permease)	sp|P19807|HNM1_YEAST(Choline transport protein OS=Saccharomyces cerevisiae (strain ATCC 204508 / S288c) OX=559292 GN=HNM1 PE=1 SV=1)
e_gw1.26.168.1	68831		1662	0.619934	-0.689814	0.326022	0.716163	no	down	22	6	12	13	7	11	0.99	0.22	0.45	0.54	0.28	0.41	0.553333	0.41	XP_006968845.1(amino acid transporter [Trichoderma reesei QM6a])	GO:0022857(molecular_function:transmembrane transporter activity); GO:0016021(cellular_component:integral component of membrane)				COG0531(E:Amino acid transport and metabolism)	COG0531(amino acid)	PF13520.7(AA_permease_2:Amino acid permease); PF00324.22(AA_permease:Amino acid permease)	sp|P38734|MUP3_YEAST(Low-affinity methionine permease OS=Saccharomyces cerevisiae (strain ATCC 204508 / S288c) OX=559292 GN=MUP3 PE=1 SV=1)
estExt_GeneWisePlus.C_220238	81125		1578	0.831617	-0.266008	0.0389289	0.267349	no	down	791	1183	1099	968	1141	939	36.97	46.18	42.83	41.66	47.82	37.09	41.9933	42.19	XP_006968400.1(amino acid permease [Trichoderma reesei QM6a])	GO:0022857(molecular_function:transmembrane transporter activity); GO:0006865(biological_process:amino acid transport); GO:0016021(cellular_component:integral component of membrane)				COG0531(T:Signal transduction mechanisms)	COG0531(protein phosphatase 1, regulatory subunit)	PF13520.7(AA_permease_2:Amino acid permease); PF00324.22(AA_permease:Amino acid permease)	sp|O60113|YG64_SCHPO(Uncharacterized amino-acid permease C15C4.04c OS=Schizosaccharomyces pombe (strain 972 / ATCC 24843) OX=284812 GN=SPBC15C4.04c PE=3 SV=1)
e_gw1.14.395.1	64758		1548	1.19228	0.253718	0.0907721	0.421756	no	up	414	679	616	807	874	740	20.23	27.57	25.07	36.4	38.19	30.35	24.29	34.98	XP_006966815.1(uncharacterized protein TRIREDRAFT_64758 [Trichoderma reesei QM6a])	GO:0022857(molecular_function:transmembrane transporter activity); GO:0016021(cellular_component:integral component of membrane)				COG0477(G:Carbohydrate transport and metabolism)	COG0477(major facilitator Superfamily)	PF07690.17(MFS_1:Major Facilitator Superfamily); PF06609.14(TRI12:Fungal trichothecene efflux pump (TRI12)); PF00083.25(Sugar_tr:Sugar (and other) transporter)	sp|Q0CJ61|ATB_ASPTN(Efflux pump atB OS=Aspergillus terreus (strain NIH 2624 / FGSC A1156) OX=341663 GN=atB PE=3 SV=1)
estExt_Genewise1.C_11338	44278		2211	1.07735	0.107491	0.797123	0.940893	no	up	11919	5807	4899	11318	10963	8636	349.5	141.53	119.62	306.61	287.92	212.58	203.55	269.037	XP_006961088.1(uncharacterized protein TRIREDRAFT_44278 [Trichoderma reesei QM6a])	GO:0016021(cellular_component:integral component of membrane); GO:0016740(molecular_function:transferase activity); GO:0055085(biological_process:transmembrane transport)				COG1297(S:Function unknown)	COG1297(oligo-peptide transporter)	PF03169.16(OPT:OPT oligopeptide transporter protein)	sp|Q6R3K9|YSL2_ARATH(Metal-nicotianamine transporter YSL2 OS=Arabidopsis thaliana OX=3702 GN=YSL2 PE=1 SV=1)
e_gw1.10.443.1	62711		1794	1.52345	0.607346	2.69266e-06	0.000162457	no	up	940	1154	1361	2094	2328	1872	38.6	39.39	46.55	79.42	85.56	64.54	41.5133	76.5067	XP_006965828.1(transmembrane amino acid transporter protein [Trichoderma reesei QM6a])	GO:0016021(cellular_component:integral component of membrane)	K14209	SLC36A, PAT	map04138(Autophagy - yeast)	COG0814(S:Function unknown)	COG0814(glucan endo-1,3-alpha-glucosidase agn1 precursor)	PF01490.19(Aa_trans:Transmembrane amino acid transporter protein)	sp|P36062|AVT3_YEAST(Vacuolar amino acid transporter 3 OS=Saccharomyces cerevisiae (strain ATCC 204508 / S288c) OX=559292 GN=AVT3 PE=1 SV=1)
estExt_fgenesh5_pg.C_100296	122104		1752	1.16173	0.216272	0.223574	0.623848	no	up	211	219	239	355	299	281	8.91	7.67	8.37	13.79	11.25	9.92	8.31667	11.6533	XP_006965702.1(uncharacterized protein TRIREDRAFT_122104 [Trichoderma reesei QM6a])	GO:0022857(molecular_function:transmembrane transporter activity); GO:0016021(cellular_component:integral component of membrane)	K03458	TC.NCS2		COG2233(F:Nucleotide transport and metabolism)	COG2233(permease)	PF00860.21(Xan_ur_permease:Permease family)	sp|Q07307|UAPA_EMENI(Uric acid-xanthine permease OS=Emericella nidulans (strain FGSC A4 / ATCC 38163 / CBS 112.46 / NRRL 194 / M139) OX=227321 GN=uapA PE=1 SV=3)
e_gw1.19.43.1	66819		1674	0.447598	-1.15973	0.0157709	0.153287	no	down	4907	2708	2012	1151	1498	2777	218.52	100.21	74.62	47.33	59.68	103.82	131.117	70.2767	XP_006967809.1(uncharacterized protein TRIREDRAFT_66819 [Trichoderma reesei QM6a])	GO:0022857(molecular_function:transmembrane transporter activity); GO:0006865(biological_process:amino acid transport); GO:0016021(cellular_component:integral component of membrane)	K16261	YAT		COG0833(O:Posttranslational modification, protein turnover, chaperones)	COG0833(peptidase (S8 and S53, subtilisin, kexin, sedolisin)	PF00324.22(AA_permease:Amino acid permease); PF13520.7(AA_permease_2:Amino acid permease)	sp|Q9URZ3|PUT4_SCHPO(Probable proline-specific permease put4 OS=Schizosaccharomyces pombe (strain 972 / ATCC 24843) OX=284812 GN=put4 PE=3 SV=1)
fgenesh1_pm.C_scaffold_6000078	3330		1302	1.95145	0.964549	0.397734	1	no	up	3	1	1	6	2	4	0.18	0.05	0.05	0.33	0.11	0.2	0.0933333	0.213333	XP_006964008.1(uncharacterized protein TRIREDRAFT_3330 [Trichoderma reesei QM6a])	GO:0022857(molecular_function:transmembrane transporter activity); GO:0016021(cellular_component:integral component of membrane)				ENOG411008K(U:Intracellular trafficking, secretion, and vesicular transport); ENOG410ZJAI(G:Carbohydrate transport and metabolism); COG0477(G:Carbohydrate transport and metabolism)	ENOG411008K(Major Facilitator Superfamily); ENOG410ZJAI(Major Facilitator Superfamily); COG0477(Major Facilitator Superfamily)	PF07690.17(MFS_1:Major Facilitator Superfamily); PF12832.8(MFS_1_like:MFS_1 like family)	sp|Q5ATG7|APDF_EMENI(Aspyridones efflux protein apdF OS=Emericella nidulans (strain FGSC A4 / ATCC 38163 / CBS 112.46 / NRRL 194 / M139) OX=227321 GN=apdF PE=2 SV=1)
e_gw1.26.179.1	68869		1407	0.732409	-0.449278	0.0705748	0.370859	no	down	211	417	424	246	316	344	11.57	18.99	19.36	12.45	15.49	15.83	16.64	14.59	XP_006968855.1(uncharacterized protein TRIREDRAFT_68869 [Trichoderma reesei QM6a])	GO:0022857(molecular_function:transmembrane transporter activity); GO:0016021(cellular_component:integral component of membrane)				COG0477(G:Carbohydrate transport and metabolism)	COG0477(major facilitator Superfamily)	PF07690.17(MFS_1:Major Facilitator Superfamily)	sp|Q9US44|YIZG_SCHPO(Uncharacterized transporter C1002.16c OS=Schizosaccharomyces pombe (strain 972 / ATCC 24843) OX=284812 GN=SPAC1002.16c PE=3 SV=1)
estExt_Genewise1.C_330062	52489		1550	0.790654	-0.338881	0.266594	0.662862	no	down	73	146	143	95	95	146	3.56	5.92	5.81	4.28	4.14	5.98	5.09667	4.8	ETR97385.1(putative nucleoside transporter [Trichoderma reesei RUT C-30])	GO:0022857(molecular_function:transmembrane transporter activity); GO:0016021(cellular_component:integral component of membrane)				COG1457(S:Function unknown)	COG1457(-)	PF02133.16(Transp_cyt_pur:Permease for cytosine/purines, uracil, thiamine, allantoin)	sp|C8V329|FCY2_EMENI(Purine-cytosine permease fcyB OS=Emericella nidulans (strain FGSC A4 / ATCC 38163 / CBS 112.46 / NRRL 194 / M139) OX=227321 GN=fcyB PE=1 SV=1)
estExt_GeneWisePlus.C_20933	75021		1950	0.963668	-0.0533912	0.749308	0.919728	no	down	662	745	991	1011	875	871	21.13	19.77	26.34	29.81	25.01	23.34	22.4133	26.0533	XP_006962440.1(uncharacterized protein TRIREDRAFT_75021 [Trichoderma reesei QM6a])	GO:0022857(molecular_function:transmembrane transporter activity); GO:0016021(cellular_component:integral component of membrane)				ENOG410XNQK(S:Function unknown)	ENOG410XNQK(ARS binding protein Abp2)	PF00083.25(Sugar_tr:Sugar (and other) transporter)	sp|P54723|YFIG_BACSU(Putative metabolite transport protein YfiG OS=Bacillus subtilis (strain 168) OX=224308 GN=yfiG PE=3 SV=1)
fgenesh5_pg.C_scaffold_30000027	111888		1095	1.00301	0.00433511	0.991534	0.997905	no	up	118	50	86	118	93	105	8.86	3.12	5.38	8.17	6.23	6.62	5.78667	7.00667	XP_006969302.1(uncharacterized protein TRIREDRAFT_111888 [Trichoderma reesei QM6a])	GO:0022857(molecular_function:transmembrane transporter activity); GO:0016021(cellular_component:integral component of membrane)				COG0477(G:Carbohydrate transport and metabolism)	COG0477(major facilitator Superfamily)	PF07690.17(MFS_1:Major Facilitator Superfamily)	sp|O94343|YHMA_SCHPO(Uncharacterized MFS-type transporter C1271.10c OS=Schizosaccharomyces pombe (strain 972 / ATCC 24843) OX=284812 GN=SPBC1271.10c PE=1 SV=1)
fgenesh5_pg.C_scaffold_30000029	111890		1830	0.797787	-0.325925	0.371706	0.747687	no	down	46	41	64	64	34	46	1.85	1.37	2.14	2.37	1.22	1.55	1.78667	1.71333	XP_006969340.1(uncharacterized protein TRIREDRAFT_111890 [Trichoderma reesei QM6a])	GO:0006817(biological_process:phosphate ion transport); GO:0016021(cellular_component:integral component of membrane); GO:0005315(molecular_function:inorganic phosphate transmembrane transporter activity)	K14640	SLC20A, PIT		COG0306(P:Inorganic ion transport and metabolism)	COG0306(inorganic phosphate transmembrane transporter activity)	PF01384.21(PHO4:Phosphate transporter family)	sp|P15710|PHO4_NEUCR(Phosphate-repressible phosphate permease pho-4 OS=Neurospora crassa (strain ATCC 24698 / 74-OR23-1A / CBS 708.71 / DSM 1257 / FGSC 987) OX=367110 GN=pho-4 PE=1 SV=1)
e_gw1.45.11.1	70933		1440	0.220262	-2.18271	0.00325981	0.0499083	yes	down	132	29	35	29	13	14	7.04	1.28	1.55	1.43	0.62	0.63	3.29	0.893333	ETR96772.1(MFS general substrate transporter [Trichoderma reesei RUT C-30])	GO:0022857(molecular_function:transmembrane transporter activity); GO:0016021(cellular_component:integral component of membrane)				COG0477(O:Posttranslational modification, protein turnover, chaperones)	COG0477(peptidase)	PF07690.17(MFS_1:Major Facilitator Superfamily)	sp|Q10097|YAOI_SCHPO(Uncharacterized transporter C11D3.18C OS=Schizosaccharomyces pombe (strain 972 / ATCC 24843) OX=284812 GN=SPAC11D3.18c PE=3 SV=1)
e_gw1.45.9.1	70932		1314	0.677643	-0.561403	0.00345274	0.0523697	no	down	544	644	792	584	439	574	32.43	31.9	39.33	32.13	23.39	28.73	34.5533	28.0833	XP_006969914.1(uncharacterized protein TRIREDRAFT_70932, partial [Trichoderma reesei QM6a])	GO:0022857(molecular_function:transmembrane transporter activity); GO:0016021(cellular_component:integral component of membrane)				ENOG410XNQK(S:Function unknown)	ENOG410XNQK(-)	PF07690.17(MFS_1:Major Facilitator Superfamily)	sp|G4N2A8|MFS1_MAGO7(MFS-type transporter 1 OS=Magnaporthe oryzae (strain 70-15 / ATCC MYA-4617 / FGSC 8958) OX=242507 GN=MFS1 PE=3 SV=1)
e_gw1.14.484.1	64790		726	1.17677	0.234837	0.593702	0.856209	no	up	3918	3291	4767	9313	2660	4875	522.8	364.47	530.33	1144.18	315.47	546.45	472.533	668.7	XP_006966858.1(uncharacterized protein TRIREDRAFT_64790 [Trichoderma reesei QM6a])	GO:0016021(cellular_component:integral component of membrane)	K07034	K07034		COG1584(S:Function unknown)	COG1584(gpr1 fun34 YaaH family protein)	PF01184.20(Gpr1_Fun34_YaaH:GPR1/FUN34/yaaH family)	sp|Q5B2K4|ACPA_EMENI(Acetate permease A OS=Emericella nidulans (strain FGSC A4 / ATCC 38163 / CBS 112.46 / NRRL 194 / M139) OX=227321 GN=acpA PE=2 SV=1)
e_gw1.45.21.1	70934		2667	0.610596	-0.711711	0.756883	1	no	down	1	3	0	0	3	0	0.03	0.07	0	0	0.07	0	0.0333333	0.0233333	XP_006969912.1(uncharacterized protein TRIREDRAFT_70934 [Trichoderma reesei QM6a])	GO:0016021(cellular_component:integral component of membrane); GO:0055085(biological_process:transmembrane transport)				ENOG410XNZC(S:Function unknown)	ENOG410XNZC(-)	PF03169.16(OPT:OPT oligopeptide transporter protein)	sp|Q06593|OPT2_YEAST(Oligopeptide transporter 2 OS=Saccharomyces cerevisiae (strain ATCC 204508 / S288c) OX=559292 GN=OPT2 PE=1 SV=1)
gw1.9.556.1	40216		741	0.997039	-0.00427881	0.982583	0.994179	no	down	181	289	263	232	318	320	23.41	31.03	28.36	27.63	36.57	34.77	27.6	32.99	XP_006965251.1(uncharacterized protein TRIREDRAFT_40216, partial [Trichoderma reesei QM6a])	GO:0016021(cellular_component:integral component of membrane); GO:0015095(molecular_function:magnesium ion transmembrane transporter activity)	K22733	NIPA, SLC57A2S		ENOG410XNR8(S:Function unknown)	ENOG410XNR8(NIPA-like domain containing)	PF05653.15(Mg_trans_NIPA:Magnesium transporter NIPA)	sp|Q8GYS1|NIPA7_ARATH(Probable magnesium transporter NIPA7 OS=Arabidopsis thaliana OX=3702 GN=At4g38730 PE=2 SV=1)
fgenesh5_pg.C_scaffold_5000537	105752		1143	3.81157	1.93038	0.399416	1	no	up	0	0	1	0	3	2	0	0	0.06	0	0.19	0.12	0.02	0.103333	XP_006963989.1(uncharacterized protein TRIREDRAFT_105752 [Trichoderma reesei QM6a])	GO:0015140(molecular_function:malate transmembrane transporter activity); GO:0016021(cellular_component:integral component of membrane)				COG1275(P:Inorganic ion transport and metabolism)	COG1275(C4-dicarboxylate transporter malic acid transport protein)	PF03595.18(SLAC1:Voltage-dependent anion channel)	sp|P50537|MAE1_SCHPO(Malic acid transport protein OS=Schizosaccharomyces pombe (strain 972 / ATCC 24843) OX=284812 GN=mae1 PE=1 SV=1)
e_gw1.10.478.1	62747		1662	0.8729	-0.196111	0.359882	0.740774	no	down	291	279	316	237	356	344	13.07	10.41	11.82	9.83	14.3	12.97	11.7667	12.3667	XP_006965867.1(uncharacterized protein TRIREDRAFT_62747 [Trichoderma reesei QM6a])	GO:0022857(molecular_function:transmembrane transporter activity); GO:0016021(cellular_component:integral component of membrane)				COG0477(S:Function unknown); ENOG410XNTJ(U:Intracellular trafficking, secretion, and vesicular transport)	COG0477(amidohydrolase 2); ENOG410XNTJ(Transporter)	PF07690.17(MFS_1:Major Facilitator Superfamily); PF06609.14(TRI12:Fungal trichothecene efflux pump (TRI12))	sp|S0DZN4|BIK6_GIBF5(Efflux pump bik6 OS=Gibberella fujikuroi (strain CBS 195.34 / IMI 58289 / NRRL A-6831) OX=1279085 GN=bik6 PE=2 SV=1)
fgenesh5_pg.C_scaffold_2000300	103712		698	1.11715	0.159823	0.875998	1	no	up	5	5	1	4	2	9	0.71	0.59	0.12	0.52	0.25	1.07	0.473333	0.613333	XP_006962356.1(uncharacterized protein TRIREDRAFT_103712 [Trichoderma reesei QM6a])	GO:0016021(cellular_component:integral component of membrane); GO:0008324(molecular_function:cation transmembrane transporter activity)	K14688	SLC30A1, ZNT1		COG1230(P:Inorganic ion transport and metabolism)	COG1230(cation diffusion facilitator family transporter)		sp|P32798|COT1_YEAST(Cobalt uptake protein COT1 OS=Saccharomyces cerevisiae (strain ATCC 204508 / S288c) OX=559292 GN=COT1 PE=1 SV=2)
gw1.27.36.1	27939		1350	1.08029	0.111417	0.545853	0.835842	no	up	142	138	153	203	187	174	8.19	6.61	7.35	10.8	9.64	8.42	7.38333	9.62	OTA00010.1(hypothetical protein A9Z42_0027550 [Trichoderma parareesei])	GO:0022857(molecular_function:transmembrane transporter activity); GO:0016021(cellular_component:integral component of membrane)				ENOG410XNQK(S:Function unknown)	ENOG410XNQK(Allergenic cerato-platanin Asp F13)	PF00083.25(Sugar_tr:Sugar (and other) transporter); PF07690.17(MFS_1:Major Facilitator Superfamily)	sp|P32466|HXT3_YEAST(Low-affinity glucose transporter HXT3 OS=Saccharomyces cerevisiae (strain ATCC 204508 / S288c) OX=559292 GN=HXT3 PE=1 SV=1)
e_gw1.19.288.1	66854		1425	0.91583	-0.126848	0.801705	0.942021	no	down	36	64	44	25	94	40	1.94	2.87	1.98	1.25	4.54	1.81	2.26333	2.53333	XP_006967847.1(uncharacterized protein TRIREDRAFT_66854 [Trichoderma reesei QM6a])	GO:0022857(molecular_function:transmembrane transporter activity); GO:0016021(cellular_component:integral component of membrane)				COG0477(G:Carbohydrate transport and metabolism); ENOG410XRHC(E:Amino acid transport and metabolism); ENOG4111MMB(S:Function unknown)	COG0477(major facilitator Superfamily); ENOG410XRHC(solute carrier family 16, member 10 (aromatic amino acid transporter)); ENOG4111MMB(Conserved hypothetical, protein)	PF07690.17(MFS_1:Major Facilitator Superfamily)	sp|B8N0F1|ASAE_ASPFN(MFS transporter asaE OS=Aspergillus flavus (strain ATCC 200026 / FGSC A1120 / NRRL 3357 / JCM 12722 / SRRC 167) OX=332952 GN=asaE PE=2 SV=1)
estExt_fgenesh5_pg.C_100390	122153		1392	0.971298	-0.0420136	0.750174	0.91979	no	down	2776	3609	3312	3410	3654	4213	137.97	149.05	137.11	156.48	162.42	175.8	141.377	164.9	XP_006965738.1(uncharacterized protein TRIREDRAFT_122153 [Trichoderma reesei QM6a])	GO:0022857(molecular_function:transmembrane transporter activity); GO:0016021(cellular_component:integral component of membrane)				COG0738(G:Carbohydrate transport and metabolism)	COG0738(Transporter)	PF07690.17(MFS_1:Major Facilitator Superfamily)	sp|Q08280|BSC6_YEAST(Bypass of stop codon protein 6 OS=Saccharomyces cerevisiae (strain ATCC 204508 / S288c) OX=559292 GN=BSC6 PE=1 SV=1)
e_gw1.14.439.1	64818		1287	1.19366	0.255388	0.25702	0.652385	no	up	377	672	588	597	967	758	23.06	34.15	29.96	33.7	52.85	38.93	29.0567	41.8267	XP_006966732.1(uncharacterized protein TRIREDRAFT_64818 [Trichoderma reesei QM6a])	GO:0016021(cellular_component:integral component of membrane)	K15119	SLC25A39_40		ENOG410XQVP(S:Function unknown)	ENOG410XQVP(Solute carrier family 25 member)	PF00153.28(Mito_carr:Mitochondrial carrier protein)	sp|Q7SXW0|S2539_DANRE(Solute carrier family 25 member 39 OS=Danio rerio OX=7955 GN=slc25a39 PE=2 SV=1)
e_gw1.27.55.1	68925		1524	1.074	0.102997	0.915103	1	no	up	2	4	5	1	6	7	0.1	0.17	0.21	0.05	0.27	0.29	0.16	0.203333	XP_006969024.1(uncharacterized protein TRIREDRAFT_68925 [Trichoderma reesei QM6a])	GO:0022857(molecular_function:transmembrane transporter activity); GO:0005634(cellular_component:nucleus); GO:0016021(cellular_component:integral component of membrane); GO:0000981(molecular_function:RNA polymerase II transcription factor activity, sequence-specific DNA binding); GO:0008270(molecular_function:zinc ion binding)				COG0477(S:Function unknown)	COG0477(cysteine hydrolase family protein)	PF07690.17(MFS_1:Major Facilitator Superfamily)	sp|Q59YT1|QDR2_CANAL(MFS antiporter QDR2 OS=Candida albicans (strain SC5314 / ATCC MYA-2876) OX=237561 GN=QDR2 PE=3 SV=1)
estExt_Genewise1.C_100156	48444		1578	0.268627	-1.89632	5.97942e-14	2.86485e-11	yes	down	2222	2949	2450	565	821	1071	86.32	93.84	80.76	20.22	28.14	35.02	86.9733	27.7933	XP_006965783.1(uncharacterized protein TRIREDRAFT_48444 [Trichoderma reesei QM6a])	GO:0022857(molecular_function:transmembrane transporter activity); GO:0016021(cellular_component:integral component of membrane)				ENOG410XNQK(G:Carbohydrate transport and metabolism)	ENOG410XNQK(Transporter)	PF00083.25(Sugar_tr:Sugar (and other) transporter); PF07690.17(MFS_1:Major Facilitator Superfamily)	sp|P53048|MAL11_YEAST(General alpha-glucoside permease OS=Saccharomyces cerevisiae (strain ATCC 204508 / S288c) OX=559292 GN=MAL11 PE=1 SV=1)
e_gw1.46.10.1	70972		1800	1.61906	0.695159	0.111512	0.468335	no	up	36	34	93	103	78	129	1.47	1.16	3.17	3.89	2.86	4.43	1.93333	3.72667	XP_006969925.1(uncharacterized protein TRIREDRAFT_70972 [Trichoderma reesei QM6a])	GO:0022857(molecular_function:transmembrane transporter activity); GO:0016021(cellular_component:integral component of membrane)	K08158	MDR1, FLR1, CAF5		COG0477(K:Transcription); ENOG4110Z27(U:Intracellular trafficking, secretion, and vesicular transport)	COG0477(Transcriptional regulator, ARAC family); ENOG4110Z27(Major Facilitator Superfamily)	PF07690.17(MFS_1:Major Facilitator Superfamily)	sp|Q10487|MFS1_SCHPO(Transporter mfs1 OS=Schizosaccharomyces pombe (strain 972 / ATCC 24843) OX=284812 GN=mfs1 PE=3 SV=1)
fgenesh5_pg.C_scaffold_6000024	105798		1683	0.0804754	-3.63531	0.0729012	1	no	down	4	0	7	1	0	0	0.18	0	0.26	0.04	0	0	0.146667	0.0133333	XP_006964225.1(major facilitator superfamily transporter [Trichoderma reesei QM6a])	GO:0022857(molecular_function:transmembrane transporter activity); GO:0016021(cellular_component:integral component of membrane)				ENOG410XNQK(C:Energy production and conversion)	ENOG410XNQK(Dehydrogenase)	PF07690.17(MFS_1:Major Facilitator Superfamily); PF06609.14(TRI12:Fungal trichothecene efflux pump (TRI12)); PF00083.25(Sugar_tr:Sugar (and other) transporter)	sp|W7MLD3|FUS6_GIBM7(Efflux pump FUS6 OS=Gibberella moniliformis (strain M3125 / FGSC 7600) OX=334819 GN=FUS6 PE=3 SV=1)
fgenesh1_pm.C_scaffold_6000153	3405		1530	0.619268	-0.691365	0.00343701	0.0522284	no	down	170433	148802	132067	132285	103454	105688	8444.26	6126.2	5450.21	6051.3	4584.05	4396.36	6673.56	5010.57	ETS03552.1(general substrate transporter [Trichoderma reesei RUT C-30])	GO:0022857(molecular_function:transmembrane transporter activity); GO:0016021(cellular_component:integral component of membrane)				ENOG410XNQK(G:Carbohydrate transport and metabolism)	ENOG410XNQK(Transporter)	PF00083.25(Sugar_tr:Sugar (and other) transporter); PF07690.17(MFS_1:Major Facilitator Superfamily); PF06609.14(TRI12:Fungal trichothecene efflux pump (TRI12))	sp|P07921|LACP_KLULA(Lactose permease OS=Kluyveromyces lactis (strain ATCC 8585 / CBS 2359 / DSM 70799 / NBRC 1267 / NRRL Y-1140 / WM37) OX=284590 GN=LAC12 PE=3 SV=1)
estExt_GeneWisePlus.C_230188	81239		1173	0.870187	-0.200603	0.11608	0.476067	no	down	2267	3231	3381	3187	3280	2729	102.9	120.86	126.17	133.64	129.18	102.77	116.643	121.863	XP_006968542.1(uncharacterized protein TRIREDRAFT_81239 [Trichoderma reesei QM6a])	GO:0016021(cellular_component:integral component of membrane); GO:0055085(biological_process:transmembrane transport)	K15356	VRG4, GONST1		COG5070(U:Intracellular trafficking, secretion, and vesicular transport)	COG5070(Solute carrier family 35)	PF08449.12(UAA:UAA transporter family)	sp|A4RM13|GMT_MAGO7(GDP-mannose transporter OS=Magnaporthe oryzae (strain 70-15 / ATCC MYA-4617 / FGSC 8958) OX=242507 GN=VRG4 PE=3 SV=1)
e_gw1.46.11.1	70998		1569	0.309491	-1.69203	0.00887219	0.10294	no	down	74	31	19	20	14	15	3.56	1.24	0.76	0.89	0.6	0.61	1.85333	0.7	XP_006969922.1(amino acid transporter [Trichoderma reesei QM6a])	GO:0022857(molecular_function:transmembrane transporter activity); GO:0016021(cellular_component:integral component of membrane)				COG0531(S:Function unknown)	COG0531(Conserved hypothetical, protein)	PF13520.7(AA_permease_2:Amino acid permease); PF00324.22(AA_permease:Amino acid permease)	sp|Q9C0Z0|YKM2_SCHPO(Uncharacterized amino-acid permease PB24D3.02c OS=Schizosaccharomyces pombe (strain 972 / ATCC 24843) OX=284812 GN=SPAPB24D3.02c PE=3 SV=1)
e_gw1.46.25.1	71008		1722	0.181778	-2.45975	0.201908	1	no	down	1	3	1	0	1	0	0.04	0.11	0.04	0	0.04	0	0.0633333	0.0133333	XP_006969927.1(uncharacterized protein TRIREDRAFT_71008 [Trichoderma reesei QM6a])	GO:0022857(molecular_function:transmembrane transporter activity); GO:0016021(cellular_component:integral component of membrane)				ENOG410XRRJ(G:Carbohydrate transport and metabolism); ENOG410XNQK(G:Carbohydrate transport and metabolism)	ENOG410XRRJ(Siderophore iron transporter); ENOG410XNQK(Siderophore iron transporter)	PF07690.17(MFS_1:Major Facilitator Superfamily); PF06609.14(TRI12:Fungal trichothecene efflux pump (TRI12)); PF13347.7(MFS_2:MFS/sugar transport protein)	sp|Q870L2|MIRB_EMENI(Siderophore iron transporter mirB OS=Emericella nidulans (strain FGSC A4 / ATCC 38163 / CBS 112.46 / NRRL 194 / M139) OX=227321 GN=mirB PE=3 SV=1)
estExt_GeneWisePlus.C_130013	79202		1203	0.647736	-0.626522	0.0511425	0.31312	no	down	1670	1604	1160	1614	994	895	101.78	80.63	58.54	90.48	54.32	45.46	80.3167	63.42	XP_006966595.1(uncharacterized protein TRIREDRAFT_79202 [Trichoderma reesei QM6a])	GO:0022857(molecular_function:transmembrane transporter activity); GO:0016021(cellular_component:integral component of membrane)				COG0738(G:Carbohydrate transport and metabolism); ENOG410YCTC(S:Function unknown)	COG0738(Transporter); ENOG410YCTC(Major Facilitator Superfamily)	PF07690.17(MFS_1:Major Facilitator Superfamily)	sp|Q08280|BSC6_YEAST(Bypass of stop codon protein 6 OS=Saccharomyces cerevisiae (strain ATCC 204508 / S288c) OX=559292 GN=BSC6 PE=1 SV=1)
e_gw1.1.509.1	54632		1369	0.726582	-0.460803	0.0108233	0.117324	no	down	711	1063	736	708	712	763	40.3	50.06	34.75	37.04	36.07	36.31	41.7033	36.4733	XP_006961738.1(uncharacterized protein TRIREDRAFT_54632 [Trichoderma reesei QM6a])	GO:0022857(molecular_function:transmembrane transporter activity); GO:0016021(cellular_component:integral component of membrane); GO:0008080(molecular_function:N-acetyltransferase activity)				COG0738(G:Carbohydrate transport and metabolism)	COG0738(Transporter)	PF07690.17(MFS_1:Major Facilitator Superfamily)	sp|Q08280|BSC6_YEAST(Bypass of stop codon protein 6 OS=Saccharomyces cerevisiae (strain ATCC 204508 / S288c) OX=559292 GN=BSC6 PE=1 SV=1)
estExt_GeneWisePlus.C_230208	81259		1629	0.916609	-0.125621	0.192411	0.59153	no	down	1581	2181	2030	2126	2237	1983	72.7	83.34	77.75	90.28	92.02	76.56	77.93	86.2867	XP_006968545.1(uncharacterized protein TRIREDRAFT_81259 [Trichoderma reesei QM6a])	GO:0032979(biological_process:protein insertion into mitochondrial membrane from inner side); GO:0005743(cellular_component:mitochondrial inner membrane); GO:0006813(biological_process:potassium ion transport); GO:0016021(cellular_component:integral component of membrane); GO:0005739(cellular_component:mitochondrion); GO:1902600(biological_process:hydrogen ion transmembrane transport); GO:0043022…	K17800	LETM1, MDM38	map04139(Mitophagy - yeast)	ENOG410XRSP(S:Function unknown)	ENOG410XRSP(Leucine zipper-ef-hand containing transmembrane protein)	PF07766.14(LETM1:LETM1-like protein)	sp|O13920|MDM28_SCHPO(LETM1 domain-containing protein mdm28, mitochondrial OS=Schizosaccharomyces pombe (strain 972 / ATCC 24843) OX=284812 GN=mdm28 PE=2 SV=3)
e_gw1.14.375.1	64874		1611	1.07848	0.108994	0.685363	0.894528	no	up	4469	3636	4303	5020	4209	7012	208.23	140.78	167	215.98	175.43	274.3	172.003	221.903	XP_006966894.1(uncharacterized protein TRIREDRAFT_64874 [Trichoderma reesei QM6a])	GO:0022857(molecular_function:transmembrane transporter activity); GO:0016021(cellular_component:integral component of membrane)				ENOG410XNQK(G:Carbohydrate transport and metabolism)	ENOG410XNQK(Transporter)	PF07690.17(MFS_1:Major Facilitator Superfamily); PF06609.14(TRI12:Fungal trichothecene efflux pump (TRI12))	sp|F2SH39|MFS1_TRIRC(MFS-type efflux pump MFS1 OS=Trichophyton rubrum (strain ATCC MYA-4607 / CBS 118892) OX=559305 GN=MFS1 PE=2 SV=1)
e_gw1.3.731.1	56684		1512	0.284409	-1.81396	4.93089e-07	3.81187e-05	yes	down	2349	3000	4088	636	893	1648	118.04	125.27	171.12	29.51	40.13	69.53	138.143	46.39	XP_006962589.1(uncharacterized protein TRIREDRAFT_56684 [Trichoderma reesei QM6a])	GO:0022857(molecular_function:transmembrane transporter activity); GO:0016021(cellular_component:integral component of membrane); GO:0016491(molecular_function:oxidoreductase activity)				ENOG410XNQK(G:Carbohydrate transport and metabolism)	ENOG410XNQK(Transporter)	PF00083.25(Sugar_tr:Sugar (and other) transporter); PF07690.17(MFS_1:Major Facilitator Superfamily); PF06609.14(TRI12:Fungal trichothecene efflux pump (TRI12))	sp|P07921|LACP_KLULA(Lactose permease OS=Kluyveromyces lactis (strain ATCC 8585 / CBS 2359 / DSM 70799 / NBRC 1267 / NRRL Y-1140 / WM37) OX=284590 GN=LAC12 PE=3 SV=1)
e_gw1.15.80.1	64882		1263	0.79392	-0.332935	0.605574	0.860948	no	down	37	13	11	18	26	18	2.32	0.68	0.57	1.04	1.45	0.95	1.19	1.14667	XP_006967033.1(uncharacterized protein TRIREDRAFT_64882 [Trichoderma reesei QM6a])	GO:0022857(molecular_function:transmembrane transporter activity); GO:0016021(cellular_component:integral component of membrane)				COG0477(O:Posttranslational modification, protein turnover, chaperones); ENOG410YC4J(G:Carbohydrate transport and metabolism)	COG0477(glutathione Stransferase); ENOG410YC4J(Major Facilitator Superfamily)	PF07690.17(MFS_1:Major Facilitator Superfamily)	sp|Q5AUY2|DBAD_EMENI(MFS-type transporter dbaD OS=Emericella nidulans (strain FGSC A4 / ATCC 38163 / CBS 112.46 / NRRL 194 / M139) OX=227321 GN=dbaD PE=2 SV=1)
e_gw1.11.368.1	62835		3348	1.26236	0.336124	0.050097	0.309356	no	up	596	981	928	1188	1475	1095	12.19	16.69	15.81	22.46	27.05	18.81	14.8967	22.7733	XP_006966170.1(Ca2+ transporter [Trichoderma reesei QM6a])	GO:0016021(cellular_component:integral component of membrane); GO:0055085(biological_process:transmembrane transport)	K07300	chaA, CAX		COG0387(O:Posttranslational modification, protein turnover, chaperones)	COG0387(26S protease regulatory subunit)	PF01699.25(Na_Ca_ex:Sodium/calcium exchanger protein); PF03733.14(YccF:Inner membrane component domain)	sp|P42839|VNX1_YEAST(Low affinity vacuolar monovalent cation/H(+) antiporter OS=Saccharomyces cerevisiae (strain ATCC 204508 / S288c) OX=559292 GN=VNX1 PE=1 SV=1)
estExt_fgenesh5_pg.C_480005	124278		1014	0.775131	-0.367488	0.00860345	0.100853	no	down	315	470	492	389	412	376	21.7	26.89	28.23	25.29	25.34	22.11	25.6067	24.2467	XP_006969951.1(uncharacterized protein TRIREDRAFT_124278 [Trichoderma reesei QM6a])	GO:0016021(cellular_component:integral component of membrane)				COG5409(T:Signal transduction mechanisms)	COG5409(Xenotropic and polytropic retrovirus receptor 1)	PF03124.15(EXS:EXS family)	sp|Q10151|ERD12_SCHPO(Protein ERD1 homolog 2 OS=Schizosaccharomyces pombe (strain 972 / ATCC 24843) OX=284812 GN=SPAC1D4.05c PE=3 SV=1)
e_gw1.27.43.1	68988		1269	2.04881	1.03479	0.2617	1	no	up	5	1	3	7	12	4	0.31	0.05	0.16	0.4	0.67	0.21	0.173333	0.426667	XP_006969035.1(uncharacterized protein TRIREDRAFT_68988, partial [Trichoderma reesei QM6a])	GO:0022857(molecular_function:transmembrane transporter activity); GO:0016021(cellular_component:integral component of membrane)				ENOG410XNQK(G:Carbohydrate transport and metabolism)	ENOG410XNQK(Transporter)	PF07690.17(MFS_1:Major Facilitator Superfamily)	sp|Q9P6J7|YHD3_SCHPO(Uncharacterized MFS-type transporter C1683.03c OS=Schizosaccharomyces pombe (strain 972 / ATCC 24843) OX=284812 GN=SPBC1683.03c PE=3 SV=1)
e_gw1.27.27.1	68990		1650	1.05615	0.078821	0.81609	0.94471	no	up	68	164	158	209	139	132	3.08	6.17	5.96	8.74	5.63	5.02	5.07	6.46333	XP_006968980.1(uncharacterized protein TRIREDRAFT_68990 [Trichoderma reesei QM6a])	GO:0022857(molecular_function:transmembrane transporter activity); GO:0016021(cellular_component:integral component of membrane)				COG0477(G:Carbohydrate transport and metabolism)	COG0477(major facilitator Superfamily)	PF07690.17(MFS_1:Major Facilitator Superfamily); PF00083.25(Sugar_tr:Sugar (and other) transporter)	sp|O13880|VHT1_SCHPO(Vitamin H transporter 1 OS=Schizosaccharomyces pombe (strain 972 / ATCC 24843) OX=284812 GN=vht1 PE=2 SV=1)
gw1.19.50.1	28036		1362	1.15345	0.20595	0.658322	0.884167	no	up	118	57	73	69	174	117	6.73	2.7	3.47	3.63	8.87	5.6	4.3	6.03333	XP_006967770.1(uncharacterized protein TRIREDRAFT_28036, partial [Trichoderma reesei QM6a])	GO:0022857(molecular_function:transmembrane transporter activity); GO:0016021(cellular_component:integral component of membrane)				COG0477(G:Carbohydrate transport and metabolism)	COG0477(major facilitator Superfamily)	PF07690.17(MFS_1:Major Facilitator Superfamily)	sp|Q2U5H8|KOJT_ASPOR(Probable efflux pump kojT OS=Aspergillus oryzae (strain ATCC 42149 / RIB 40) OX=510516 GN=kojT PE=1 SV=1)
e_gw1.8.811.1	60810		735	1.41079	0.496508	0.178133	0.577349	no	up	306	262	511	456	461	896	40.07	28.48	55.79	54.99	53.67	98.56	41.4467	69.0733	XP_006964984.1(uncharacterized protein TRIREDRAFT_60810 [Trichoderma reesei QM6a])	GO:0016021(cellular_component:integral component of membrane)	K07034	K07034		COG1584(S:Function unknown)	COG1584(gpr1 fun34 YaaH family protein)	PF01184.20(Gpr1_Fun34_YaaH:GPR1/FUN34/yaaH family)	sp|P25613|ADY2_YEAST(Accumulation of dyads protein 2 OS=Saccharomyces cerevisiae (strain ATCC 204508 / S288c) OX=559292 GN=ADY2 PE=1 SV=1)
e_gw1.20.125.1	66958		936	0.977201	-0.0332727	0.826027	0.94674	no	down	269	340	323	314	375	403	24.89	26.12	24.9	26.78	30.93	31.31	25.3033	29.6733	XP_006968027.1(uncharacterized protein TRIREDRAFT_66958 [Trichoderma reesei QM6a])	GO:0005347(molecular_function:ATP transmembrane transporter activity); GO:0016021(cellular_component:integral component of membrane)	K15111	SLC25A26		ENOG4110BII(S:Function unknown)	ENOG4110BII(WD repeat domain 48)	PF00153.28(Mito_carr:Mitochondrial carrier protein)	sp|O60029|PET8_ASHGO(Putative mitochondrial carrier protein PET8 OS=Ashbya gossypii (strain ATCC 10895 / CBS 109.51 / FGSC 9923 / NRRL Y-1056) OX=284811 GN=PET8 PE=3 SV=1)
e_gw1.50.18.1	71059		1590	1.32107	0.401706	0.444944	0.791684	no	up	104	49	39	153	92	75	4.92	1.93	1.54	6.69	3.89	2.98	2.79667	4.52	XP_006969970.1(uncharacterized protein TRIREDRAFT_71059 [Trichoderma reesei QM6a])	GO:0022857(molecular_function:transmembrane transporter activity); GO:0016021(cellular_component:integral component of membrane)				COG0477(G:Carbohydrate transport and metabolism)	COG0477(major facilitator Superfamily)	PF07690.17(MFS_1:Major Facilitator Superfamily)	sp|A0A0A2IBP6|CNSO_PENEN(MFS-type transporter cnsO OS=Penicillium expansum OX=27334 GN=cnsO PE=3 SV=1)
e_gw1.20.235.1	66963		1884	0.947856	-0.0772608	0.75198	0.920712	no	down	335	660	552	436	686	613	13	21.28	17.84	15.63	23.83	19.97	17.3733	19.81	XP_006968085.1(uncharacterized protein TRIREDRAFT_66963 [Trichoderma reesei QM6a])	GO:0022857(molecular_function:transmembrane transporter activity); GO:0016021(cellular_component:integral component of membrane)	K08157	TPO1		COG0477(C:Energy production and conversion); COG0477(H:Coenzyme transport and metabolism)	COG0477(oxidoreductase activity, acting on paired donors, with incorporation or reduction of molecular oxygen, NAD(P)H as one donor, and incorporation of one atom of oxygen); COG0477(oxidoreductase activity, acting on paired donors, with incorporation or reduction of molecular oxygen, NAD(P)H as one donor, and incorporation of one atom of oxygen)	PF07690.17(MFS_1:Major Facilitator Superfamily); PF00083.25(Sugar_tr:Sugar (and other) transporter)	sp|G1UB37|FLU1_CANAL(Major facilitator superfamily multidrug transporter FLU1 OS=Candida albicans (strain SC5314 / ATCC MYA-2876) OX=237561 GN=FLU1 PE=2 SV=1)
e_gw1.15.264.1	64919		1446	0.426335	-1.22994	0.763094	1	no	down	0	0	1	0	0	0	0	0	0.04	0	0	0	0.0133333	0	XP_006967086.1(uncharacterized protein TRIREDRAFT_64919 [Trichoderma reesei QM6a])	GO:0022857(molecular_function:transmembrane transporter activity); GO:0016021(cellular_component:integral component of membrane)				COG0477(C:Energy production and conversion)	COG0477(Pyrophosphate phospho-hydrolase)	PF07690.17(MFS_1:Major Facilitator Superfamily)	sp|Q12256|TPO4_YEAST(Polyamine transporter 4 OS=Saccharomyces cerevisiae (strain ATCC 204508 / S288c) OX=559292 GN=TPO4 PE=1 SV=1)
e_gw1.15.256.1	64920		1260	0.698758	-0.517135	0.275136	0.669749	no	down	39	28	20	32	25	18	2.45	1.46	1.05	1.85	1.4	0.95	1.65333	1.4	XP_006967062.1(uncharacterized protein TRIREDRAFT_64920 [Trichoderma reesei QM6a])	GO:0022857(molecular_function:transmembrane transporter activity); GO:0016021(cellular_component:integral component of membrane)				COG0477(K:Transcription)	COG0477(Fungal specific transcription factor domain)	PF07690.17(MFS_1:Major Facilitator Superfamily)	sp|B8N0F1|ASAE_ASPFN(MFS transporter asaE OS=Aspergillus flavus (strain ATCC 200026 / FGSC A1120 / NRRL 3357 / JCM 12722 / SRRC 167) OX=332952 GN=asaE PE=2 SV=1)
e_gw1.11.538.1	62872		828	48.6777	5.60519	1	1	no	up	24	16	12	3055	11	23	2.64	1.46	1.1	309.21	1.08	2.12	1.73333	104.137	XP_006966057.1(uncharacterized protein TRIREDRAFT_62872 [Trichoderma reesei QM6a])	GO:0016021(cellular_component:integral component of membrane)				ENOG4111H73(S:Function unknown)	ENOG4111H73(GPR1 FUN34 YaaH-class plasma membrane protein)	PF01184.20(Gpr1_Fun34_YaaH:GPR1/FUN34/yaaH family)	sp|B0YBR5|ALCS_ASPFC(Protein alcS OS=Neosartorya fumigata (strain CEA10 / CBS 144.89 / FGSC A1163) OX=451804 GN=alcS PE=3 SV=2)
estExt_GeneWisePlus.C_30125	75165		1488	0.58959	-0.762217	0.000153559	0.00447194	no	down	349	547	442	339	260	338	15.86	20.07	16.44	14.47	10.55	12.84	17.4567	12.62	XP_006962618.1(uncharacterized protein TRIREDRAFT_75165 [Trichoderma reesei QM6a])	GO:0022857(molecular_function:transmembrane transporter activity); GO:0016021(cellular_component:integral component of membrane)				COG0738(G:Carbohydrate transport and metabolism)	COG0738(Transporter)	PF07690.17(MFS_1:Major Facilitator Superfamily)	sp|Q08280|BSC6_YEAST(Bypass of stop codon protein 6 OS=Saccharomyces cerevisiae (strain ATCC 204508 / S288c) OX=559292 GN=BSC6 PE=1 SV=1)
fgenesh5_pg.C_scaffold_10000326	107936		1833	1.03297	0.0467931	0.853646	0.956813	no	up	97	175	158	129	202	196	3.89	5.83	5.27	4.77	7.24	6.59	4.99667	6.2	XP_006965864.1(uncharacterized protein TRIREDRAFT_107936 [Trichoderma reesei QM6a])	GO:0022857(molecular_function:transmembrane transporter activity); GO:0016021(cellular_component:integral component of membrane)				COG0477(S:Function unknown)	COG0477(Conserved hypothetical, protein)	PF07690.17(MFS_1:Major Facilitator Superfamily)	sp|Q59RG0|NAG4_CANAL(Major facilitator superfamily multidrug transporter NAG4 OS=Candida albicans (strain SC5314 / ATCC MYA-2876) OX=237561 GN=NAG4 PE=2 SV=1)
fgenesh5_pg.C_scaffold_31000072	112034		1401	1	0	1	1	no test	no test	0	0	0	0	0	0	0	0	0	0	0	0	0	0	XP_006969431.1(uncharacterized protein TRIREDRAFT_112034 [Trichoderma reesei QM6a])	GO:0016021(cellular_component:integral component of membrane); GO:0022857(molecular_function:transmembrane transporter activity)				ENOG410ZITE(S:Function unknown)	ENOG410ZITE(DUF895 domain membrane protein)	PF07690.17(MFS_1:Major Facilitator Superfamily); PF05978.17(UNC-93:Ion channel regulatory protein UNC-93)	sp|L7WU90|NOTO_ASPVE(Notoamide biosynthesis cluster protein O' OS=Aspergillus versicolor OX=46472 GN=notO' PE=1 SV=1)
e_gw1.27.188.1	69026		1539	1.13759	0.185982	0.468963	0.801223	no	up	114	125	180	189	151	227	5.61	5.11	7.38	8.59	6.64	9.38	6.03333	8.20333	XP_006968938.1(sugar transporter [Trichoderma reesei QM6a])	GO:0022857(molecular_function:transmembrane transporter activity); GO:0016021(cellular_component:integral component of membrane); GO:0008643(biological_process:carbohydrate transport)				ENOG410XNQK(S:Function unknown)	ENOG410XNQK(conserved hypothetical protein)	PF00083.25(Sugar_tr:Sugar (and other) transporter); PF07690.17(MFS_1:Major Facilitator Superfamily)	sp|A1D2R3|QUTD_NEOFI(Probable quinate permease OS=Neosartorya fischeri (strain ATCC 1020 / DSM 3700 / CBS 544.65 / FGSC A1164 / JCM 1740 / NRRL 181 / WB 181) OX=331117 GN=qutD PE=3 SV=1)
	124327
e_gw1.3.821.1	56744		1146	0.96351	-0.053629	0.735306	0.91423	no	down	397	424	381	466	452	481	28.11	24.94	22.48	30.44	28.58	28.6	25.1767	29.2067	XP_006962867.1(Ca2+ transporter [Trichoderma reesei QM6a])	GO:0015369(molecular_function:calcium:proton antiporter activity); GO:0016021(cellular_component:integral component of membrane); GO:0055085(biological_process:transmembrane transport); GO:0003676(molecular_function:nucleic acid binding); GO:0005774(cellular_component:vacuolar membrane)	K07300	chaA, CAX		COG0387(G:Carbohydrate transport and metabolism)	COG0387(Alpha-1,2-mannosidase)	PF01699.25(Na_Ca_ex:Sodium/calcium exchanger protein)	sp|O59768|VCX1_SCHPO(Vacuolar calcium ion transporter OS=Schizosaccharomyces pombe (strain 972 / ATCC 24843) OX=284812 GN=vcx1 PE=3 SV=1)
fgenesh5_pg.C_scaffold_2000441	103853		677	1.46392	0.549832	0.0560477	0.329609	no	up	352	527	511	1141	650	617	52.37	65.06	63.4	156.23	85.86	77.13	60.2767	106.407	XP_006962186.1(uncharacterized protein TRIREDRAFT_103853 [Trichoderma reesei QM6a])	GO:0005743(cellular_component:mitochondrial inner membrane); GO:0016021(cellular_component:integral component of membrane); GO:0006631(biological_process:fatty acid metabolic process); GO:0005476(molecular_function:carnitine:acyl carnitine antiporter activity)	K15109	SLC25A20_29, CACT, CACL, CRC1		ENOG410XS86(S:Function unknown)	ENOG410XS86(Solute carrier family 25)		sp|Q12289|CRC1_YEAST(Mitochondrial carnitine carrier OS=Saccharomyces cerevisiae (strain ATCC 204508 / S288c) OX=559292 GN=CRC1 PE=1 SV=1)
estExt_Genewise1.C_180157	50618		1926	0.829633	-0.269455	0.113466	0.471299	no	down	10247	12284	13378	9359	14478	11982	343.37	342.12	373.33	289.71	434.4	337.06	352.94	353.723	XP_006967636.1(uncharacterized protein TRIREDRAFT_50618 [Trichoderma reesei QM6a])	GO:0022857(molecular_function:transmembrane transporter activity); GO:0016021(cellular_component:integral component of membrane); GO:0008643(biological_process:carbohydrate transport)				ENOG410XNQK(G:Carbohydrate transport and metabolism)	ENOG410XNQK(Transporter)	PF00083.25(Sugar_tr:Sugar (and other) transporter); PF07690.17(MFS_1:Major Facilitator Superfamily)	sp|Q9XIH6|PLT2_ARATH(Putative polyol transporter 2 OS=Arabidopsis thaliana OX=3702 GN=PLT2 PE=3 SV=1)
estExt_Genewise1.C_360075	52670		1122	0.993466	-0.00945804	0.954418	0.985115	no	down	803	836	767	1027	1022	847	45.14	39.74	35.75	52.33	50.02	40.99	40.21	47.78	XP_006969666.1(uncharacterized protein TRIREDRAFT_52670 [Trichoderma reesei QM6a])	GO:0005347(molecular_function:ATP transmembrane transporter activity); GO:0016021(cellular_component:integral component of membrane)	K15115	SLC25A32, MFT		ENOG410XPAJ(S:Function unknown)	ENOG410XPAJ(solute carrier family 25 (mitochondrial folate)	PF00153.28(Mito_carr:Mitochondrial carrier protein)	sp|P40556|YIA6_YEAST(Mitochondrial nicotinamide adenine dinucleotide transporter 1 OS=Saccharomyces cerevisiae (strain ATCC 204508 / S288c) OX=559292 GN=YIA6 PE=1 SV=1)
estExt_GeneWisePlus.C_240059	81348		1566	0.968308	-0.0464621	0.690337	0.896349	no	down	2686	3003	3226	3566	3250	3545	116.03	106.09	115.89	141.09	125.93	127.14	112.67	131.387	XP_006968586.1(uncharacterized protein TRIREDRAFT_81348 [Trichoderma reesei QM6a])	GO:1901482(biological_process:L-lysine import involved in cellular response to nitrogen starvation); GO:1901481(biological_process:L-glutamate import involved in cellular response to nitrogen starvation); GO:0090515(biological_process:L-glutamate transmembrane import into vacuole); GO:0090514(biological_process:L-tyrosine transmembrane import into vacuole); GO:0090516(biological_process:L-serine …				COG0814(E:Amino acid transport and metabolism)	COG0814(amino acid transport)	PF01490.19(Aa_trans:Transmembrane amino acid transporter protein)	sp|O74327|AVT5_SCHPO(Vacuolar amino acid transporter 5 OS=Schizosaccharomyces pombe (strain 972 / ATCC 24843) OX=284812 GN=avt5 PE=3 SV=1)
gw1.2.883.1	38341		1284	1.04515	0.0637043	0.770065	0.928335	no	up	90	103	144	155	137	128	5.52	5.25	7.36	8.78	7.51	6.59	6.04333	7.62667	XP_006962013.1(uncharacterized protein TRIREDRAFT_38341, partial [Trichoderma reesei QM6a])	GO:0022857(molecular_function:transmembrane transporter activity); GO:0016021(cellular_component:integral component of membrane)				COG0477(S:Function unknown)	COG0477(ER membrane protein complex subunit 4)	PF07690.17(MFS_1:Major Facilitator Superfamily); PF00083.25(Sugar_tr:Sugar (and other) transporter)	sp|A0A3G1DIJ8|MFM6_PHOSM(MFS transporter M6 OS=Phoma sp. (strain ATCC 20986 / MF5453) OX=1828523 GN=M6 PE=3 SV=1)
e_gw1.15.44.1	64971		1605	0.868601	-0.203234	0.535417	0.831225	no	down	113	69	105	120	103	82	5.29	2.68	4.09	5.19	4.31	3.22	4.02	4.24	XP_006967054.1(amino acid transporter [Trichoderma reesei QM6a])	GO:0022857(molecular_function:transmembrane transporter activity); GO:0016021(cellular_component:integral component of membrane)	K16261	YAT		COG0531(E:Amino acid transport and metabolism)	COG0531(amino acid)	PF00324.22(AA_permease:Amino acid permease); PF13520.7(AA_permease_2:Amino acid permease)	sp|P18696|PUTX_EMENI(Proline-specific permease OS=Emericella nidulans (strain FGSC A4 / ATCC 38163 / CBS 112.46 / NRRL 194 / M139) OX=227321 GN=prnB PE=2 SV=2)
e_gw1.20.236.1	67026		1755	0.781346	-0.355966	0.116027	0.476067	no	down	263	508	549	415	428	369	11.08	17.79	19.27	16.15	16.14	13.05	16.0467	15.1133	XP_006968098.1(uncharacterized protein TRIREDRAFT_67026 [Trichoderma reesei QM6a])	GO:0022857(molecular_function:transmembrane transporter activity); GO:0016021(cellular_component:integral component of membrane)				ENOG410XNQK(J:Translation, ribosomal structure and biogenesis)	ENOG410XNQK(-acetyltransferase)	PF07690.17(MFS_1:Major Facilitator Superfamily); PF06609.14(TRI12:Fungal trichothecene efflux pump (TRI12))	sp|B2KWH6|MFS2_AJECA(MFS siderochrome iron transporter 1 OS=Ajellomyces capsulatus OX=5037 GN=MFS2 PE=2 SV=1)
e_gw1.8.677.1	60889		1386	3.12449	1.64362	0.323822	1	no	up	2	0	0	2	2	4	0.11	0	0	0.1	0.1	0.19	0.0366667	0.13	XP_006964930.1(uncharacterized protein TRIREDRAFT_60889 [Trichoderma reesei QM6a])	GO:0022857(molecular_function:transmembrane transporter activity); GO:0016021(cellular_component:integral component of membrane); GO:0008080(molecular_function:N-acetyltransferase activity)				COG0477(S:Function unknown)	COG0477(Altered inheritance of mitochondria protein 24, mitochondrial)	PF07690.17(MFS_1:Major Facilitator Superfamily)	sp|B8N0F1|ASAE_ASPFN(MFS transporter asaE OS=Aspergillus flavus (strain ATCC 200026 / FGSC A1120 / NRRL 3357 / JCM 12722 / SRRC 167) OX=332952 GN=asaE PE=2 SV=1)
estExt_GeneWisePlus.C_240200	81389		2118	1.02874	0.0408728	0.833283	0.949733	no	up	524	443	497	571	607	654	17.26	12.15	13.63	17.37	17.92	18.08	14.3467	17.79	XP_006968664.1(uncharacterized protein TRIREDRAFT_81389 [Trichoderma reesei QM6a])	GO:0005315(molecular_function:inorganic phosphate transmembrane transporter activity); GO:0016021(cellular_component:integral component of membrane); GO:0006817(biological_process:phosphate ion transport); GO:0022857(molecular_function:transmembrane transporter activity); GO:0009058(biological_process:biosynthetic process); GO:0016747(molecular_function:transferase activity, transferring acyl gro…	K08176	PHO84		ENOG410ZVN7(E:Amino acid transport and metabolism)	ENOG410ZVN7(homoserine O-acetyltransferase)	PF00083.25(Sugar_tr:Sugar (and other) transporter); PF07690.17(MFS_1:Major Facilitator Superfamily)	sp|Q7RVX9|PHO5_NEUCR(Repressible high-affinity phosphate permease OS=Neurospora crassa (strain ATCC 24698 / 74-OR23-1A / CBS 708.71 / DSM 1257 / FGSC 987) OX=367110 GN=pho-5 PE=1 SV=2)
fgenesh1_pm.C_scaffold_26000042	5612		1512	1.05456	0.0766394	0.577741	0.851462	no	up	234	272	268	313	321	346	11.76	11.36	11.22	14.52	14.43	14.6	11.4467	14.5167	XP_006968816.1(uncharacterized protein TRIREDRAFT_5612 [Trichoderma reesei QM6a])	GO:0022857(molecular_function:transmembrane transporter activity); GO:0016021(cellular_component:integral component of membrane)				ENOG410ZRMU(G:Carbohydrate transport and metabolism); COG0477(G:Carbohydrate transport and metabolism)	ENOG410ZRMU((mfs) transporter); COG0477(major facilitator Superfamily)	PF07690.17(MFS_1:Major Facilitator Superfamily)	sp|O94491|YC7A_SCHPO(Uncharacterized transporter C417.10 OS=Schizosaccharomyces pombe (strain 972 / ATCC 24843) OX=284812 GN=SPCC417.10 PE=3 SV=1)
fgenesh5_pg.C_scaffold_33000013	112115		1716	2.47039	1.30474	0.291844	1	no	up	2	0	2	5	2	5	0.09	0	0.07	0.2	0.08	0.18	0.0533333	0.153333	XP_006969515.1(uncharacterized protein TRIREDRAFT_112115 [Trichoderma reesei QM6a])	GO:0022857(molecular_function:transmembrane transporter activity); GO:0016021(cellular_component:integral component of membrane)				ENOG410XNQK(S:Function unknown)	ENOG410XNQK(RTA1 domain protein)	PF07690.17(MFS_1:Major Facilitator Superfamily)	sp|Q2UEK9|ASTH_ASPOR(MFS-type transporter astH OS=Aspergillus oryzae (strain ATCC 42149 / RIB 40) OX=510516 GN=astH PE=2 SV=1)
estExt_fgenesh1_pm.C_60094	22009		1365	0.782731	-0.353412	0.00420476	0.0605085	no	down	628	947	855	766	782	718	30.59	38.33	34.69	34.45	34.07	29.36	34.5367	32.6267	XP_006964031.1(uncharacterized protein TRIREDRAFT_22009 [Trichoderma reesei QM6a])	GO:0022857(molecular_function:transmembrane transporter activity); GO:0016021(cellular_component:integral component of membrane)				ENOG410XSE0(S:Function unknown)	ENOG410XSE0(essential protein Yae1)	PF07690.17(MFS_1:Major Facilitator Superfamily); PF00083.25(Sugar_tr:Sugar (and other) transporter); PF06609.14(TRI12:Fungal trichothecene efflux pump (TRI12))	sp|Q9D2V8|MFS10_MOUSE(Major facilitator superfamily domain-containing protein 10 OS=Mus musculus OX=10090 GN=Mfsd10 PE=1 SV=1)
e_gw1.11.221.1	62971		987	0.929213	-0.105919	0.714866	0.907551	no	down	82	69	62	92	74	75	7.06	4.93	4.45	7.31	5.68	5.42	5.48	6.13667	XP_006966066.1(uncharacterized protein TRIREDRAFT_62971, partial [Trichoderma reesei QM6a])	GO:0022857(molecular_function:transmembrane transporter activity); GO:0016021(cellular_component:integral component of membrane)				ENOG4111A50(S:Function unknown); COG0477(S:Function unknown); ENOG410ZNEV(S:Function unknown)	ENOG4111A50(-); COG0477(-); ENOG410ZNEV(Major Facilitator Superfamily)	PF07690.17(MFS_1:Major Facilitator Superfamily)	sp|Q5AUY2|DBAD_EMENI(MFS-type transporter dbaD OS=Emericella nidulans (strain FGSC A4 / ATCC 38163 / CBS 112.46 / NRRL 194 / M139) OX=227321 GN=dbaD PE=2 SV=1)
e_gw1.8.131.1	60945		1644	0.405332	-1.30282	0.00240824	0.0398824	yes	down	366	588	519	91	339	285	16.65	22.23	19.66	3.82	13.8	10.88	19.5133	9.5	XP_006964949.1(uncharacterized protein TRIREDRAFT_60945 [Trichoderma reesei QM6a])	GO:0022857(molecular_function:transmembrane transporter activity); GO:0016021(cellular_component:integral component of membrane)				ENOG410XNQK(G:Carbohydrate transport and metabolism)	ENOG410XNQK(Transporter)	PF00083.25(Sugar_tr:Sugar (and other) transporter); PF07690.17(MFS_1:Major Facilitator Superfamily)	sp|Q8VZR6|INT1_ARATH(Inositol transporter 1 OS=Arabidopsis thaliana OX=3702 GN=INT1 PE=1 SV=1)
estExt_GeneWisePlus.C_130365	79381		1317	1.18013	0.238942	0.0643537	0.351954	no	up	540	806	829	965	1111	978	31.09	38.42	39.47	50.6	56.95	46.62	36.3267	51.39	XP_006966577.1(uncharacterized protein TRIREDRAFT_79381 [Trichoderma reesei QM6a])		K23333	RMND5		COG5109(S:Function unknown)	COG5109(Required for meiotic nuclear division 5 homolog)	PF10607.10(CLTH:CTLH/CRA C-terminal to LisH motif domain); PF13445.7(zf-RING_UBOX:RING-type zinc-finger); PF14634.7(zf-RING_5:zinc-RING finger domain); PF04641.13(Rtf2:Rtf2 RING-finger); PF13920.7(zf-C3HC4_3:Zinc finger, C3HC4 type (RING finger)); PF14447.7(Prok-RING_4:Prokaryotic RING finger family 4); PF00097.26(zf-C3HC4:Zinc finger, C3HC4 type (RING finger)); PF13639.7(zf-RING_2:Ring finger do…	sp|Q6GLP4|RMD5A_XENLA(E3 ubiquitin-protein ligase RMND5A OS=Xenopus laevis OX=8355 GN=rmnd5a PE=1 SV=1)
e_gw1.27.38.1	69141		1449	0.703911	-0.506534	0.0079375	0.0955138	no	down	589	610	526	426	575	476	31.16	26.81	23.18	20.8	27.19	21.14	27.05	23.0433	XP_006968974.1(transmembrane amino acid transporter protein [Trichoderma reesei QM6a])	GO:0016021(cellular_component:integral component of membrane)				ENOG410XXVQ(U:Intracellular trafficking, secretion, and vesicular transport)	ENOG410XXVQ(amino acid)	PF01490.19(Aa_trans:Transmembrane amino acid transporter protein)	sp|P38680|MTR_NEUCR(N amino acid transport system protein OS=Neurospora crassa (strain ATCC 24698 / 74-OR23-1A / CBS 708.71 / DSM 1257 / FGSC 987) OX=367110 GN=mtr PE=3 SV=2)
fgenesh1_pm.C_scaffold_27000034	5656		1518	0.936899	-0.0940346	0.677115	0.892123	no	down	96	118	113	149	116	102	4.8	4.9	4.71	6.88	5.19	4.28	4.80333	5.45	OTA01767.1(MFS permease [Trichoderma parareesei])	GO:0022857(molecular_function:transmembrane transporter activity); GO:0016021(cellular_component:integral component of membrane)	K08141	MAL		ENOG410XNQK(G:Carbohydrate transport and metabolism)	ENOG410XNQK(Transporter)	PF00083.25(Sugar_tr:Sugar (and other) transporter); PF07690.17(MFS_1:Major Facilitator Superfamily)	sp|P53048|MAL11_YEAST(General alpha-glucoside permease OS=Saccharomyces cerevisiae (strain ATCC 204508 / S288c) OX=559292 GN=MAL11 PE=1 SV=1)
e_gw1.1.244.1	54809		1857	1.26517	0.339327	0.267145	0.662862	no	up	443	329	374	399	642	739	17.48	10.79	12.29	14.54	22.67	24.48	13.52	20.5633	XP_006961453.1(uncharacterized protein TRIREDRAFT_54809 [Trichoderma reesei QM6a])	GO:0005452(molecular_function:inorganic anion exchanger activity); GO:0016021(cellular_component:integral component of membrane)				ENOG410XPHD(U:Intracellular trafficking, secretion, and vesicular transport)	ENOG410XPHD(solute carrier family 4)	PF00955.22(HCO3_cotransp:HCO3- transporter family)	sp|Q9HGM6|YHW5_SCHPO(Putative transporter C543.05c OS=Schizosaccharomyces pombe (strain 972 / ATCC 24843) OX=284812 GN=SPBC543.05c PE=3 SV=1)
estExt_GeneWisePlus.C_250027	81442		1671	0.861164	-0.215639	0.162662	0.554608	no	down	282	292	284	293	297	302	12.58	10.83	10.56	12.07	11.86	11.31	11.3233	11.7467	XP_006968702.1(uncharacterized protein TRIREDRAFT_81442 [Trichoderma reesei QM6a])	GO:0022857(molecular_function:transmembrane transporter activity); GO:0006865(biological_process:amino acid transport); GO:0016021(cellular_component:integral component of membrane)	K16261	YAT		COG0531(E:Amino acid transport and metabolism)	COG0531(amino acid)	PF00324.22(AA_permease:Amino acid permease); PF13520.7(AA_permease_2:Amino acid permease)	sp|P43548|AGP3_YEAST(General amino acid permease AGP3 OS=Saccharomyces cerevisiae (strain ATCC 204508 / S288c) OX=559292 GN=AGP3 PE=1 SV=1)
kg2.C_scaffold_7000059	73250		1995	0.376192	-1.41046	0.404104	1	no	down	0	4	3	0	1	2	0	0.12	0.09	0	0.03	0.06	0.07	0.03	XP_006964723.1(Na+/proline symporter [Trichoderma reesei QM6a])	GO:0022857(molecular_function:transmembrane transporter activity); GO:0016021(cellular_component:integral component of membrane)	K20989	DUR3		COG0591(E:Amino acid transport and metabolism)	COG0591(symporter)	PF00474.18(SSF:Sodium:solute symporter family)	sp|O94469|DUR31_SCHPO(Probable urea active transporter 1 OS=Schizosaccharomyces pombe (strain 972 / ATCC 24843) OX=284812 GN=dur3-1 PE=3 SV=1)
fgenesh5_pg.C_scaffold_11000042	108069		2448	0.970395	-0.0433553	0.664023	0.886639	no	down	917	1293	1226	1296	1342	1340	26.45	31	29.45	34.53	34.67	32.44	28.9667	33.88	XP_006966079.1(uncharacterized protein TRIREDRAFT_108069 [Trichoderma reesei QM6a])	GO:0005247(molecular_function:voltage-gated chloride channel activity); GO:0016021(cellular_component:integral component of membrane)	K05012	CLCN3_4_5		COG0038(P:Inorganic ion transport and metabolism)	COG0038(chloride channel)	PF00654.21(Voltage_CLC:Voltage gated chloride channel); PF00571.29(CBS:CBS domain)	sp|P0C197|CLCNX_USTMA(Probable chloride channel protein UM03490-D OS=Ustilago maydis (strain 521 / FGSC 9021) OX=237631 GN=UMAG_11084 PE=3 SV=1)
estExt_GeneWisePlus.C_130404	79398		1017	1.18083	0.239806	0.241375	0.641644	no	up	186	265	244	379	349	252	14.04	16.69	15.37	25.97	22.83	15.95	15.3667	21.5833	XP_006966478.1(Ca2+ transporter [Trichoderma reesei QM6a])	GO:0015369(molecular_function:calcium:proton antiporter activity); GO:0016021(cellular_component:integral component of membrane); GO:0055085(biological_process:transmembrane transport); GO:0005774(cellular_component:vacuolar membrane)	K07300	chaA, CAX		COG0387(S:Function unknown)	COG0387(Conserved hypothetical, protein)	PF01699.25(Na_Ca_ex:Sodium/calcium exchanger protein)	sp|Q99385|VCX1_YEAST(Vacuolar calcium ion transporter OS=Saccharomyces cerevisiae (strain ATCC 204508 / S288c) OX=559292 GN=VCX1 PE=1 SV=1)
fgenesh5_pg.C_scaffold_6000255	106029		1434	0.898496	-0.154416	0.51237	0.820437	no	down	99	188	151	127	177	163	5.3	8.37	6.74	6.28	8.48	7.33	6.80333	7.36333	XP_006964311.1(uncharacterized protein TRIREDRAFT_106029 [Trichoderma reesei QM6a])	GO:0022857(molecular_function:transmembrane transporter activity); GO:0016021(cellular_component:integral component of membrane)				COG0477(G:Carbohydrate transport and metabolism); ENOG410ZJQ4(S:Function unknown)	COG0477(major facilitator Superfamily); ENOG410ZJQ4(Major Facilitator Superfamily)	PF07690.17(MFS_1:Major Facilitator Superfamily); PF00083.25(Sugar_tr:Sugar (and other) transporter)	sp|Q08268|MCH4_YEAST(Probable transporter MCH4 OS=Saccharomyces cerevisiae (strain ATCC 204508 / S288c) OX=559292 GN=MCH4 PE=1 SV=1)
e_gw1.27.229.1	69164		1251	0.982805	-0.0250233	0.89372	0.967817	no	down	168	167	193	184	206	235	10.65	8.79	10.19	10.76	11.66	12.5	9.87667	11.64	XP_006969012.1(uncharacterized protein TRIREDRAFT_69164 [Trichoderma reesei QM6a])	GO:0022857(molecular_function:transmembrane transporter activity); GO:0003747(molecular_function:translation release factor activity); GO:0016021(cellular_component:integral component of membrane)	K02835	prfA, MTRF1, MRF1		COG0477(G:Carbohydrate transport and metabolism)	COG0477(major facilitator Superfamily)	PF07690.17(MFS_1:Major Facilitator Superfamily)	sp|Q5AUY2|DBAD_EMENI(MFS-type transporter dbaD OS=Emericella nidulans (strain FGSC A4 / ATCC 38163 / CBS 112.46 / NRRL 194 / M139) OX=227321 GN=dbaD PE=2 SV=1)
gw1.8.77.1	26160		1686	1.06125	0.0857647	0.918832	1	no	up	3	3	5	3	6	5	0.13	0.11	0.18	0.12	0.24	0.19	0.14	0.183333	XP_006964847.1(uncharacterized protein TRIREDRAFT_26160, partial [Trichoderma reesei QM6a])	GO:0022857(molecular_function:transmembrane transporter activity); GO:0016021(cellular_component:integral component of membrane); GO:0008643(biological_process:carbohydrate transport)				ENOG410XNQK(G:Carbohydrate transport and metabolism)	ENOG410XNQK(Transporter)	PF00083.25(Sugar_tr:Sugar (and other) transporter); PF07690.17(MFS_1:Major Facilitator Superfamily)	sp|Q9XIH7|PLT1_ARATH(Putative polyol transporter 1 OS=Arabidopsis thaliana OX=3702 GN=PLT1 PE=3 SV=1)
fgenesh5_pg.C_scaffold_19000018	110133		906	1.55501	0.636921	0.121639	0.487058	no	up	74	157	99	100	277	234	7.16	12.61	7.98	8.92	23.89	19.02	9.25	17.2767	XP_006967870.1(uncharacterized protein TRIREDRAFT_110133 [Trichoderma reesei QM6a])	GO:0016021(cellular_component:integral component of membrane)				ENOG4110BII(S:Function unknown)	ENOG4110BII(mitochondrial carrier protein)	PF00153.28(Mito_carr:Mitochondrial carrier protein)	sp|Q4V9P0|SAMC_DANRE(S-adenosylmethionine mitochondrial carrier protein OS=Danio rerio OX=7955 GN=slc25a26 PE=2 SV=1)
e_gw1.8.190.1	60988		1377	0.588054	-0.76598	0.0101121	0.112365	no	down	802	663	458	475	458	463	45.14	31	21.47	24.68	23.04	21.88	32.5367	23.2	XP_006965042.1(uncharacterized protein TRIREDRAFT_60988 [Trichoderma reesei QM6a])	GO:0022857(molecular_function:transmembrane transporter activity); GO:0016021(cellular_component:integral component of membrane)				ENOG410ZVN7(G:Carbohydrate transport and metabolism)	ENOG410ZVN7(phosphate transporter)	PF00083.25(Sugar_tr:Sugar (and other) transporter); PF07690.17(MFS_1:Major Facilitator Superfamily); PF13347.7(MFS_2:MFS/sugar transport protein)	sp|Q59Q30|GIT1_CANAL(Glycerophosphoinositol permease 1 OS=Candida albicans (strain SC5314 / ATCC MYA-2876) OX=237561 GN=GIT1 PE=1 SV=1)
e_gw1.15.232.1	65085		1590	0.971147	-0.0422379	0.924273	0.977689	no	down	21	22	12	19	24	22	0.99	0.87	0.47	0.83	1.02	0.87	0.776667	0.906667	XP_006967020.1(uncharacterized protein TRIREDRAFT_65085 [Trichoderma reesei QM6a])	GO:0022857(molecular_function:transmembrane transporter activity); GO:0016021(cellular_component:integral component of membrane)	K22134	GLIA		ENOG410XNQK(G:Carbohydrate transport and metabolism)	ENOG410XNQK(Transporter)	PF07690.17(MFS_1:Major Facilitator Superfamily); PF06609.14(TRI12:Fungal trichothecene efflux pump (TRI12))	sp|E9R876|GLIA_ASPFU(MFS gliotoxin efflux transporter gliA OS=Neosartorya fumigata (strain ATCC MYA-4609 / Af293 / CBS 101355 / FGSC A1100) OX=330879 GN=gliA PE=2 SV=1)
e_gw1.3.671.1	56911		2151	1.0147	0.021047	0.981601	0.993715	no	up	2	12	2	7	7	5	0.07	0.33	0.06	0.22	0.21	0.14	0.153333	0.19	XP_006962827.1(uncharacterized protein TRIREDRAFT_56911 [Trichoderma reesei QM6a])	GO:0022857(molecular_function:transmembrane transporter activity); GO:0016021(cellular_component:integral component of membrane)	K20989	DUR3		COG0591(E:Amino acid transport and metabolism)	COG0591(symporter)	PF00474.18(SSF:Sodium:solute symporter family)	sp|P33413|DUR3_YEAST(Urea active transporter OS=Saccharomyces cerevisiae (strain ATCC 204508 / S288c) OX=559292 GN=DUR3 PE=1 SV=2)
e_gw1.1.1571.1	54865		1563	0.904378	-0.145003	0.803325	0.942266	no	down	9	29	11	16	13	23	0.43	1.16	0.44	0.71	0.56	0.93	0.676667	0.733333	XP_006961740.1(amino acid transporter [Trichoderma reesei QM6a])	GO:0022857(molecular_function:transmembrane transporter activity); GO:0016021(cellular_component:integral component of membrane)				COG0531(E:Amino acid transport and metabolism)	COG0531(amino acid)	PF13520.7(AA_permease_2:Amino acid permease)	sp|P50276|MUP1_YEAST(High-affinity methionine permease OS=Saccharomyces cerevisiae (strain ATCC 204508 / S288c) OX=559292 GN=MUP1 PE=1 SV=1)
e_gw1.15.38.1	65114		1659	1.92752	0.946743	0.217344	0.617818	no	up	13	3	4	20	19	10	0.59	0.11	0.15	0.83	0.77	0.38	0.283333	0.66	XP_006967140.1(uncharacterized protein TRIREDRAFT_65114 [Trichoderma reesei QM6a])	GO:0022857(molecular_function:transmembrane transporter activity); GO:0016021(cellular_component:integral component of membrane)				ENOG410XNQK(S:Function unknown)	ENOG410XNQK(-)	PF07690.17(MFS_1:Major Facilitator Superfamily); PF00083.25(Sugar_tr:Sugar (and other) transporter)	sp|A1CFL0|PATC_ASPCL(Efflux pump patC OS=Aspergillus clavatus (strain ATCC 1007 / CBS 513.65 / DSM 816 / NCTC 3887 / NRRL 1) OX=344612 GN=patC PE=1 SV=1)
estExt_GeneWisePlus.C_30544	75380		1461	1.36274	0.446511	0.455966	0.797989	no	up	55	26	16	82	43	42	2.88	1.13	0.7	3.96	2.01	1.85	1.57	2.60667	XP_006962935.1(uncharacterized protein TRIREDRAFT_75380 [Trichoderma reesei QM6a])	GO:0022857(molecular_function:transmembrane transporter activity); GO:0016021(cellular_component:integral component of membrane)				COG0477(G:Carbohydrate transport and metabolism)	COG0477(major facilitator Superfamily)	PF07690.17(MFS_1:Major Facilitator Superfamily)	sp|Q9US44|YIZG_SCHPO(Uncharacterized transporter C1002.16c OS=Schizosaccharomyces pombe (strain 972 / ATCC 24843) OX=284812 GN=SPAC1002.16c PE=3 SV=1)
e_gw1.3.809.1	56952		1470	1.12947	0.17564	0.410376	0.774789	no	up	929	846	947	1478	1245	1004	48.29	36.54	41.01	70.93	57.87	43.82	41.9467	57.54	XP_006962712.1(uncharacterized protein TRIREDRAFT_56952 [Trichoderma reesei QM6a])	GO:0022857(molecular_function:transmembrane transporter activity); GO:0016021(cellular_component:integral component of membrane)				ENOG410XSTK(U:Intracellular trafficking, secretion, and vesicular transport)	ENOG410XSTK(Feline leukemia virus subgroup C cellular receptor)	PF07690.17(MFS_1:Major Facilitator Superfamily)	sp|Q4H425|EF102_EPIFF(MFS-type transporter EF102 OS=Epichloe festucae (strain Fl1) OX=877507 GN=EF102 PE=2 SV=1)
estExt_GeneWisePlus.C_140121	79487		858	0.731313	-0.451438	0.000237491	0.00640326	no	down	1054	1236	1329	919	1150	1109	76.88	75.25	81.88	61.48	76.8	68.33	78.0033	68.87	XP_006966859.1(uncharacterized protein TRIREDRAFT_79487 [Trichoderma reesei QM6a])	GO:0016021(cellular_component:integral component of membrane)	K09660	MPDU1		ENOG4111FE3(S:Function unknown)	ENOG4111FE3(MannoseP-dolichol utilization defect 1)	PF04193.15(PQ-loop:PQ loop repeat)	sp|Q9R0Q9|MPU1_MOUSE(Mannose-P-dolichol utilization defect 1 protein OS=Mus musculus OX=10090 GN=Mpdu1 PE=1 SV=1)
e_gw1.15.225.1	65153		1668	1.17234	0.22939	0.251972	0.648158	no	up	491	582	765	738	803	1025	21.96	21.63	28.49	30.48	32.13	38.48	24.0267	33.6967	XP_006966987.1(uncharacterized protein TRIREDRAFT_65153 [Trichoderma reesei QM6a])	GO:0022857(molecular_function:transmembrane transporter activity); GO:0016021(cellular_component:integral component of membrane)				ENOG410XNQK(E:Amino acid transport and metabolism)	ENOG410XNQK(histidinol-phosphatase activity)	PF00083.25(Sugar_tr:Sugar (and other) transporter); PF07690.17(MFS_1:Major Facilitator Superfamily)	sp|A2QQV6|QUTD_ASPNC(Probable quinate permease OS=Aspergillus niger (strain CBS 513.88 / FGSC A1513) OX=425011 GN=qutD PE=3 SV=1)
fgenesh5_pg.C_scaffold_6000344	106118		1533	1.22734	0.295535	0.0417787	0.279879	no	up	315	328	345	489	464	507	15.57	13.47	14.2	22.32	20.51	21.04	14.4133	21.29	XP_006964345.1(uncharacterized protein TRIREDRAFT_106118 [Trichoderma reesei QM6a])	GO:0022857(molecular_function:transmembrane transporter activity); GO:0015169(molecular_function:glycerol-3-phosphate transmembrane transporter activity); GO:0005886(cellular_component:plasma membrane); GO:0016021(cellular_component:integral component of membrane); GO:0001406(molecular_function:glycerophosphodiester transmembrane transporter activity)				ENOG410ZVN7(G:Carbohydrate transport and metabolism)	ENOG410ZVN7(phosphate transporter)	PF00083.25(Sugar_tr:Sugar (and other) transporter); PF07690.17(MFS_1:Major Facilitator Superfamily)	sp|Q59Q30|GIT1_CANAL(Glycerophosphoinositol permease 1 OS=Candida albicans (strain SC5314 / ATCC MYA-2876) OX=237561 GN=GIT1 PE=1 SV=1)
fgenesh5_pg.C_scaffold_3000027	104072		1377	0.364642	-1.45545	4.24864e-07	3.42353e-05	yes	down	161	146	210	54	76	97	9.06	6.83	9.84	2.81	3.82	4.58	8.57667	3.73667	XP_006962591.1(hexose transporter [Trichoderma reesei QM6a])	GO:0022857(molecular_function:transmembrane transporter activity); GO:0016021(cellular_component:integral component of membrane); GO:0008643(biological_process:carbohydrate transport)				ENOG410XNQK(E:Amino acid transport and metabolism)	ENOG410XNQK(aspartate racemase)	PF00083.25(Sugar_tr:Sugar (and other) transporter); PF07690.17(MFS_1:Major Facilitator Superfamily); PF06609.14(TRI12:Fungal trichothecene efflux pump (TRI12))	sp|P49374|HGT1_KLULA(High-affinity glucose transporter OS=Kluyveromyces lactis (strain ATCC 8585 / CBS 2359 / DSM 70799 / NBRC 1267 / NRRL Y-1140 / WM37) OX=284590 GN=HGT1 PE=3 SV=1)
estExt_GeneWisePlus.C_250207	81546		2277	1.08666	0.119906	0.141297	0.527265	no	up	1474	1767	1880	2124	2359	2190	42.09	41.94	44.71	56.04	60.34	52.5	42.9133	56.2933	XP_006968745.1(uncharacterized protein TRIREDRAFT_81546 [Trichoderma reesei QM6a])	GO:0016021(cellular_component:integral component of membrane); GO:0008271(molecular_function:secondary active sulfate transmembrane transporter activity)				COG0659(P:Inorganic ion transport and metabolism)	COG0659(sulfate transporter)	PF00916.21(Sulfate_transp:Sulfate permease family); PF01740.22(STAS:STAS domain); PF13466.7(STAS_2:STAS domain)	sp|P53394|SULX_YEAST(Putative sulfate transporter YPR003C OS=Saccharomyces cerevisiae (strain ATCC 204508 / S288c) OX=559292 GN=YPR003C PE=1 SV=1)
fgenesh5_pg.C_scaffold_3000032	104077		1506	1.40674	0.492357	0.411125	0.775013	no	up	31	15	10	46	30	23	1.57	0.63	0.42	2.14	1.35	0.98	0.873333	1.49	XP_006962593.1(amino acid transporter-like protein [Trichoderma reesei QM6a])	GO:0022857(molecular_function:transmembrane transporter activity); GO:0016021(cellular_component:integral component of membrane)	K19564	CTR, HNM1		COG0531(E:Amino acid transport and metabolism)	COG0531(amino acid)	PF13520.7(AA_permease_2:Amino acid permease); PF00324.22(AA_permease:Amino acid permease)	sp|P19807|HNM1_YEAST(Choline transport protein OS=Saccharomyces cerevisiae (strain ATCC 204508 / S288c) OX=559292 GN=HNM1 PE=1 SV=1)
fgenesh1_pm.C_scaffold_29000031	5787		1614	1.03435	0.0487184	0.924868	0.97785	no	up	24	49	52	21	52	79	1.12	1.89	2.01	0.9	2.16	3.08	1.67333	2.04667	XP_006969172.1(uncharacterized protein TRIREDRAFT_5787 [Trichoderma reesei QM6a])	GO:0022857(molecular_function:transmembrane transporter activity); GO:0006865(biological_process:amino acid transport); GO:0016021(cellular_component:integral component of membrane)	K16261	YAT		COG0531(S:Function unknown)	COG0531(-)	PF00324.22(AA_permease:Amino acid permease); PF13520.7(AA_permease_2:Amino acid permease)	sp|A0A1D8PK89|GAP2_CANAL(General amino-acid permease GAP2 OS=Candida albicans (strain SC5314 / ATCC MYA-2876) OX=237561 GN=GAP2 PE=2 SV=1)
e_gw1.28.81.1	69281		1221	1.09583	0.132027	0.325729	0.716163	no	up	377	431	438	590	524	525	24.63	23.39	23.84	35.57	30.58	28.8	23.9533	31.65	XP_006969160.1(uncharacterized protein TRIREDRAFT_69281 [Trichoderma reesei QM6a])	GO:0016021(cellular_component:integral component of membrane); GO:0008324(molecular_function:cation transmembrane transporter activity)				ENOG410XT9K(U:Intracellular trafficking, secretion, and vesicular transport)	ENOG410XT9K(Cation efflux family protein)	PF01545.22(Cation_efflux:Cation efflux family)	sp|O14329|ZRG17_SCHPO(Probable zinc transporter zrg17 OS=Schizosaccharomyces pombe (strain 972 / ATCC 24843) OX=284812 GN=zrg17 PE=1 SV=1)
e_gw1.28.73.1	69282		1263	0.732759	-0.44859	0.0377817	0.26257	no	down	150	273	199	158	198	186	9.39	14.2	10.38	9.13	11.08	9.78	11.3233	9.99667	XP_006969125.1(uncharacterized protein TRIREDRAFT_69282 [Trichoderma reesei QM6a])	GO:0022857(molecular_function:transmembrane transporter activity); GO:0016021(cellular_component:integral component of membrane)				ENOG410ZYBD(U:Intracellular trafficking, secretion, and vesicular transport)	ENOG410ZYBD(solute carrier family 16, member 3 (monocarboxylic acid transporter 4))	PF07690.17(MFS_1:Major Facilitator Superfamily)	sp|Q5AUY2|DBAD_EMENI(MFS-type transporter dbaD OS=Emericella nidulans (strain FGSC A4 / ATCC 38163 / CBS 112.46 / NRRL 194 / M139) OX=227321 GN=dbaD PE=2 SV=1)
estExt_GeneWisePlus.C_30666	75430		1824	1.26426	0.338288	0.00305171	0.0478452	no	up	351	409	432	619	623	566	14.14	13.69	14.49	23.03	22.46	19.14	14.1067	21.5433	XP_006962740.1(uncharacterized protein TRIREDRAFT_75430 [Trichoderma reesei QM6a])	GO:0022857(molecular_function:transmembrane transporter activity); GO:0006865(biological_process:amino acid transport); GO:0016021(cellular_component:integral component of membrane)	K16261	YAT		COG0531(E:Amino acid transport and metabolism)	COG0531(amino acid)	PF00324.22(AA_permease:Amino acid permease); PF13520.7(AA_permease_2:Amino acid permease)	sp|A0A1D8PK89|GAP2_CANAL(General amino-acid permease GAP2 OS=Candida albicans (strain SC5314 / ATCC MYA-2876) OX=237561 GN=GAP2 PE=2 SV=1)
e_gw1.15.42.1	65191		1602	0.761603	-0.392889	0.366589	0.743886	no	down	23	16	25	24	20	15	1.08	0.62	0.98	1.04	0.84	0.59	0.893333	0.823333	XP_006966944.1(uncharacterized protein TRIREDRAFT_65191 [Trichoderma reesei QM6a])	GO:0022857(molecular_function:transmembrane transporter activity); GO:0016021(cellular_component:integral component of membrane); GO:0008643(biological_process:carbohydrate transport)	K08141	MAL		ENOG410XNQK(G:Carbohydrate transport and metabolism)	ENOG410XNQK(Transporter)	PF00083.25(Sugar_tr:Sugar (and other) transporter); PF07690.17(MFS_1:Major Facilitator Superfamily)	sp|P38156|MAL31_YEAST(Maltose permease MAL31 OS=Saccharomyces cerevisiae (strain ATCC 204508 / S288c) OX=559292 GN=MAL31 PE=1 SV=1)
e_gw1.11.101.1	63145		1605	1.05215	0.0733417	0.606646	0.861313	no	up	431	633	549	626	777	627	20.17	24.62	21.4	27.05	32.53	24.64	22.0633	28.0733	XP_006965984.1(uncharacterized protein TRIREDRAFT_63145 [Trichoderma reesei QM6a])	GO:0022857(molecular_function:transmembrane transporter activity); GO:0016021(cellular_component:integral component of membrane)				COG0477(G:Carbohydrate transport and metabolism)	COG0477(major facilitator Superfamily)	PF07690.17(MFS_1:Major Facilitator Superfamily)	sp|A0A089FNE5|PRLL_FUNXX(MFS transporter prlL OS=Fungal sp. (strain NRRL 50135) OX=1547289 GN=prlL PE=3 SV=1)
fgenesh5_pg.C_scaffold_3000061	104106		906	1.30533	0.38441	0.674063	1	no	up	5	1	4	5	4	7	0.48	0.08	0.32	0.45	0.34	0.57	0.293333	0.453333	ETS04834.1(mitochondrial carrier [Trichoderma reesei RUT C-30])	GO:0005347(molecular_function:ATP transmembrane transporter activity); GO:0016021(cellular_component:integral component of membrane); GO:0005743(cellular_component:mitochondrial inner membrane)	K05863	SLC25A4S, ANT		ENOG410XNW0(U:Intracellular trafficking, secretion, and vesicular transport)	ENOG410XNW0(transmembrane transport)	PF00153.28(Mito_carr:Mitochondrial carrier protein)	sp|P02723|ADT_NEUCR(ADP,ATP carrier protein OS=Neurospora crassa (strain ATCC 24698 / 74-OR23-1A / CBS 708.71 / DSM 1257 / FGSC 987) OX=367110 GN=aac PE=3 SV=1)
e_gw1.3.907.1	57015		1155	2.88965	1.53089	0.00293463	0.0465631	yes	up	8	11	13	36	55	20	0.56	0.64	0.76	2.33	3.44	1.18	0.653333	2.31667	ETS04877.1(transmembrane amino acid transporter [Trichoderma reesei RUT C-30])	GO:0016021(cellular_component:integral component of membrane)				ENOG410YB7J(U:Intracellular trafficking, secretion, and vesicular transport)	ENOG410YB7J(Transmembrane amino acid transporter protein)	PF01490.19(Aa_trans:Transmembrane amino acid transporter protein)	sp|P38680|MTR_NEUCR(N amino acid transport system protein OS=Neurospora crassa (strain ATCC 24698 / 74-OR23-1A / CBS 708.71 / DSM 1257 / FGSC 987) OX=367110 GN=mtr PE=3 SV=2)
estExt_GeneWisePlus.C_260034	81593		1500	0.980254	-0.0287724	0.902969	0.970215	no	down	611	975	1147	785	1169	1214	30.11	40.29	47.35	36.24	52.11	50.64	39.25	46.33	XP_006968835.1(uncharacterized protein TRIREDRAFT_81593 [Trichoderma reesei QM6a])	GO:0022857(molecular_function:transmembrane transporter activity); GO:0016021(cellular_component:integral component of membrane)				COG0477(G:Carbohydrate transport and metabolism)	COG0477(major facilitator Superfamily)	PF07690.17(MFS_1:Major Facilitator Superfamily)	sp|O74923|YJ7D_SCHPO(Uncharacterized transporter C757.13 OS=Schizosaccharomyces pombe (strain 972 / ATCC 24843) OX=284812 GN=SPCC757.13 PE=3 SV=1)
fgenesh5_pg.C_scaffold_11000189	108216		865	0.728127	-0.457739	0.00608754	0.0780249	no	down	127	183	165	139	137	137	13.11	15.68	14.19	13.22	12.6	11.88	14.3267	12.5667	XP_006966007.1(mitochondrial dicarboxylate carrier [Trichoderma reesei QM6a])	GO:0005347(molecular_function:ATP transmembrane transporter activity); GO:0016021(cellular_component:integral component of membrane); GO:0005740(cellular_component:mitochondrial envelope); GO:0005310(molecular_function:dicarboxylic acid transmembrane transporter activity)	K13577	SLC25A10, DIC		ENOG410XQHU(S:Function unknown)	ENOG410XQHU(Mitochondrial)		sp|Q6FTN2|DIC1_CANGA(Mitochondrial dicarboxylate transporter OS=Candida glabrata (strain ATCC 2001 / CBS 138 / JCM 3761 / NBRC 0622 / NRRL Y-65) OX=284593 GN=DIC1 PE=3 SV=1)
e_gw1.8.599.1	61114		1500	1.02552	0.0363541	0.887584	0.96629	no	up	85	109	89	146	107	95	4.31	4.6	3.76	6.84	4.85	4.05	4.22333	5.24667	ETS02503.1(hypothetical protein M419DRAFT_129563 [Trichoderma reesei RUT C-30])	GO:0016787(molecular_function:hydrolase activity); GO:0022857(molecular_function:transmembrane transporter activity); GO:0016021(cellular_component:integral component of membrane); GO:0055085(biological_process:transmembrane transport); GO:0030246(molecular_function:carbohydrate binding)	K16261	YAT		COG0531(E:Amino acid transport and metabolism)	COG0531(amino acid)	PF00324.22(AA_permease:Amino acid permease); PF13520.7(AA_permease_2:Amino acid permease)	sp|O74543|YCV4_SCHPO(Uncharacterized amino-acid permease C777.04 OS=Schizosaccharomyces pombe (strain 972 / ATCC 24843) OX=284812 GN=SPCC777.04 PE=3 SV=1)
e_gw1.1.336.1	54972		1614	2.375	1.24793	0.152999	0.54162	no	up	3	2	4	4	15	7	0.14	0.08	0.15	0.17	0.62	0.27	0.123333	0.353333	XP_006961346.1(uncharacterized protein TRIREDRAFT_54972 [Trichoderma reesei QM6a])	GO:0022857(molecular_function:transmembrane transporter activity); GO:0016021(cellular_component:integral component of membrane)				COG0477(S:Function unknown)	COG0477(Fungal specific transcription factor domain)	PF07690.17(MFS_1:Major Facilitator Superfamily)	sp|Q4WS70|MDRA_ASPFU(Major facilitator superfamily multidrug transporter mdrA OS=Neosartorya fumigata (strain ATCC MYA-4609 / Af293 / CBS 101355 / FGSC A1100) OX=330879 GN=mdrA PE=2 SV=1)
estExt_Genewise1.C_50904	46794		1791	1.22206	0.28932	0.0521756	0.317142	no	up	15999	16989	20176	24485	30939	22910	576.03	508.37	604.96	814.28	997.21	692.46	563.12	834.65	XP_006963595.1(uncharacterized protein TRIREDRAFT_46794 [Trichoderma reesei QM6a])	GO:0006857(biological_process:oligopeptide transport); GO:0022857(molecular_function:transmembrane transporter activity); GO:0016021(cellular_component:integral component of membrane)	K03305	TC.POT		COG3104(E:Amino acid transport and metabolism)	COG3104(transporter)	PF00854.22(PTR2:POT family); PF07690.17(MFS_1:Major Facilitator Superfamily)	sp|Q9P380|PTR2_SCHPO(Probable peptide transporter ptr2 OS=Schizosaccharomyces pombe (strain 972 / ATCC 24843) OX=284812 GN=ptr2 PE=1 SV=1)
gw1.32.87.1	38603		1164	0.943664	-0.0836548	0.744195	0.917271	no	down	40	75	68	64	76	65	2.78	4.32	3.93	4.1	4.71	3.79	3.67667	4.2	XP_006969443.1(uncharacterized protein TRIREDRAFT_38603, partial [Trichoderma reesei QM6a])	GO:0022857(molecular_function:transmembrane transporter activity); GO:0016021(cellular_component:integral component of membrane)				ENOG410XNZG(G:Carbohydrate transport and metabolism)	ENOG410XNZG(major facilitator superfamily)	PF07690.17(MFS_1:Major Facilitator Superfamily)	sp|P96675|YDER_BACSU(Uncharacterized MFS-type transporter YdeR OS=Bacillus subtilis (strain 168) OX=224308 GN=ydeR PE=3 SV=1)
estExt_GeneWisePlus.C_80311	77517		1566	0.594039	-0.751371	3.39342e-08	3.78622e-06	no	down	1656	1894	1651	1285	1266	1178	70.1	66.63	58.21	50.23	47.95	41.86	64.98	46.68	XP_006964948.1(uncharacterized protein TRIREDRAFT_77517 [Trichoderma reesei QM6a])	GO:0022857(molecular_function:transmembrane transporter activity); GO:0016021(cellular_component:integral component of membrane)				ENOG410XNQK(G:Carbohydrate transport and metabolism)	ENOG410XNQK(beta-glucosidase)	PF00083.25(Sugar_tr:Sugar (and other) transporter); PF07690.17(MFS_1:Major Facilitator Superfamily)	sp|P07921|LACP_KLULA(Lactose permease OS=Kluyveromyces lactis (strain ATCC 8585 / CBS 2359 / DSM 70799 / NBRC 1267 / NRRL Y-1140 / WM37) OX=284590 GN=LAC12 PE=3 SV=1)
estExt_Genewise1.C_190306	50894		1704	0.367219	-1.44529	8.99528e-05	0.00289591	yes	down	25102	55845	88753	23999	19658	28178	909.39	1687.33	2689.52	801.4	635.41	854.12	1762.08	763.643	XP_006967934.1(uncharacterized protein TRIREDRAFT_50894 [Trichoderma reesei QM6a])	GO:0022857(molecular_function:transmembrane transporter activity); GO:0016021(cellular_component:integral component of membrane)				ENOG410XNQK(G:Carbohydrate transport and metabolism)	ENOG410XNQK(Transporter)	PF00083.25(Sugar_tr:Sugar (and other) transporter); PF07690.17(MFS_1:Major Facilitator Superfamily)	sp|Q4U3U6|QAY_NEUAF(Quinate permease OS=Neurospora africana OX=5143 GN=qa-y PE=3 SV=1)
estExt_GeneWisePlus.C_30741	75475		3273	0.923724	-0.114467	0.750513	0.919929	no	down	1239	1407	2192	1103	1492	2703	25.26	23.85	37.21	20.78	27.26	46.26	28.7733	31.4333	XP_006962984.1(sulphate permease [Trichoderma reesei QM6a])	GO:0016021(cellular_component:integral component of membrane); GO:0008271(molecular_function:secondary active sulfate transmembrane transporter activity)	K03321	TC.SULP		COG0659(S:Function unknown)	COG0659(DNA replication complex GINS protein)	PF00916.21(Sulfate_transp:Sulfate permease family); PF00027.30(cNMP_binding:Cyclic nucleotide-binding domain); PF01740.22(STAS:STAS domain)	sp|Q09764|YA7B_SCHPO(Uncharacterized protein C24H6.11c OS=Schizosaccharomyces pombe (strain 972 / ATCC 24843) OX=284812 GN=SPAC24H6.11c PE=4 SV=1)
e_gw1.1.379.1	54999		1635	1.12816	0.17397	0.41075	0.775013	no	up	114	166	160	151	226	216	5.22	6.32	6.1	6.38	9.26	8.3	5.88	7.98	XP_006961747.1(uncharacterized protein TRIREDRAFT_54999 [Trichoderma reesei QM6a])	GO:0022857(molecular_function:transmembrane transporter activity); GO:0016021(cellular_component:integral component of membrane)				ENOG410YCFI(U:Intracellular trafficking, secretion, and vesicular transport); ENOG410XNQK(G:Carbohydrate transport and metabolism)	ENOG410YCFI(Major Facilitator Superfamily); ENOG410XNQK(Transporter)	PF07690.17(MFS_1:Major Facilitator Superfamily)	sp|Q08902|AMF1_YEAST(Low affinity ammonium transporter OS=Saccharomyces cerevisiae (strain ATCC 204508 / S288c) OX=559292 GN=AMF1 PE=1 SV=1)
estExt_Genewise1.C_60010	46819		1605	0.341515	-1.54998	2.47132e-06	0.000150216	yes	down	6000	4903	3650	1786	1641	2687	260.06	176.6	131.76	71.49	63.8	97.78	189.473	77.69	XP_006964051.1(uncharacterized protein TRIREDRAFT_46819 [Trichoderma reesei QM6a])	GO:0022857(molecular_function:transmembrane transporter activity); GO:0016021(cellular_component:integral component of membrane)	K01487	E3.5.4.3, guaD	map00230(Purine metabolism)	ENOG410XNQK(G:Carbohydrate transport and metabolism)	ENOG410XNQK(Transporter)	PF00083.25(Sugar_tr:Sugar (and other) transporter); PF07690.17(MFS_1:Major Facilitator Superfamily); PF13347.7(MFS_2:MFS/sugar transport protein); PF06609.14(TRI12:Fungal trichothecene efflux pump (TRI12))	sp|P49374|HGT1_KLULA(High-affinity glucose transporter OS=Kluyveromyces lactis (strain ATCC 8585 / CBS 2359 / DSM 70799 / NBRC 1267 / NRRL Y-1140 / WM37) OX=284590 GN=HGT1 PE=3 SV=1)
e_gw1.11.195.1	63206		1272	1.05815	0.0815505	0.659489	0.884204	no	up	234	426	374	455	434	405	14.52	21.97	19.34	26.06	24.07	21.11	18.61	23.7467	XP_006966098.1(uncharacterized protein TRIREDRAFT_63206 [Trichoderma reesei QM6a])	GO:0046873(molecular_function:metal ion transmembrane transporter activity); GO:0016021(cellular_component:integral component of membrane)	K14713	SLC39A7, KE4, ZIP7		COG0428(P:Inorganic ion transport and metabolism)	COG0428(zinc transporter)	PF02535.23(Zip:ZIP Zinc transporter)	sp|A8WMY3|ZPT71_CAEBR(Zinc transporter zipt-7.1 OS=Caenorhabditis briggsae OX=6238 GN=zipt-7.1 PE=3 SV=2)
estExt_fgenesh1_pm.C_80180	22251		912	0.842427	-0.247376	0.148672	0.535005	no	down	278	474	464	379	444	391	19.55	27.69	27.19	24.6	27.89	23.09	24.81	25.1933	XP_006964843.1(uncharacterized protein TRIREDRAFT_22251 [Trichoderma reesei QM6a])	GO:0005347(molecular_function:ATP transmembrane transporter activity); GO:0016021(cellular_component:integral component of membrane)	K15109	SLC25A20_29, CACT, CACL, CRC1		ENOG410XS86(S:Function unknown)	ENOG410XS86(IBR finger domain protein)	PF00153.28(Mito_carr:Mitochondrial carrier protein)	sp|Q10248|YD1K_SCHPO(Uncharacterized mitochondrial carrier C4G9.20c OS=Schizosaccharomyces pombe (strain 972 / ATCC 24843) OX=284812 GN=SPAC4G9.20c PE=3 SV=2)
estExt_fgenesh5_pg.C_40026	120556		993	0.987515	-0.0181252	0.903151	0.970215	no	down	822	887	816	1076	984	951	56.13	50.32	46.58	67.8	60.01	54.53	51.01	60.78	XP_006963135.1(uncharacterized protein TRIREDRAFT_120556 [Trichoderma reesei QM6a])	GO:0005743(cellular_component:mitochondrial inner membrane); GO:0015187(molecular_function:glycine transmembrane transporter activity); GO:0016021(cellular_component:integral component of membrane); GO:1904983(biological_process:transmembrane glycine transport from cytosol to mitochondrion)	K15118	SLC25A38		ENOG410XRMK(U:Intracellular trafficking, secretion, and vesicular transport); ENOG410XNZ7(S:Function unknown)	ENOG410XRMK(solute carrier family 25, member 38); ENOG410XNZ7(Oligomeric golgi complex)	PF00153.28(Mito_carr:Mitochondrial carrier protein)	sp|A7F9Y3|S2538_SCLS1(Mitochondrial glycine transporter OS=Sclerotinia sclerotiorum (strain ATCC 18683 / 1980 / Ss-1) OX=665079 GN=SS1G_14414 PE=3 SV=1)
fgenesh5_pg.C_scaffold_19000201	110316		1347	0.830695	-0.26761	0.50875	0.819376	no	down	21	18	25	26	21	17	1	0.77	1.09	1.29	1.09	0.78	0.953333	1.05333	ETR99391.1(high affinity methionine permease [Trichoderma reesei RUT C-30])	GO:0022857(molecular_function:transmembrane transporter activity); GO:0016021(cellular_component:integral component of membrane)				COG0531(E:Amino acid transport and metabolism)	COG0531(amino acid)	PF13520.7(AA_permease_2:Amino acid permease)	sp|P50276|MUP1_YEAST(High-affinity methionine permease OS=Saccharomyces cerevisiae (strain ATCC 204508 / S288c) OX=559292 GN=MUP1 PE=1 SV=1)
estExt_GeneWisePlus.C_140302	79599		1389	0.940522	-0.088466	0.466166	0.800936	no	down	1564	1933	1998	2087	2324	1789	87.09	89.44	92.68	107.28	115.68	83.64	89.7367	102.2	XP_006966889.1(Ca2+ transporter [Trichoderma reesei QM6a])	GO:0006874(biological_process:cellular calcium ion homeostasis); GO:0016021(cellular_component:integral component of membrane); GO:0000329(cellular_component:fungal-type vacuole membrane); GO:0005774(cellular_component:vacuolar membrane); GO:0005623(cellular_component:cell); GO:0015369(molecular_function:calcium:proton antiporter activity); GO:0015386(molecular_function:potassium:proton antiporte…	K07300	chaA, CAX		COG0387(P:Inorganic ion transport and metabolism)	COG0387(Calcium Proton)	PF01699.25(Na_Ca_ex:Sodium/calcium exchanger protein)	sp|O59768|VCX1_SCHPO(Vacuolar calcium ion transporter OS=Schizosaccharomyces pombe (strain 972 / ATCC 24843) OX=284812 GN=vcx1 PE=3 SV=1)
estExt_GeneWisePlus.C_80400	77552		1734	1.7782	0.830418	0.396662	1	no	up	2	4	1	3	7	5	0.09	0.14	0.04	0.12	0.26	0.18	0.09	0.186667	XP_006964962.1(uncharacterized protein TRIREDRAFT_77552 [Trichoderma reesei QM6a])	GO:0006817(biological_process:phosphate ion transport); GO:0016021(cellular_component:integral component of membrane); GO:0005315(molecular_function:inorganic phosphate transmembrane transporter activity)	K08176	PHO84		ENOG410ZVN7(G:Carbohydrate transport and metabolism)	ENOG410ZVN7(phosphate transporter)	PF00083.25(Sugar_tr:Sugar (and other) transporter); PF07690.17(MFS_1:Major Facilitator Superfamily)	sp|Q7RVX9|PHO5_NEUCR(Repressible high-affinity phosphate permease OS=Neurospora crassa (strain ATCC 24698 / 74-OR23-1A / CBS 708.71 / DSM 1257 / FGSC 987) OX=367110 GN=pho-5 PE=1 SV=2)
gw1.43.9.1	28409		1128	0.939397	-0.0901936	0.649006	0.87902	no	down	182	299	327	314	272	310	13.15	17.95	19.69	20.93	17.55	18.81	16.93	19.0967	XP_006969863.1(uncharacterized protein TRIREDRAFT_28409, partial [Trichoderma reesei QM6a])	GO:0022857(molecular_function:transmembrane transporter activity); GO:0016021(cellular_component:integral component of membrane)				COG0477(G:Carbohydrate transport and metabolism)	COG0477(major facilitator Superfamily)	PF07690.17(MFS_1:Major Facilitator Superfamily); PF06609.14(TRI12:Fungal trichothecene efflux pump (TRI12))	sp|F5HN69|CPAT_ASPOZ(MFS transporter cpaT OS=Aspergillus oryzae OX=5062 GN=cpaT PE=3 SV=1)
e_gw1.2.58.1	55034		2856	0.99831	-0.00243987	0.986529	0.995563	no	down	781	833	764	991	968	911	19	16.84	15.47	22.27	21.1	18.6	17.1033	20.6567	XP_006962155.1(uncharacterized protein TRIREDRAFT_55034 [Trichoderma reesei QM6a])	GO:0016021(cellular_component:integral component of membrane); GO:0055085(biological_process:transmembrane transport)				ENOG410XNZC(S:Function unknown)	ENOG410XNZC(oligo-peptide transporter)	PF03169.16(OPT:OPT oligopeptide transporter protein)	sp|O14031|PGT1_SCHPO(Glutathione transporter 1 OS=Schizosaccharomyces pombe (strain 972 / ATCC 24843) OX=284812 GN=pgt1 PE=1 SV=1)
	106234
estExt_GeneWisePlus.C_30813	75514		987	0.842849	-0.246654	0.248428	0.645407	no	down	409	780	635	507	717	598	27.33	43.63	36.38	31.01	42.45	33.31	35.78	35.59	XP_006962994.1(uncharacterized protein TRIREDRAFT_75514 [Trichoderma reesei QM6a])	GO:0016021(cellular_component:integral component of membrane)	K15114	ORT1		ENOG410XNVH(S:Function unknown)	ENOG410XNVH(Solute carrier family 25 (Mitochondrial carrier)	PF00153.28(Mito_carr:Mitochondrial carrier protein)	sp|Q01356|ARG13_NEUCR(Amino-acid transporter arg-13 OS=Neurospora crassa (strain ATCC 24698 / 74-OR23-1A / CBS 708.71 / DSM 1257 / FGSC 987) OX=367110 GN=arg-13 PE=2 SV=1)
e_gw1.3.69.1	57088		2514	1.07768	0.107934	0.338503	0.724792	no	up	339	407	400	483	529	471	9.49	9.47	9.33	12.5	13.27	11.07	9.43	12.28	XP_006963019.1(sulfate permease [Trichoderma reesei QM6a])	GO:0016021(cellular_component:integral component of membrane); GO:0008271(molecular_function:secondary active sulfate transmembrane transporter activity)	K14708	SLC26A11		COG0659(S:Function unknown)	COG0659(TBC1 domain family member)	PF00916.21(Sulfate_transp:Sulfate permease family); PF01740.22(STAS:STAS domain)	sp|P23622|CYS14_NEUCR(Sulfate permease 2 OS=Neurospora crassa (strain ATCC 24698 / 74-OR23-1A / CBS 708.71 / DSM 1257 / FGSC 987) OX=367110 GN=cys-14 PE=2 SV=3)
fgenesh1_pm.C_scaffold_33000010	5890		1518	0.883086	-0.179374	0.628168	0.870912	no	down	27	24	24	31	23	26	1.35	1	1	1.43	1.03	1.09	1.11667	1.18333	XP_006969499.1(sugar transporter [Trichoderma reesei QM6a])	GO:0022857(molecular_function:transmembrane transporter activity); GO:0016021(cellular_component:integral component of membrane); GO:0008643(biological_process:carbohydrate transport)				ENOG410XNQK(G:Carbohydrate transport and metabolism)	ENOG410XNQK(Transporter)	PF00083.25(Sugar_tr:Sugar (and other) transporter); PF07690.17(MFS_1:Major Facilitator Superfamily)	sp|B0XQS8|QUTD_ASPFC(Probable quinate permease OS=Neosartorya fumigata (strain CEA10 / CBS 144.89 / FGSC A1163) OX=451804 GN=qutD PE=3 SV=1)
estExt_fgenesh1_pm.C_90019	22277		1062	0.951633	-0.0715223	0.648246	0.878822	no	down	1040	1781	1669	1595	1830	1636	54.1	75.16	67.57	73.11	80.04	68.34	65.61	73.83	XP_006965225.1(uncharacterized protein TRIREDRAFT_22277 [Trichoderma reesei QM6a])	GO:0006730(biological_process:one-carbon metabolic process); GO:0022889(molecular_function:serine transmembrane transporter activity); GO:0005739(cellular_component:mitochondrion); GO:0015075(molecular_function:ion transmembrane transporter activity); GO:0016021(cellular_component:integral component of membrane); GO:0140300(biological_process:serine import into mitochondrion)	K23503	SFXN5		ENOG410YU8V(U:Intracellular trafficking, secretion, and vesicular transport)	ENOG410YU8V(SideroFleXiN)	PF03820.18(SFXNs:Sideroflexins)	sp|O13793|FSF1_SCHPO(Sideroflexin fsf1 OS=Schizosaccharomyces pombe (strain 972 / ATCC 24843) OX=284812 GN=fsf1 PE=3 SV=2)
estExt_GeneWisePlus.C_260204	81670		1641	0.688894	-0.537645	0.00758679	0.0932539	no	down	4511	4067	4058	3420	3177	3985	183.24	136.96	138.24	125.25	114.36	133.62	152.813	124.41	XP_006968867.1(uncharacterized protein TRIREDRAFT_81670 [Trichoderma reesei QM6a])	GO:0022857(molecular_function:transmembrane transporter activity); GO:0016021(cellular_component:integral component of membrane); GO:0008643(biological_process:carbohydrate transport)				ENOG410XNQK(G:Carbohydrate transport and metabolism)	ENOG410XNQK(Transporter)	PF00083.25(Sugar_tr:Sugar (and other) transporter); PF07690.17(MFS_1:Major Facilitator Superfamily); PF06963.13(FPN1:Ferroportin1 (FPN1))	sp|P39932|STL1_YEAST(Sugar transporter STL1 OS=Saccharomyces cerevisiae (strain ATCC 204508 / S288c) OX=559292 GN=STL1 PE=1 SV=2)
fgenesh5_pg.C_scaffold_11000290	108317		1505	1.05129	0.0721613	0.683069	0.893869	no	up	140	195	202	207	269	199	7.07	8.19	8.5	9.66	12.16	8.44	7.92	10.0867	XP_006966169.1(uncharacterized protein TRIREDRAFT_108317 [Trichoderma reesei QM6a])	GO:0022857(molecular_function:transmembrane transporter activity); GO:0016021(cellular_component:integral component of membrane)				ENOG410XRHC(E:Amino acid transport and metabolism); COG0477(G:Carbohydrate transport and metabolism); ENOG4111MMB(S:Function unknown)	ENOG410XRHC(solute carrier family 16, member 10 (aromatic amino acid transporter)); COG0477(major facilitator Superfamily); ENOG4111MMB(Conserved hypothetical, protein)	PF07690.17(MFS_1:Major Facilitator Superfamily)	sp|A5ABG1|PYNF_ASPNC(MFS-type transporter pynF OS=Aspergillus niger (strain CBS 513.88 / FGSC A1513) OX=425011 GN=pynF PE=2 SV=1)
estExt_GeneWisePlus.C_140366	79644		1572	0.932604	-0.100664	0.705935	0.902611	no	down	572	725	1021	599	895	1073	23.66	24.99	35.17	22.88	33.13	37.26	27.94	31.09	XP_006966811.1(uncharacterized protein TRIREDRAFT_79644 [Trichoderma reesei QM6a])	GO:0046873(molecular_function:metal ion transmembrane transporter activity); GO:0016021(cellular_component:integral component of membrane)	K12346	SMF		COG1914(P:Inorganic ion transport and metabolism)	COG1914(H( )-stimulated, divalent metal cation uptake system (By similarity))	PF01566.19(Nramp:Natural resistance-associated macrophage protein)	sp|P38925|SMF1_YEAST(Manganese transporter SMF1 OS=Saccharomyces cerevisiae (strain ATCC 204508 / S288c) OX=559292 GN=SMF1 PE=1 SV=2)
e_gw1.2.200.1	55077		1605	1.10681	0.146413	0.431073	0.784426	no	up	269	330	271	443	374	341	12.59	12.83	10.56	19.14	15.66	13.4	11.9933	16.0667	XP_006962227.1(uncharacterized protein TRIREDRAFT_55077 [Trichoderma reesei QM6a])	GO:0022857(molecular_function:transmembrane transporter activity); GO:0016021(cellular_component:integral component of membrane)	K08141	MAL		ENOG410XNQK(G:Carbohydrate transport and metabolism)	ENOG410XNQK(alpha-galactosidase)	PF00083.25(Sugar_tr:Sugar (and other) transporter); PF07690.17(MFS_1:Major Facilitator Superfamily)	sp|P38156|MAL31_YEAST(Maltose permease MAL31 OS=Saccharomyces cerevisiae (strain ATCC 204508 / S288c) OX=559292 GN=MAL31 PE=1 SV=1)
e_gw1.6.512.1	59190		1425	1.53388	0.617182	0.0738443	0.379471	no	up	105	102	117	291	135	170	5.67	4.57	5.26	14.5	6.51	7.7	5.16667	9.57	XP_006964085.1(uncharacterized protein TRIREDRAFT_59190 [Trichoderma reesei QM6a])	GO:0022857(molecular_function:transmembrane transporter activity); GO:0016021(cellular_component:integral component of membrane)				COG0477(G:Carbohydrate transport and metabolism)	COG0477(major facilitator Superfamily)	PF07690.17(MFS_1:Major Facilitator Superfamily)	sp|A0A0A2IBP6|CNSO_PENEN(MFS-type transporter cnsO OS=Penicillium expansum OX=27334 GN=cnsO PE=3 SV=1)
fgenesh5_pg.C_scaffold_7000098	106297		3651	1.30902	0.388482	0.019597	0.176737	no	up	875	1305	1457	1616	1978	2053	16.31	20.22	22.61	27.83	33.04	32.12	19.7133	30.9967	XP_006964660.1(amino acid permease-like protein [Trichoderma reesei QM6a])	GO:1990816(cellular_component:vacuole-mitochondrion membrane contact site); GO:0006811(biological_process:ion transport); GO:0022857(molecular_function:transmembrane transporter activity); GO:0034486(biological_process:vacuolar transmembrane transport); GO:0055075(biological_process:potassium ion homeostasis); GO:0031166(cellular_component:integral component of vacuolar membrane); GO:0015379(mole…	K14429	SLC12A9, CCC6		COG0531(E:Amino acid transport and metabolism)	COG0531(amino acid transport)	PF00324.22(AA_permease:Amino acid permease); PF03522.16(SLC12:Solute carrier family 12); PF13520.7(AA_permease_2:Amino acid permease)	sp|P38329|VHC1_YEAST(Vacuolar cation-chloride cotransporter 1 OS=Saccharomyces cerevisiae (strain ATCC 204508 / S288c) OX=559292 GN=VHC1 PE=1 SV=1)
estExt_GeneWisePlus.C_31007	75603		3819	1.00135	0.00195304	0.987737	0.995806	no	up	1661	1947	2132	1973	2582	2349	29.5	28.74	31.48	32.37	41.1	35	29.9067	36.1567	XP_006963034.1(uncharacterized protein TRIREDRAFT_75603 [Trichoderma reesei QM6a])	GO:0016021(cellular_component:integral component of membrane)	K12385	NPC1		ENOG410XR54(U:Intracellular trafficking, secretion, and vesicular transport)	ENOG410XR54(Niemann-Pick disease type C1)	PF16414.6(NPC1_N:Niemann-Pick C1 N terminus); PF02460.19(Patched:Patched family); PF12349.9(Sterol-sensing:Sterol-sensing domain of SREBP cleavage-activation); PF03176.16(MMPL:MMPL family); PF03024.15(Folate_rec:Folate receptor family)	sp|Q12200|NPC1_YEAST(NPC intracellular sterol transporter 1-related protein 1 OS=Saccharomyces cerevisiae (strain ATCC 204508 / S288c) OX=559292 GN=NCR1 PE=1 SV=1)
fgenesh5_pg.C_scaffold_20000083	110424		1218	0.965324	-0.0509147	0.718729	0.909014	no	down	258	352	387	344	412	392	16.91	19.16	21.13	20.8	24.12	21.57	19.0667	22.1633	XP_006968066.1(uncharacterized protein TRIREDRAFT_110424 [Trichoderma reesei QM6a])	GO:0045721(biological_process:negative regulation of gluconeogenesis)	K18624	MAEA, EMP		ENOG410XPGU(S:Function unknown)	ENOG410XPGU(Macrophage erythroblast attacher)	PF10607.10(CLTH:CTLH/CRA C-terminal to LisH motif domain)	sp|Q7S2X0|FYV10_NEUCR(Protein fyv-10 OS=Neurospora crassa (strain ATCC 24698 / 74-OR23-1A / CBS 708.71 / DSM 1257 / FGSC 987) OX=367110 GN=fyv-10 PE=3 SV=1)
estExt_GeneWisePlus.C_80624	77656		1602	0.71861	-0.476719	0.0157506	0.153272	no	down	1620	1601	1647	1150	1404	1682	66.32	54.46	56.15	43.48	51.43	57.8	58.9767	50.9033	XP_006965165.1(phosphoglycerate mutase [Trichoderma reesei QM6a])	GO:0005737(cellular_component:cytoplasm); GO:0004619(molecular_function:phosphoglycerate mutase activity); GO:0006007(biological_process:glucose catabolic process); GO:0030145(molecular_function:manganese ion binding)	K15633	gpmI	map00680(Methane metabolism); map00010(Glycolysis / Gluconeogenesis); map00260(Glycine, serine and threonine metabolism)	COG0696(G:Carbohydrate transport and metabolism)	COG0696(Catalyzes the interconversion of 2-phosphoglycerate and 3-phosphoglycerate (By similarity))	PF06415.14(iPGM_N:BPG-independent PGAM N-terminus (iPGM_N)); PF01676.19(Metalloenzyme:Metalloenzyme superfamily); PF00884.24(Sulfatase:Sulfatase); PF01663.23(Phosphodiest:Type I phosphodiesterase / nucleotide pyrophosphatase)	sp|G5EFZ1|GPMI_CAEEL(2,3-bisphosphoglycerate-independent phosphoglycerate mutase OS=Caenorhabditis elegans OX=6239 GN=ipgm-1 PE=1 SV=1)
fgenesh5_pg.C_scaffold_7000131	106330		1596	0.683505	-0.548977	0.00113922	0.0228546	no	down	4510	5334	5630	5001	3709	3938	212.49	208.83	220.93	217.56	156.31	155.77	214.083	176.547	XP_006964484.1(uncharacterized protein TRIREDRAFT_106330 [Trichoderma reesei QM6a])	GO:0022857(molecular_function:transmembrane transporter activity); GO:0016021(cellular_component:integral component of membrane)				ENOG410XNQK(G:Carbohydrate transport and metabolism)	ENOG410XNQK(Transporter)	PF00083.25(Sugar_tr:Sugar (and other) transporter); PF07690.17(MFS_1:Major Facilitator Superfamily)	sp|A2QQV6|QUTD_ASPNC(Probable quinate permease OS=Aspergillus niger (strain CBS 513.88 / FGSC A1513) OX=425011 GN=qutD PE=3 SV=1)
e_gw1.8.151.1	61278		1458	1.00505	0.0072692	0.988055	0.996003	no	up	32	15	17	25	29	26	1.68	0.65	0.74	1.21	1.36	1.15	1.02333	1.24	ETS02547.1(MFS general substrate transporter, partial [Trichoderma reesei RUT C-30])	GO:0022857(molecular_function:transmembrane transporter activity); GO:0016021(cellular_component:integral component of membrane); GO:0008643(biological_process:carbohydrate transport)				ENOG410XNQK(E:Amino acid transport and metabolism)	ENOG410XNQK(alanine racemase domain protein)	PF00083.25(Sugar_tr:Sugar (and other) transporter)	sp|B8MYS7|MF127_ASPFN(MFS glucose transporter mfs1 OS=Aspergillus flavus (strain ATCC 200026 / FGSC A1120 / NRRL 3357 / JCM 12722 / SRRC 167) OX=332952 GN=mfs1 PE=2 SV=1)
fgenesh5_pg.C_scaffold_20000089	110430		1440	1.04904	0.0690758	0.553487	0.838788	no	up	351	426	424	496	493	521	18.71	18.87	18.82	24.4	23.49	23.31	18.8	23.7333	XP_006968005.1(uncharacterized protein TRIREDRAFT_110430 [Trichoderma reesei QM6a])	GO:0022857(molecular_function:transmembrane transporter activity); GO:0016021(cellular_component:integral component of membrane)				COG0738(S:Function unknown)	COG0738(Conserved hypothetical, protein)	PF07690.17(MFS_1:Major Facilitator Superfamily)	sp|Q08280|BSC6_YEAST(Bypass of stop codon protein 6 OS=Saccharomyces cerevisiae (strain ATCC 204508 / S288c) OX=559292 GN=BSC6 PE=1 SV=1)
e_gw1.3.781.1	57185		1545	1.25225	0.32452	0.355926	0.737042	no	up	80	47	63	119	91	82	3.92	1.91	2.57	5.38	3.99	3.37	2.8	4.24667	XP_006962936.1(amino acid transporter [Trichoderma reesei QM6a])	GO:0022857(molecular_function:transmembrane transporter activity); GO:0016021(cellular_component:integral component of membrane)	K19564	CTR, HNM1		COG0531(E:Amino acid transport and metabolism)	COG0531(amino acid)	PF13520.7(AA_permease_2:Amino acid permease); PF00324.22(AA_permease:Amino acid permease)	sp|P19807|HNM1_YEAST(Choline transport protein OS=Saccharomyces cerevisiae (strain ATCC 204508 / S288c) OX=559292 GN=HNM1 PE=1 SV=1)
e_gw1.11.155.1	63341		1500	0.822122	-0.282575	0.0527692	0.318932	no	down	368	513	494	387	471	492	18.67	21.63	20.88	18.13	21.37	20.96	20.3933	20.1533	XP_006966118.1(glycosyltransferase family 4 [Trichoderma reesei QM6a])	GO:0017176(molecular_function:phosphatidylinositol N-acetylglucosaminyltransferase activity); GO:0005783(cellular_component:endoplasmic reticulum); GO:0016021(cellular_component:integral component of membrane); GO:0016740(molecular_function:transferase activity); GO:0016757(molecular_function:transferase activity, transferring glycosyl groups); GO:0006506(biological_process:GPI anchor biosyntheti…	K03857	PIGA, GPI3	map00563(Glycosylphosphatidylinositol (GPI)-anchor biosynthesis)	COG0438(M:Cell wall/membrane/envelope biogenesis)	COG0438(Glycosyl transferase (Group 1)	PF08288.13(PIGA:PIGA (GPI anchor biosynthesis)); PF00534.21(Glycos_transf_1:Glycosyl transferases group 1); PF13439.7(Glyco_transf_4:Glycosyltransferase Family 4); PF13692.7(Glyco_trans_1_4:Glycosyl transferases group 1); PF13579.7(Glyco_trans_4_4:Glycosyl transferase 4-like domain); PF13477.7(Glyco_trans_4_2:Glycosyl transferase 4-like)	sp|P87172|GPI3_SCHPO(Phosphatidylinositol N-acetylglucosaminyltransferase gpi3 subunit OS=Schizosaccharomyces pombe (strain 972 / ATCC 24843) OX=284812 GN=gpi3 PE=3 SV=1)
fgenesh1_pm.C_scaffold_38000011	6005		1509	0.488388	-1.0339	0.202951	0.604251	no	down	9	6	5	2	4	6	0.45	0.25	0.21	0.09	0.18	0.25	0.303333	0.173333	XP_006969728.1(uncharacterized protein TRIREDRAFT_6005 [Trichoderma reesei QM6a])	GO:0022857(molecular_function:transmembrane transporter activity); GO:0016021(cellular_component:integral component of membrane)				COG0477(S:Function unknown); ENOG410YAJE(G:Carbohydrate transport and metabolism)	COG0477(CHROMO); ENOG410YAJE(Transporter)	PF07690.17(MFS_1:Major Facilitator Superfamily)	sp|P40445|YIQ6_YEAST(Uncharacterized transporter YIL166C OS=Saccharomyces cerevisiae (strain ATCC 204508 / S288c) OX=559292 GN=YIL166C PE=1 SV=1)
estExt_GeneWisePlus.C_150085	79741		2382	0.556205	-0.846311	3.64143e-05	0.00137241	no	down	265	371	314	170	207	255	6.68	7.97	6.77	3.98	4.81	5.4	7.14	4.73	XP_006966964.1(uncharacterized protein TRIREDRAFT_79741 [Trichoderma reesei QM6a])	GO:0016021(cellular_component:integral component of membrane); GO:0008271(molecular_function:secondary active sulfate transmembrane transporter activity); GO:0016740(molecular_function:transferase activity)	K14708	SLC26A11		COG0659(P:Inorganic ion transport and metabolism)	COG0659(sulfate transporter)	PF00916.21(Sulfate_transp:Sulfate permease family); PF01740.22(STAS:STAS domain)	sp|P23622|CYS14_NEUCR(Sulfate permease 2 OS=Neurospora crassa (strain ATCC 24698 / 74-OR23-1A / CBS 708.71 / DSM 1257 / FGSC 987) OX=367110 GN=cys-14 PE=2 SV=3)
estExt_GeneWisePlus.C_40029	75648		2064	1.08867	0.122572	0.270773	0.665933	no	up	848	1236	1176	1427	1398	1401	29.01	34.86	33.4	44.78	42.44	39.88	32.4233	42.3667	ETS01653.1(OPT superfamily oligopeptide transporter [Trichoderma reesei RUT C-30])	GO:0016021(cellular_component:integral component of membrane); GO:0016811(molecular_function:hydrolase activity, acting on carbon-nitrogen (but not peptide) bonds, in linear amides); GO:0055085(biological_process:transmembrane transport); GO:0006672(biological_process:ceramide metabolic process)				COG1297(S:Function unknown)	COG1297(oligo-peptide transporter)	PF03169.16(OPT:OPT oligopeptide transporter protein)	sp|P53134|YGL4_YEAST(Putative oligopeptide transporter YGL114W OS=Saccharomyces cerevisiae (strain ATCC 204508 / S288c) OX=559292 GN=YGL114W PE=1 SV=1)
fgenesh5_pg.C_scaffold_3000277	104322		1485	1.3938	0.479023	0.143338	0.528454	no	up	850	1742	1725	3308	2103	1622	43.65	74.33	73.79	156.83	96.57	69.93	63.9233	107.777	XP_006962923.1(uncharacterized protein TRIREDRAFT_104322 [Trichoderma reesei QM6a])	GO:0022857(molecular_function:transmembrane transporter activity); GO:0016021(cellular_component:integral component of membrane)				ENOG410YTVW(G:Carbohydrate transport and metabolism); COG0477(G:Carbohydrate transport and metabolism)	ENOG410YTVW(Major Facilitator Superfamily); COG0477(major facilitator Superfamily)	PF07690.17(MFS_1:Major Facilitator Superfamily)	sp|A0A0A2IBP6|CNSO_PENEN(MFS-type transporter cnsO OS=Penicillium expansum OX=27334 GN=cnsO PE=3 SV=1)
e_gw1.1.1739.1	53125		1077	0.823883	-0.279489	0.224189	0.623853	no	down	325	672	571	451	604	470	24.94	42.83	36.5	31.92	41.36	30.28	34.7567	34.52	XP_006961129.1(uncharacterized protein TRIREDRAFT_53125 [Trichoderma reesei QM6a])	GO:0005743(cellular_component:mitochondrial inner membrane); GO:0016021(cellular_component:integral component of membrane); GO:1990616(biological_process:magnesium ion export from mitochondrion); GO:0015095(molecular_function:magnesium ion transmembrane transporter activity); GO:0005347(molecular_function:ATP transmembrane transporter activity)				ENOG410XQ00(S:Function unknown)	ENOG410XQ00(mitochondrial carrier protein)	PF00153.28(Mito_carr:Mitochondrial carrier protein)	sp|Q03829|MME1_YEAST(Mitochondrial magnesium exporter 1 OS=Saccharomyces cerevisiae (strain ATCC 204508 / S288c) OX=559292 GN=MME1 PE=1 SV=1)
e_gw1.6.69.1	59272		1599	1.31765	0.397965	0.112304	0.468839	no	up	76	99	72	114	165	114	3.57	3.87	2.82	4.95	6.94	4.5	3.42	5.46333	XP_006964235.1(uncharacterized protein TRIREDRAFT_59272 [Trichoderma reesei QM6a])	GO:0022857(molecular_function:transmembrane transporter activity); GO:0016021(cellular_component:integral component of membrane)				ENOG410XNQK(G:Carbohydrate transport and metabolism)	ENOG410XNQK(Transporter)	PF07690.17(MFS_1:Major Facilitator Superfamily); PF06609.14(TRI12:Fungal trichothecene efflux pump (TRI12))	sp|F2SH39|MFS1_TRIRC(MFS-type efflux pump MFS1 OS=Trichophyton rubrum (strain ATCC MYA-4607 / CBS 118892) OX=559305 GN=MFS1 PE=2 SV=1)
e_gw1.21.260.1	67469		1704	1.29253	0.370199	0.010422	0.114868	no	up	936	1216	1433	1604	1948	1971	40.82	44.07	52.05	64.6	76.01	72.17	45.6467	70.9267	XP_006968199.1(maltose permease [Trichoderma reesei QM6a])	GO:0022857(molecular_function:transmembrane transporter activity); GO:0016021(cellular_component:integral component of membrane)	K08141	MAL		ENOG410XNQK(E:Amino acid transport and metabolism)	ENOG410XNQK(aminotransferase)	PF00083.25(Sugar_tr:Sugar (and other) transporter); PF07690.17(MFS_1:Major Facilitator Superfamily); PF12832.8(MFS_1_like:MFS_1 like family)	sp|P53048|MAL11_YEAST(General alpha-glucoside permease OS=Saccharomyces cerevisiae (strain ATCC 204508 / S288c) OX=559292 GN=MAL11 PE=1 SV=1)
gw1.17.347.1	38812		1332	0.866217	-0.2072	0.561225	0.843565	no	down	7694	5263	4456	8382	5448	4857	451.04	256.34	217.6	453.54	285.43	239.07	308.327	326.013	XP_006967377.1(uncharacterized protein TRIREDRAFT_38812, partial [Trichoderma reesei QM6a])	GO:0016021(cellular_component:integral component of membrane); GO:0005381(molecular_function:iron ion transmembrane transporter activity)	K14685	SLC40A1, FPN1		ENOG410XS3F(U:Intracellular trafficking, secretion, and vesicular transport)	ENOG410XS3F(solute carrier family 40 (iron-regulated transporter), member 1)	PF06963.13(FPN1:Ferroportin1 (FPN1)); PF12832.8(MFS_1_like:MFS_1 like family)	sp|Q5Z922|S40A1_ORYSJ(Solute carrier family 40 member 1 OS=Oryza sativa subsp. japonica OX=39947 GN=Os06g0560000 PE=2 SV=1)
estExt_Genewise1.C_210082	51110		1725	1.41342	0.499193	0.0257538	0.208513	no	up	9974	15805	21650	26120	29164	23643	329.86	434.45	596.28	798	863.65	656.42	453.53	772.69	XP_006968142.1(uncharacterized protein TRIREDRAFT_51110 [Trichoderma reesei QM6a])	GO:0022857(molecular_function:transmembrane transporter activity); GO:0006865(biological_process:amino acid transport); GO:0016021(cellular_component:integral component of membrane)	K16261	YAT		COG0833(E:Amino acid transport and metabolism)	COG0833(permease)	PF00324.22(AA_permease:Amino acid permease); PF13520.7(AA_permease_2:Amino acid permease)	sp|P34054|INDA1_HYPAT(Amino-acid permease inda1 OS=Hypocrea atroviridis OX=63577 GN=inda1 PE=2 SV=1)
estExt_fgenesh5_pg.C_40361	120752		2805	1.14346	0.19341	0.252878	0.648823	no	up	326	530	502	574	721	552	8.09	10.93	10.37	13.16	16.03	11.5	9.79667	13.5633	XP_006963439.1(uncharacterized protein TRIREDRAFT_120752 [Trichoderma reesei QM6a])	GO:0030007(biological_process:cellular potassium ion homeostasis); GO:0015079(molecular_function:potassium ion transmembrane transporter activity); GO:0005887(cellular_component:integral component of plasma membrane); GO:0005623(cellular_component:cell)				COG0168(P:Inorganic ion transport and metabolism)	COG0168(Low-affinity potassium transport system. Interacts with Trk system potassium uptake protein TrkA (By similarity))	PF02386.17(TrkH:Cation transport protein)	sp|P28584|TRK2_YEAST(Low-affinity potassium transport protein OS=Saccharomyces cerevisiae (strain ATCC 204508 / S288c) OX=559292 GN=TRK2 PE=1 SV=1)
e_gw1.29.173.1	69563		1509	4.58884	2.19813	0.517133	1	no	up	0	0	0	1	0	2	0	0	0	0.05	0	0.08	0	0.0433333	XP_006969279.1(uncharacterized protein TRIREDRAFT_69563 [Trichoderma reesei QM6a])	GO:0022857(molecular_function:transmembrane transporter activity); GO:0016021(cellular_component:integral component of membrane)	K03448	FEN2, LIZ1		COG0477(G:Carbohydrate transport and metabolism); ENOG410YEND(G:Carbohydrate transport and metabolism)	COG0477(major facilitator Superfamily); ENOG410YEND(Major Facilitator Superfamily)	PF07690.17(MFS_1:Major Facilitator Superfamily)	sp|O43000|LIZ1_SCHPO(Pantothenate transporter liz1 OS=Schizosaccharomyces pombe (strain 972 / ATCC 24843) OX=284812 GN=liz1 PE=2 SV=2)
e_gw1.8.630.1	61374		1467	1.51096	0.595462	0.139686	0.524402	no	up	91	108	113	306	121	134	4.74	4.68	4.91	14.72	5.64	5.86	4.77667	8.74	XP_006965102.1(uncharacterized protein TRIREDRAFT_61374 [Trichoderma reesei QM6a])	GO:0022857(molecular_function:transmembrane transporter activity); GO:0016021(cellular_component:integral component of membrane)				COG0477(G:Carbohydrate transport and metabolism)	COG0477(major facilitator Superfamily)	PF07690.17(MFS_1:Major Facilitator Superfamily)	sp|Q9US37|YFZ4_SCHPO(Uncharacterized transporter C1039.04 OS=Schizosaccharomyces pombe (strain 972 / ATCC 24843) OX=284812 GN=SPAC1039.04 PE=3 SV=1)
estExt_fgenesh1_pm.C_110008	22466		1995	0.806964	-0.309423	0.0958414	0.431671	no	down	1176	1527	1368	996	1540	1415	36.39	39.83	34.77	28.47	42	37.21	36.9967	35.8933	XP_006965912.1(uncharacterized protein TRIREDRAFT_22466 [Trichoderma reesei QM6a])	GO:0016021(cellular_component:integral component of membrane); GO:0006520(biological_process:cellular amino acid metabolic process); GO:0016831(molecular_function:carboxy-lyase activity); GO:0030170(molecular_function:pyridoxal phosphate binding)	K17086	TM9SF2_4		ENOG410XPIW(E:Amino acid transport and metabolism)	ENOG410XPIW(decarboxylase)	PF02990.17(EMP70:Endomembrane protein 70)	sp|Q9LIC2|TMN7_ARATH(Transmembrane 9 superfamily member 7 OS=Arabidopsis thaliana OX=3702 GN=TMN7 PE=2 SV=1)
e_gw1.6.484.1	59333		1671	1	0	1	1	no test	no test	0	0	0	0	0	0	0	0	0	0	0	0	0	0	XP_006964233.1(uncharacterized protein TRIREDRAFT_59333 [Trichoderma reesei QM6a])	GO:0022857(molecular_function:transmembrane transporter activity); GO:0016021(cellular_component:integral component of membrane)				ENOG410YAJE(C:Energy production and conversion)	ENOG410YAJE(FAD linked oxidase domain protein)	PF07690.17(MFS_1:Major Facilitator Superfamily)	sp|P40445|YIQ6_YEAST(Uncharacterized transporter YIL166C OS=Saccharomyces cerevisiae (strain ATCC 204508 / S288c) OX=559292 GN=YIL166C PE=1 SV=1)
e_gw1.29.54.1	69574		1347	1.17487	0.232505	0.38525	0.759037	no	up	172	134	134	222	181	228	9.95	6.44	6.45	11.85	9.35	11.07	7.61333	10.7567	XP_006969214.1(uncharacterized protein TRIREDRAFT_69574 [Trichoderma reesei QM6a])	GO:0022857(molecular_function:transmembrane transporter activity); GO:0016021(cellular_component:integral component of membrane)				ENOG411009T(U:Intracellular trafficking, secretion, and vesicular transport); COG0477(G:Carbohydrate transport and metabolism)	ENOG411009T(Major Facilitator Superfamily); COG0477(major facilitator Superfamily)	PF07690.17(MFS_1:Major Facilitator Superfamily)	sp|Q5ATG7|APDF_EMENI(Aspyridones efflux protein apdF OS=Emericella nidulans (strain FGSC A4 / ATCC 38163 / CBS 112.46 / NRRL 194 / M139) OX=227321 GN=apdF PE=2 SV=1)
e_gw1.4.832.1	57291		1392	1.08984	0.124122	0.640933	0.874878	no	up	172	328	308	246	423	373	9.55	15.14	14.25	12.61	21	17.39	12.98	17	XP_006963256.1(uncharacterized protein TRIREDRAFT_57291 [Trichoderma reesei QM6a])	GO:0016021(cellular_component:integral component of membrane)	K14347	SLC10A7, P7		COG0385(S:Function unknown)	COG0385(bile acid)	PF13593.7(SBF_like:SBF-like CPA transporter family (DUF4137)); PF01758.17(SBF:Sodium Bile acid symporter family)	sp|Q59UQ7|RCH1_CANAL(Solute carrier RCH1 OS=Candida albicans (strain SC5314 / ATCC MYA-2876) OX=237561 GN=RCH1 PE=3 SV=1)
e_gw1.22.184.1	67541		1632	0.6857	-0.544351	0.386967	0.760396	no	down	261	108	46	125	96	146	11.98	4.12	1.76	5.3	3.94	5.62	5.95333	4.95333	XP_006968370.1(uncharacterized protein TRIREDRAFT_67541 [Trichoderma reesei QM6a])	GO:0022857(molecular_function:transmembrane transporter activity); GO:0016021(cellular_component:integral component of membrane)	K08141	MAL		ENOG410XNQK(E:Amino acid transport and metabolism)	ENOG410XNQK(symporter)	PF00083.25(Sugar_tr:Sugar (and other) transporter); PF07690.17(MFS_1:Major Facilitator Superfamily)	sp|P38156|MAL31_YEAST(Maltose permease MAL31 OS=Saccharomyces cerevisiae (strain ATCC 204508 / S288c) OX=559292 GN=MAL31 PE=1 SV=1)
e_gw1.16.83.1	65493		1635	1.20809	0.272724	0.365423	0.743886	no	up	58	119	112	104	134	173	2.66	4.53	4.27	4.4	5.49	6.65	3.82	5.51333	XP_006967352.1(uncharacterized protein TRIREDRAFT_65493 [Trichoderma reesei QM6a])	GO:0022857(molecular_function:transmembrane transporter activity); GO:0016021(cellular_component:integral component of membrane)	K08141	MAL		COG0477(A:RNA processing and modification); ENOG410XNQK(A:RNA processing and modification)	COG0477(Catalyzes the conversion of 3'-phosphate to a 2',3'- cyclic phosphodiester at the end of RNA. The mechanism of action of the enzyme occurs in 3 steps (A) adenylation of the enzyme by ATP); ENOG410XNQK(Catalyzes the conversion of 3'-phosphate to a 2',3'- cyclic phosphodiester at the end of RNA. The mechanism of action of the enzyme occurs in 3 steps (A) adenylation of the enzyme by ATP)	PF00083.25(Sugar_tr:Sugar (and other) transporter); PF07690.17(MFS_1:Major Facilitator Superfamily)	sp|P53048|MAL11_YEAST(General alpha-glucoside permease OS=Saccharomyces cerevisiae (strain ATCC 204508 / S288c) OX=559292 GN=MAL11 PE=1 SV=1)
fgenesh1_pm.C_scaffold_50000002	6103		1401	2.4864	1.31406	0.119643	0.484823	no	up	1	14	4	15	29	11	0.06	0.64	0.18	0.76	1.43	0.51	0.293333	0.9	XP_006969967.1(uncharacterized protein TRIREDRAFT_6103 [Trichoderma reesei QM6a])	GO:0022857(molecular_function:transmembrane transporter activity); GO:0016021(cellular_component:integral component of membrane)				ENOG4110043(U:Intracellular trafficking, secretion, and vesicular transport); COG0477(U:Intracellular trafficking, secretion, and vesicular transport)	ENOG4110043(Sugar (and other) transporter); COG0477(Sugar (and other) transporter)	PF07690.17(MFS_1:Major Facilitator Superfamily); PF00083.25(Sugar_tr:Sugar (and other) transporter); PF06609.14(TRI12:Fungal trichothecene efflux pump (TRI12)); PF06779.15(MFS_4:Uncharacterised MFS-type transporter YbfB)	sp|F5HN69|CPAT_ASPOZ(MFS transporter cpaT OS=Aspergillus oryzae OX=5062 GN=cpaT PE=3 SV=1)
estExt_GeneWisePlus.C_90039	77785		1419	1.06424	0.0898186	0.677026	0.892123	no	up	2072	1772	1730	2705	2355	2183	112.42	79.88	78.18	135.48	114.23	99.44	90.16	116.383	XP_006965284.1(uncharacterized protein TRIREDRAFT_77785 [Trichoderma reesei QM6a])	GO:0022857(molecular_function:transmembrane transporter activity); GO:0016021(cellular_component:integral component of membrane); GO:0008643(biological_process:carbohydrate transport)				ENOG410XNQK(G:Carbohydrate transport and metabolism)	ENOG410XNQK(Transporter)	PF00083.25(Sugar_tr:Sugar (and other) transporter); PF07690.17(MFS_1:Major Facilitator Superfamily)	sp|A1CPX0|QUTD_ASPCL(Probable quinate permease OS=Aspergillus clavatus (strain ATCC 1007 / CBS 513.65 / DSM 816 / NCTC 3887 / NRRL 1) OX=344612 GN=qutD PE=3 SV=1)
e_gw1.6.418.1	59364		2466	2.36607	1.24249	2.34417e-05	0.000931379	yes	up	164	102	136	432	337	396	4.69	2.43	3.24	11.42	8.64	9.51	3.45333	9.85667	ETS03555.1(OPT-domain-containing protein [Trichoderma reesei RUT C-30])	GO:0016021(cellular_component:integral component of membrane); GO:0055085(biological_process:transmembrane transport)				ENOG410XNZC(S:Function unknown)	ENOG410XNZC(oligo-peptide transporter)	PF03169.16(OPT:OPT oligopeptide transporter protein)	sp|P40900|ISP4_SCHPO(Sexual differentiation process protein isp4 OS=Schizosaccharomyces pombe (strain 972 / ATCC 24843) OX=284812 GN=isp4 PE=2 SV=2)
e_gw1.29.171.1	69611		1443	0.909948	-0.136144	0.38071	0.754711	no	down	2201	2626	2688	3171	2472	2542	117.01	116	119.03	155.63	117.5	113.46	117.347	128.863	XP_006969282.1(uncharacterized protein TRIREDRAFT_69611 [Trichoderma reesei QM6a])	GO:0022857(molecular_function:transmembrane transporter activity); GO:0016021(cellular_component:integral component of membrane)				COG0477(S:Function unknown)	COG0477(plasma membrane protein)	PF07690.17(MFS_1:Major Facilitator Superfamily)	sp|Q9US44|YIZG_SCHPO(Uncharacterized transporter C1002.16c OS=Schizosaccharomyces pombe (strain 972 / ATCC 24843) OX=284812 GN=SPAC1002.16c PE=3 SV=1)
e_gw1.22.249.1	67562		1083	1.02578	0.0367242	0.898939	0.969795	no	up	417	917	822	1110	756	718	31.76	58.02	52.17	77.99	51.4	45.92	47.3167	58.4367	XP_006968290.1(uncharacterized protein TRIREDRAFT_67562 [Trichoderma reesei QM6a])	GO:0016021(cellular_component:integral component of membrane); GO:0005385(molecular_function:zinc ion transmembrane transporter activity)	K14709	SLC39A1_2_3, ZIP1_2_3		ENOG4111GP2(S:Function unknown)	ENOG4111GP2(Arylsulfotransferase (ASST))	PF02535.23(Zip:ZIP Zinc transporter)	sp|P32804|ZRT1_YEAST(Zinc-regulated transporter 1 OS=Saccharomyces cerevisiae (strain ATCC 204508 / S288c) OX=559292 GN=ZRT1 PE=1 SV=1)
estExt_fgenesh5_pg.C_40493	120826		1710	1.28651	0.363463	0.00231582	0.0389717	no	up	648	766	863	1246	1153	1106	28.14	27.65	31.22	49.97	44.81	40.33	29.0033	45.0367	XP_006963493.1(uncharacterized protein TRIREDRAFT_120826 [Trichoderma reesei QM6a])	GO:0022857(molecular_function:transmembrane transporter activity); GO:0016021(cellular_component:integral component of membrane)				COG0477(S:Function unknown)	COG0477(Conserved hypothetical, protein)	PF07690.17(MFS_1:Major Facilitator Superfamily); PF00083.25(Sugar_tr:Sugar (and other) transporter)	sp|O94343|YHMA_SCHPO(Uncharacterized MFS-type transporter C1271.10c OS=Schizosaccharomyces pombe (strain 972 / ATCC 24843) OX=284812 GN=SPBC1271.10c PE=1 SV=1)
e_gw1.6.134.1	59388		1584	0.999642	-0.000516861	0.99879	0.999946	no	down	224	335	306	514	226	282	10.65	13.23	12.12	22.56	9.61	11.26	12	14.4767	XP_006964256.1(uncharacterized protein TRIREDRAFT_59388 [Trichoderma reesei QM6a])	GO:0022857(molecular_function:transmembrane transporter activity); GO:0016021(cellular_component:integral component of membrane); GO:0008643(biological_process:carbohydrate transport)				ENOG410XNQK(S:Function unknown)	ENOG410XNQK(KR domain)	PF00083.25(Sugar_tr:Sugar (and other) transporter); PF07690.17(MFS_1:Major Facilitator Superfamily)	sp|P38156|MAL31_YEAST(Maltose permease MAL31 OS=Saccharomyces cerevisiae (strain ATCC 204508 / S288c) OX=559292 GN=MAL31 PE=1 SV=1)
e_gw1.4.728.1	57370		1761	0.893941	-0.161748	0.347884	0.731985	no	down	1492	2144	1867	2294	1759	1806	62.61	74.77	65.25	88.9	66.05	63.63	67.5433	72.86	XP_006963438.1(uncharacterized protein TRIREDRAFT_57370 [Trichoderma reesei QM6a])	GO:0003824(molecular_function:catalytic activity); GO:0016874(molecular_function:ligase activity)				COG0318(S:Function unknown)	COG0318(conserved hypothetical protein)	PF00501.29(AMP-binding:AMP-binding enzyme); PF13193.7(AMP-binding_C:AMP-binding enzyme C-terminal domain)	sp|Q8VZF1|AEE7_ARATH(Acetate/butyrate--CoA ligase AAE7, peroxisomal OS=Arabidopsis thaliana OX=3702 GN=AAE7 PE=1 SV=1)
estExt_GeneWisePlus.C_10526	73774		1995	1.5146	0.598934	0.111479	0.468335	no	up	10356	13546	12479	36077	15573	13888	306.57	333.88	307.24	982.31	412.63	344.82	315.897	579.92	XP_006961614.1(acetyl-CoA synthase [Trichoderma reesei QM6a])	GO:0003987(molecular_function:acetate-CoA ligase activity); GO:0016208(molecular_function:AMP binding); GO:0019427(biological_process:acetyl-CoA biosynthetic process from acetate); GO:0005524(molecular_function:ATP binding)	K01895	ACSS1_2, acs	map00680(Methane metabolism); map00630(Glyoxylate and dicarboxylate metabolism); map00640(Propanoate metabolism); map00620(Pyruvate metabolism); map00010(Glycolysis / Gluconeogenesis)	COG0365(I:Lipid transport and metabolism)	COG0365(Catalyzes the conversion of acetate into acetyl-CoA (AcCoA), an essential intermediate at the junction of anabolic and catabolic pathways. AcsA undergoes a two-step reaction. In the first half reaction, AcsA combines acetate with ATP to form acetyl-adenylate (AcAMP) intermediate. In the second half reaction, it can then transfer the acetyl group from AcAMP to the sulfhydryl group of CoA, …	PF00501.29(AMP-binding:AMP-binding enzyme); PF13193.7(AMP-binding_C:AMP-binding enzyme C-terminal domain); PF16177.6(ACAS_N:Acetyl-coenzyme A synthetase N-terminus)	sp|P16929|ACSA_NEUCR(Acetyl-coenzyme A synthetase OS=Neurospora crassa (strain ATCC 24698 / 74-OR23-1A / CBS 708.71 / DSM 1257 / FGSC 987) OX=367110 GN=acu-5 PE=2 SV=2)
fgenesh5_pg.C_scaffold_21000129	110663		1680	0.55445	-0.85087	0.230204	0.630817	no	down	10	9	6	4	9	4	0.44	0.33	0.22	0.16	0.36	0.15	0.33	0.223333	XP_006968180.1(uncharacterized protein TRIREDRAFT_110663 [Trichoderma reesei QM6a])	GO:0003824(molecular_function:catalytic activity); GO:0016874(molecular_function:ligase activity)				COG0318(I:Lipid transport and metabolism); COG0318(Q:Secondary metabolites biosynthesis, transport and catabolism)	COG0318(Amp-dependent synthetase and ligase); COG0318(Amp-dependent synthetase and ligase)	PF00501.29(AMP-binding:AMP-binding enzyme); PF13193.7(AMP-binding_C:AMP-binding enzyme C-terminal domain)	sp|P14912|4CL1_PETCR(4-coumarate--CoA ligase 1 OS=Petroselinum crispum OX=4043 GN=4CL1 PE=2 SV=1)
fgenesh5_pg.C_scaffold_7000447	106646		1740	1.03619	0.0512911	0.798621	0.941609	no	up	579	494	660	797	659	713	24.64	17.47	23.39	31.32	25.09	25.47	21.8333	27.2933	XP_006964594.1(uncharacterized protein TRIREDRAFT_106646 [Trichoderma reesei QM6a])	GO:0003824(molecular_function:catalytic activity)	K18660	ACSF3	map00280(Valine, leucine and isoleucine degradation); map00061(Fatty acid biosynthesis)	COG0318(S:Function unknown)	COG0318(-)	PF00501.29(AMP-binding:AMP-binding enzyme); PF13193.7(AMP-binding_C:AMP-binding enzyme C-terminal domain)	sp|Q8H151|AAE13_ARATH(Malonate--CoA ligase OS=Arabidopsis thaliana OX=3702 GN=AAE13 PE=1 SV=2)
estExt_Genewise1.C_130164	49489		2058	0.802232	-0.317909	0.0117892	0.12337	no	down	8211	9349	9082	9298	8154	8251	222.16	210.25	204.62	232.44	197.63	187.4	212.343	205.823	XP_006966541.1(uncharacterized protein TRIREDRAFT_49489 [Trichoderma reesei QM6a])	GO:0003824(molecular_function:catalytic activity); GO:0016874(molecular_function:ligase activity)	K01897	ACSL, fadD	map04146(Peroxisome); map00061(Fatty acid biosynthesis); map00071(Fatty acid degradation)	COG1022(I:Lipid transport and metabolism)	COG1022(Amp-dependent synthetase and ligase)	PF00501.29(AMP-binding:AMP-binding enzyme)	sp|W7L9F0|FUM16_GIBM7(Acyl-CoA synthetase FUM16 OS=Gibberella moniliformis (strain M3125 / FGSC 7600) OX=334819 GN=FUM16 PE=3 SV=1)
fgenesh1_pm.C_scaffold_17000020	4941		1665	1.09796	0.13482	0.572347	0.847863	no	up	1094	900	885	1500	1186	1176	49.03	33.52	33.03	62.07	47.55	44.25	38.5267	51.29	XP_006967363.1(uncharacterized protein TRIREDRAFT_4941 [Trichoderma reesei QM6a])	GO:0003824(molecular_function:catalytic activity); GO:0016874(molecular_function:ligase activity)				COG0318(I:Lipid transport and metabolism); COG0318(Q:Secondary metabolites biosynthesis, transport and catabolism)	COG0318(Amp-dependent synthetase and ligase); COG0318(Amp-dependent synthetase and ligase)	PF00501.29(AMP-binding:AMP-binding enzyme); PF13193.7(AMP-binding_C:AMP-binding enzyme C-terminal domain)	sp|Q54P77|4CL1_DICDI(Probable 4-coumarate--CoA ligase 1 OS=Dictyostelium discoideum OX=44689 GN=4cl1 PE=3 SV=1)
estExt_GeneWisePlus.C_110396	78773		2112	0.956933	-0.0635109	0.519411	0.824196	no	down	3611	4603	4944	5260	5050	4726	114.79	121.12	129.9	153.83	142.68	125.85	121.937	140.787	XP_006966025.1(uncharacterized protein TRIREDRAFT_78773 [Trichoderma reesei QM6a])	GO:0003824(molecular_function:catalytic activity); GO:0016874(molecular_function:ligase activity)	K01897	ACSL, fadD	map04146(Peroxisome); map00061(Fatty acid biosynthesis); map00071(Fatty acid degradation)	COG1022(S:Function unknown)	COG1022(WD40)	PF00501.29(AMP-binding:AMP-binding enzyme)	sp|Q8LKS5|LACS7_ARATH(Long chain acyl-CoA synthetase 7, peroxisomal OS=Arabidopsis thaliana OX=3702 GN=LACS7 PE=1 SV=2)
e_gw1.10.426.1	62651		1935	0.874567	-0.193359	0.612211	0.86407	no	down	1215	642	577	952	848	876	45.72	20.08	18.08	33.09	28.56	27.67	27.96	29.7733	XP_006965843.1(uncharacterized protein TRIREDRAFT_62651 [Trichoderma reesei QM6a])	GO:0006633(biological_process:fatty acid biosynthetic process); GO:0005811(cellular_component:lipid particle); GO:0005783(cellular_component:endoplasmic reticulum); GO:0005324(molecular_function:long-chain fatty acid transporter activity); GO:0031957(molecular_function:very long-chain fatty acid-CoA ligase activity); GO:0005777(cellular_component:peroxisome); GO:0000038(biological_process:very lo…				ENOG410XQ8T(I:Lipid transport and metabolism)	ENOG410XQ8T(Solute carrier family 27 (Fatty acid transporter), member)	PF00501.29(AMP-binding:AMP-binding enzyme); PF13193.7(AMP-binding_C:AMP-binding enzyme C-terminal domain)	sp|O42633|FAT1_COCHE(Fatty acid transporter protein OS=Cochliobolus heterostrophus OX=5016 GN=FAT1 PE=3 SV=1)
estExt_fgenesh5_pg.C_100304	122110		1461	0.562325	-0.830523	2.2241e-07	1.94788e-05	no	down	1106	1342	1090	724	798	876	53.38	53.86	43.19	31.32	34.57	34.98	50.1433	33.6233	XP_006965706.1(uncharacterized protein TRIREDRAFT_122110 [Trichoderma reesei QM6a])	GO:0003824(molecular_function:catalytic activity); GO:0016874(molecular_function:ligase activity)				COG0318(S:Function unknown)	COG0318(-)	PF00501.29(AMP-binding:AMP-binding enzyme); PF13193.7(AMP-binding_C:AMP-binding enzyme C-terminal domain)	sp|Q54P78|4CL2_DICDI(Probable 4-coumarate--CoA ligase 2 OS=Dictyostelium discoideum OX=44689 GN=4cl2 PE=3 SV=1)
estExt_fgenesh5_pg.C_110112	122240		2481	2.64074	1.40094	0.00422177	0.060646	no	up	1943	2165	2278	12786	3924	3381	49.71	46.04	48.53	302.23	89.93	72.6	48.0933	154.92	XP_006966107.1(uncharacterized protein TRIREDRAFT_122240 [Trichoderma reesei QM6a])	GO:0016746(molecular_function:transferase activity, transferring acyl groups)	K00624	E2.3.1.7	map04146(Peroxisome)	ENOG410XNZ9(S:Function unknown)	ENOG410XNZ9(carnitine)	PF00755.21(Carn_acyltransf:Choline/Carnitine o-acyltransferase)	sp|P80235|CACM_YEAST(Putative mitochondrial carnitine O-acetyltransferase OS=Saccharomyces cerevisiae (strain ATCC 204508 / S288c) OX=559292 GN=YAT1 PE=1 SV=2)
e_gw1.1.1535.1	54667		1734	0.932155	-0.101358	0.72639	0.911523	no	down	1331	3525	3268	2830	3272	2721	56.87	125.17	116.3	111.67	125.1	97.61	99.4467	111.46	XP_006961818.1(Acyl-CoA synthetase-like protein [Trichoderma reesei QM6a])	GO:0003824(molecular_function:catalytic activity); GO:0016021(cellular_component:integral component of membrane)	K18660	ACSF3	map00280(Valine, leucine and isoleucine degradation); map00061(Fatty acid biosynthesis)	COG0318(I:Lipid transport and metabolism); COG0318(Q:Secondary metabolites biosynthesis, transport and catabolism)	COG0318(Amp-dependent synthetase and ligase); COG0318(Amp-dependent synthetase and ligase)	PF00501.29(AMP-binding:AMP-binding enzyme); PF13193.7(AMP-binding_C:AMP-binding enzyme C-terminal domain)	sp|Q8H151|AAE13_ARATH(Malonate--CoA ligase OS=Arabidopsis thaliana OX=3702 GN=AAE13 PE=1 SV=2)
fgenesh5_pg.C_scaffold_10000337	107947		1647	0.785917	-0.347551	0.332648	0.72126	no	down	595	349	421	591	354	379	27.01	13.16	15.92	24.77	14.38	14.44	18.6967	17.8633	XP_006965871.1(uncharacterized protein TRIREDRAFT_107947 [Trichoderma reesei QM6a])	GO:0003824(molecular_function:catalytic activity); GO:0016874(molecular_function:ligase activity)				COG0318(I:Lipid transport and metabolism); COG0318(Q:Secondary metabolites biosynthesis, transport and catabolism)	COG0318(Amp-dependent synthetase and ligase); COG0318(Amp-dependent synthetase and ligase)	PF00501.29(AMP-binding:AMP-binding enzyme); PF13193.7(AMP-binding_C:AMP-binding enzyme C-terminal domain)	sp|C8VTR6|Y0074_EMENI(Putative acyl-coenzyme A synthetase OS=Emericella nidulans (strain FGSC A4 / ATCC 38163 / CBS 112.46 / NRRL 194 / M139) OX=227321 GN=AN10074 PE=3 SV=1)
e_gw1.20.63.1	66999		1749	0.118803	-3.07335	8.33677e-07	6.06277e-05	yes	down	24	66	31	2	8	7	1.02	2.32	1.09	0.08	0.3	0.25	1.47667	0.21	XP_006968099.1(uncharacterized protein TRIREDRAFT_66999 [Trichoderma reesei QM6a])	GO:0003824(molecular_function:catalytic activity); GO:0016874(molecular_function:ligase activity)	K22149	SIDI		COG0318(Q:Secondary metabolites biosynthesis, transport and catabolism)	COG0318(non-ribosomal peptide synthetase)	PF00501.29(AMP-binding:AMP-binding enzyme); PF13193.7(AMP-binding_C:AMP-binding enzyme C-terminal domain)	sp|Q4WR83|SIDI_ASPFU(Acyl-CoA ligase sidI OS=Neosartorya fumigata (strain ATCC MYA-4609 / Af293 / CBS 101355 / FGSC A1100) OX=330879 GN=sidI PE=2 SV=1)
estExt_fgenesh1_pm.C_60133	22030		1731	1.23899	0.309167	0.0133875	0.136643	no	up	923	1155	1114	1725	1492	1517	39.52	41.1	39.73	68.21	57.16	54.53	40.1167	59.9667	XP_006964034.1(uncharacterized protein TRIREDRAFT_22030 [Trichoderma reesei QM6a])	GO:0003824(molecular_function:catalytic activity)				COG0318(S:Function unknown)	COG0318(extracellular serine-threonine rich protein)	PF00501.29(AMP-binding:AMP-binding enzyme); PF13193.7(AMP-binding_C:AMP-binding enzyme C-terminal domain)	sp|Q96VB5|AFT11_ALTAL(Acyl-CoA ligase AFT1-1 OS=Alternaria alternata OX=5599 GN=AFT1-1 PE=3 SV=1)
e_gw1.1.199.1	54870		2109	1.15065	0.202449	0.0582217	0.3354	no	up	878	1097	1070	1486	1392	1319	29.94	31.1	30.39	46.82	42.51	37.76	30.4767	42.3633	XP_006961491.1(propionyl-CoA synthase [Trichoderma reesei QM6a])	GO:0003824(molecular_function:catalytic activity); GO:0016021(cellular_component:integral component of membrane); GO:0016874(molecular_function:ligase activity)	K01908	ACSS3, prpE	map00640(Propanoate metabolism)	COG0365(S:Function unknown)	COG0365(-)	PF00501.29(AMP-binding:AMP-binding enzyme); PF16177.6(ACAS_N:Acetyl-coenzyme A synthetase N-terminus); PF13193.7(AMP-binding_C:AMP-binding enzyme C-terminal domain)	sp|P28812|Y3568_PSEAE(Uncharacterized protein PA3568 OS=Pseudomonas aeruginosa (strain ATCC 15692 / DSM 22644 / CIP 104116 / JCM 14847 / LMG 12228 / 1C / PRS 101 / PAO1) OX=208964 GN=PA3568 PE=3 SV=2)
e_gw1.16.327.1	65292		1878	1.2387	0.308821	0.0328148	0.242418	no	up	911	1351	1331	1900	1866	1529	35.48	43.73	43.17	68.35	65.05	49.99	40.7933	61.13	XP_006967269.1(uncharacterized protein TRIREDRAFT_65292 [Trichoderma reesei QM6a])	GO:0003824(molecular_function:catalytic activity); GO:0016874(molecular_function:ligase activity)				COG0318(I:Lipid transport and metabolism); COG0318(Q:Secondary metabolites biosynthesis, transport and catabolism)	COG0318(Amp-dependent synthetase and ligase); COG0318(Amp-dependent synthetase and ligase)	PF00501.29(AMP-binding:AMP-binding enzyme); PF13193.7(AMP-binding_C:AMP-binding enzyme C-terminal domain)	sp|B2KWI3|SID4_AJECA(Acyl-CoA ligase SID4 OS=Ajellomyces capsulatus OX=5037 GN=SID4 PE=2 SV=1)
fgenesh5_pg.C_scaffold_40000020	112460		1830	1.19868	0.261442	0.143516	0.528454	no	up	2287	3644	3643	5144	4644	3803	72.64	96.22	97.15	151.62	132.4	101.72	88.67	128.58	ETR96893.1(acyltransferase ChoActase/COT/CPT [Trichoderma reesei RUT C-30])	GO:0016746(molecular_function:transferase activity, transferring acyl groups)	K00624	E2.3.1.7	map04146(Peroxisome)	ENOG410XNZ9(S:Function unknown)	ENOG410XNZ9(carnitine)	PF00755.21(Carn_acyltransf:Choline/Carnitine o-acyltransferase)	sp|Q00614|CACP_CANTR(Carnitine O-acetyltransferase, mitochondrial OS=Candida tropicalis OX=5482 GN=CAT2 PE=3 SV=1)
fgenesh1_pm.C_scaffold_10000047	4069		1713	1.05029	0.0707932	0.646803	0.878686	no	up	555	612	582	822	713	678	24.06	22.04	21.01	32.9	27.65	24.67	22.37	28.4067	XP_006965553.1(uncharacterized protein TRIREDRAFT_4069 [Trichoderma reesei QM6a])	GO:0003824(molecular_function:catalytic activity); GO:0016874(molecular_function:ligase activity)				COG0318(I:Lipid transport and metabolism); COG0318(Q:Secondary metabolites biosynthesis, transport and catabolism)	COG0318(Amp-dependent synthetase and ligase); COG0318(Amp-dependent synthetase and ligase)	PF00501.29(AMP-binding:AMP-binding enzyme); PF13193.7(AMP-binding_C:AMP-binding enzyme C-terminal domain)	sp|Q3URE1|ACSF3_MOUSE(Malonate--CoA ligase ACSF3, mitochondrial OS=Mus musculus OX=10090 GN=Acsf3 PE=1 SV=2)
estExt_GeneWisePlus.C_160082	79891		918	0.768547	-0.379794	3.49711e-06	0.000200591	no	down	1334	1761	1715	1432	1552	1439	118.27	130.07	125.16	118.08	121.5	106.81	124.5	115.463	XP_006967207.1(nuclear pore complex, component sec13 [Trichoderma reesei QM6a])	GO:0090114(biological_process:COPII-coated vesicle budding); GO:0005198(molecular_function:structural molecule activity); GO:0000139(cellular_component:Golgi membrane); GO:0015031(biological_process:protein transport); GO:1904263(biological_process:positive regulation of TORC1 signaling); GO:0030127(cellular_component:COPII vesicle coat)	K14004	SEC13	map03013(RNA transport); map04141(Protein processing in endoplasmic reticulum)	ENOG410XPFM(U:Intracellular trafficking, secretion, and vesicular transport)	ENOG410XPFM(Component of the coat protein complex II (COPII) which promotes the formation of transport vesicles from the endoplasmic reticulum (ER). The coat has two main functions, the physical deformation of the endoplasmic reticulum membrane into vesicles and the selection of cargo molecules. It also functions as a component of the nuclear pore complex (NPC). NPC components, collectively refer…	PF00400.33(WD40:WD domain, G-beta repeat); PF12894.8(ANAPC4_WD40:Anaphase-promoting complex subunit 4 WD40 domain)	sp|G0SA60|SEC13_CHATD(Protein transport protein SEC13 OS=Chaetomium thermophilum (strain DSM 1495 / CBS 144.50 / IMI 039719) OX=759272 GN=SEC13 PE=3 SV=2)
e_gw1.2.53.1	55321		2937	0.922816	-0.115886	0.28554	0.681031	no	down	1487	2062	2143	1933	2291	2042	35.08	40.44	42.1	42.14	48.43	40.44	39.2067	43.67	XP_006962470.1(uncharacterized protein TRIREDRAFT_55321 [Trichoderma reesei QM6a])	GO:0016021(cellular_component:integral component of membrane); GO:0005789(cellular_component:endoplasmic reticulum membrane); GO:0051377(molecular_function:mannose-ethanolamine phosphotransferase activity); GO:0008484(molecular_function:sulfuric ester hydrolase activity); GO:0006506(biological_process:GPI anchor biosynthetic process)	K05285	PIGN	map00563(Glycosylphosphatidylinositol (GPI)-anchor biosynthesis)	COG1524(S:Function unknown)	COG1524(type i phosphodiesterase nucleotide pyrophosphatase)	PF04987.15(PigN:Phosphatidylinositolglycan class N (PIG-N)); PF01663.23(Phosphodiest:Type I phosphodiesterase / nucleotide pyrophosphatase); PF00884.24(Sulfatase:Sulfatase); PF01676.19(Metalloenzyme:Metalloenzyme superfamily)	sp|Q4ILH3|MCD4_GIBZE(GPI ethanolamine phosphate transferase 1 OS=Gibberella zeae (strain PH-1 / ATCC MYA-4620 / FGSC 9075 / NRRL 31084) OX=229533 GN=MCD4 PE=3 SV=1)
gw1.22.88.1	30758		837	1.18958	0.250451	0.874431	1	no	up	2	1	1	0	5	1	0.22	0.09	0.09	0	0.48	0.09	0.133333	0.19	ETS01877.1(hypothetical protein M419DRAFT_79718 [Trichoderma reesei RUT C-30])	GO:0016021(cellular_component:integral component of membrane)				ENOG410YD1X(S:Function unknown)	ENOG410YD1X(RTA1 domain protein)	PF04479.14(RTA1:RTA1 like protein)	sp|Q5AV03|ATNI_EMENI(Probable lipid transporter atnI OS=Emericella nidulans (strain FGSC A4 / ATCC 38163 / CBS 112.46 / NRRL 194 / M139) OX=227321 GN=atnI PE=2 SV=1)
estExt_fgenesh5_pg.C_160203	122948		1707	1.1736	0.230944	0.219824	0.620493	no	up	106	130	170	173	211	185	4.61	4.7	6.16	6.95	8.22	6.76	5.15667	7.31	XP_006967345.1(uncharacterized protein TRIREDRAFT_122948 [Trichoderma reesei QM6a])	GO:0005507(molecular_function:copper ion binding); GO:0016491(molecular_function:oxidoreductase activity)				COG2132(Q:Secondary metabolites biosynthesis, transport and catabolism)	COG2132(Multicopper oxidase)	PF07732.16(Cu-oxidase_3:Multicopper oxidase); PF07731.15(Cu-oxidase_2:Multicopper oxidase); PF00394.23(Cu-oxidase:Multicopper oxidase)	sp|A0A067XMP2|PTAK_PESFW(Oxydoreductase ptaK OS=Pestalotiopsis fici (strain W106-1 / CGMCC3.15140) OX=1229662 GN=ptaK PE=2 SV=2)
e_gw1.1.415.1	53342		1518	1.10179	0.139849	0.270176	0.665484	no	up	813	1162	1111	1459	1310	1280	40.66	48.29	46.28	67.37	58.59	53.75	45.0767	59.9033	XP_006961640.1(uncharacterized protein TRIREDRAFT_53342 [Trichoderma reesei QM6a])	GO:0005779(cellular_component:integral component of peroxisomal membrane); GO:0007031(biological_process:peroxisome organization)	K13336	PEX3	map04146(Peroxisome)	ENOG41101IY(U:Intracellular trafficking, secretion, and vesicular transport)	ENOG41101IY(peroxisomal biogenesis factor 3)	PF04882.13(Peroxin-3:Peroxin-3)	sp|Q874C0|PEX3_YARLI(Peroxisomal biogenesis factor 3 OS=Yarrowia lipolytica (strain CLIB 122 / E 150) OX=284591 GN=PEX3 PE=3 SV=1)
fgenesh5_pg.C_scaffold_7000404	106603		555	1.12719	0.172726	0.272191	0.666575	no	up	349	467	582	643	647	583	72.76	80.72	101.25	123.12	119.23	102.15	84.91	114.833	PTB78814.1(small GTPase [Trichoderma longibrachiatum ATCC 18648])	GO:0008864(molecular_function:formyltetrahydrofolate deformylase activity); GO:0016742(molecular_function:hydroxymethyl-, formyl- and related transferase activity); GO:0006189(biological_process:'de novo' IMP biosynthetic process); GO:0003924(molecular_function:GTPase activity); GO:0005525(molecular_function:GTP binding)	K06682	TEM1	map04111(Cell cycle - yeast)	COG1100(S:Function unknown)	COG1100(-)	PF00071.23(Ras:Ras family); PF08477.14(Roc:Ras of Complex, Roc, domain of DAPkinase); PF00025.22(Arf:ADP-ribosylation factor family); PF04670.13(Gtr1_RagA:Gtr1/RagA G protein conserved region)	sp|P87027|SPG1_SCHPO(Septum-promoting GTP-binding protein 1 OS=Schizosaccharomyces pombe (strain 972 / ATCC 24843) OX=284812 GN=spg1 PE=1 SV=1)
e_gw1.16.465.1	65659		441	1.0695	0.0969298	0.38393	0.757631	no	up	780	969	1033	1255	1146	1155	258.89	266.33	286.37	381.1	333.28	322.47	270.53	345.617	XP_006967245.1(uncharacterized protein TRIREDRAFT_65659 [Trichoderma reesei QM6a])	GO:0071341(cellular_component:medial cortical node); GO:0016460(cellular_component:myosin II complex); GO:0005509(molecular_function:calcium ion binding); GO:0071574(biological_process:protein localization to medial cortex); GO:0110085(cellular_component:mitotic actomyosin contractile ring); GO:1903479(biological_process:mitotic actomyosin contractile ring assembly actin filament organization)				COG5126(D:Cell cycle control, cell division, chromosome partitioning); COG5126(T:Signal transduction mechanisms); COG5126(Z:Cytoskeleton)	COG5126(Calcium-binding protein); COG5126(Calcium-binding protein); COG5126(Calcium-binding protein)	PF14658.7(EF-hand_9:EF-hand domain); PF13499.7(EF-hand_7:EF-hand domain pair); PF13405.7(EF-hand_6:EF-hand domain); PF00036.33(EF-hand_1:EF hand); PF13833.7(EF-hand_8:EF-hand domain pair)	sp|Q09196|MLR4_SCHPO(Myosin regulatory light chain cdc4 OS=Schizosaccharomyces pombe (strain 972 / ATCC 24843) OX=284812 GN=cdc4 PE=1 SV=1)
estExt_GeneWisePlus.C_160289	80005		1449	1.17111	0.22788	0.0471738	0.300415	no	up	1412	1724	1770	2022	2409	2459	61.29	62.18	63.98	81.04	93.55	89.6	62.4833	88.0633	ETS00450.1(DUF21-domain-containing protein [Trichoderma reesei RUT C-30])	GO:0030026(biological_process:cellular manganese ion homeostasis); GO:0016021(cellular_component:integral component of membrane); GO:0005623(cellular_component:cell); GO:0007005(biological_process:mitochondrion organization)	K16302	CNNM		COG1253(P:Inorganic ion transport and metabolism)	COG1253(CBS Domain protein)	PF01595.21(DUF21:Cyclin M transmembrane N-terminal domain); PF00571.29(CBS:CBS domain)	sp|Q12296|MAM3_YEAST(Protein MAM3 OS=Saccharomyces cerevisiae (strain ATCC 204508 / S288c) OX=559292 GN=MAM3 PE=1 SV=1)
estExt_fgenesh5_pg.C_170104	123015		690	1.01761	0.0251863	0.759003	0.924078	no	up	1708	2007	2057	2344	2445	2264	155.52	155.62	156.86	200.4	201.13	170.07	156	190.533	XP_006967529.1(rab5-like GTPase [Trichoderma reesei QM6a])	GO:0003924(molecular_function:GTPase activity); GO:0005525(molecular_function:GTP binding)	K07889	RAB5C	map04145(Phagosome); map04144(Endocytosis)	ENOG410YCCP(S:Function unknown)	ENOG410YCCP(member RAS oncogene family)	PF00071.23(Ras:Ras family); PF08477.14(Roc:Ras of Complex, Roc, domain of DAPkinase); PF00025.22(Arf:ADP-ribosylation factor family); PF00009.28(GTP_EFTU:Elongation factor Tu GTP binding domain); PF04670.13(Gtr1_RagA:Gtr1/RagA G protein conserved region); PF01926.24(MMR_HSR1:50S ribosome-binding GTPase); PF13191.7(AAA_16:AAA ATPase domain)	sp|P36017|VPS21_YEAST(Vacuolar protein sorting-associated protein 21 OS=Saccharomyces cerevisiae (strain ATCC 204508 / S288c) OX=559292 GN=VPS21 PE=1 SV=1)
estExt_GeneWisePlus.C_160440	80073		831	1.41626	0.502082	0.00103314	0.0212443	no	up	1468	1831	1835	2494	3576	2675	125.09	127.1	128.02	187.97	265.69	183.91	126.737	212.523	XP_006967270.1(uncharacterized protein TRIREDRAFT_80073 [Trichoderma reesei QM6a])	GO:0016021(cellular_component:integral component of membrane)	K06890	K06890		COG0670(S:Function unknown)	COG0670(Membrane)	PF01027.21(Bax1-I:Inhibitor of apoptosis-promoting Bax1)	sp|O74888|BXI1_SCHPO(Bax inhibitor 1 OS=Schizosaccharomyces pombe (strain 972 / ATCC 24843) OX=284812 GN=bxi1 PE=3 SV=1)
e_gw1.31.2.1	69853		6117	1.05	0.0703887	0.486424	0.808226	no	up	1345	1498	1566	1770	2019	1786	14.53	13.45	14.08	17.67	19.56	16.19	14.02	17.8067	XP_006969392.1(Hypothetical protein TRIREDRAFT_69853 [Trichoderma reesei QM6a])	GO:0006606(biological_process:protein import into nucleus)	K09291	TPR, MLP1, MLP2	map03013(RNA transport)	ENOG410XSA1(U:Intracellular trafficking, secretion, and vesicular transport); ENOG410ZY53(U:Intracellular trafficking, secretion, and vesicular transport)	ENOG410XSA1(translocated promoter region, nuclear basket protein); ENOG410ZY53(TPR/MLP1/MLP2-like protein)	PF07926.13(TPR_MLP1_2:TPR/MLP1/MLP2-like protein); PF07889.13(DUF1664:Protein of unknown function (DUF1664))	sp|G0SA56|MLP1_CHATD(Protein MLP1 homolog OS=Chaetomium thermophilum (strain DSM 1495 / CBS 144.50 / IMI 039719) OX=759272 GN=MLP1 PE=3 SV=1)
fgenesh5_pg.C_scaffold_8000040	106761		2376	1.20956	0.274483	0.111877	0.468504	no	up	1432	2083	2321	2306	2968	3109	42.7	51.63	57.64	63.53	79.27	77.83	50.6567	73.5433	XP_006965060.1(uncharacterized protein TRIREDRAFT_106761 [Trichoderma reesei QM6a])	GO:0015031(biological_process:protein transport); GO:0030659(cellular_component:cytoplasmic vesicle membrane); GO:0006914(biological_process:autophagy); GO:0016021(cellular_component:integral component of membrane); GO:0005794(cellular_component:Golgi apparatus)	K17907	ATG9	map04136(Autophagy - other); map04138(Autophagy - yeast)	ENOG410XQBE(U:Intracellular trafficking, secretion, and vesicular transport)	ENOG410XQBE(Involved in autophagy and cytoplasm to vacuole transport (Cvt) vesicle formation. Plays a key role in the organization of the preautophagosomal structure phagophore assembly site (PAS), the nucleating site for formation of the sequestering vesicle. Cycles between the PAS and the cytoplasmic vesicle pool and may participate in supplying membrane for the growing autophagosome)	PF04109.17(APG9:Autophagy protein Apg9)	sp|I1S9X9|ATG9_GIBZE(Autophagy-related protein 9 OS=Gibberella zeae (strain PH-1 / ATCC MYA-4620 / FGSC 9075 / NRRL 31084) OX=229533 GN=ATG9 PE=3 SV=1)
estExt_fgenesh5_pg.C_50511	121098		1899	0.886212	-0.174276	0.527338	0.826948	no	down	1016	2060	1794	1205	2249	1653	37.12	62.07	54.09	40.15	72.65	50.59	51.0933	54.4633	ETR97184.1(hypothetical protein M419DRAFT_104845 [Trichoderma reesei RUT C-30])	GO:0016021(cellular_component:integral component of membrane); GO:0005507(molecular_function:copper ion binding); GO:0016491(molecular_function:oxidoreductase activity)				COG2132(Q:Secondary metabolites biosynthesis, transport and catabolism)	COG2132(Multicopper oxidase)	PF07732.16(Cu-oxidase_3:Multicopper oxidase); PF07731.15(Cu-oxidase_2:Multicopper oxidase); PF00394.23(Cu-oxidase:Multicopper oxidase)	sp|J9VY90|LAC1_CRYNH(Laccase-1 OS=Cryptococcus neoformans var. grubii serotype A (strain H99 / ATCC 208821 / CBS 10515 / FGSC 9487) OX=235443 GN=LAC1 PE=1 SV=1)
e_gw1.2.842.1	55566		1872	0.624423	-0.679405	0.154936	0.541657	no	down	518	1425	1589	398	818	1337	20.25	46.3	51.73	14.37	28.62	43.88	39.4267	28.9567	XP_006962053.1(multicopper oxidase [Trichoderma reesei QM6a])	GO:0005507(molecular_function:copper ion binding); GO:0016491(molecular_function:oxidoreductase activity)	K00423	E1.10.3.3	map00053(Ascorbate and aldarate metabolism)	COG2132(Q:Secondary metabolites biosynthesis, transport and catabolism)	COG2132(Multicopper oxidase)	PF07732.16(Cu-oxidase_3:Multicopper oxidase); PF00394.23(Cu-oxidase:Multicopper oxidase); PF07731.15(Cu-oxidase_2:Multicopper oxidase)	sp|G2QFD0|LMCO1_MYCTT(Laccase-like multicopper oxidase 1 OS=Myceliophthora thermophila (strain ATCC 42464 / BCRC 31852 / DSM 1799) OX=573729 GN=LMCO1 PE=1 SV=1)
estExt_GeneWisePlus.C_170155	80142		3149	1.83768	0.877882	0.0002299	0.00626265	no	up	9421	14815	13423	22199	38291	22304	205.99	269.28	244.38	448.55	750.3	409.37	239.883	536.073	XP_006967517.1(uncharacterized protein TRIREDRAFT_80142 [Trichoderma reesei QM6a])	GO:0005737(cellular_component:cytoplasm); GO:0016787(molecular_function:hydrolase activity); GO:0019538(biological_process:protein metabolic process); GO:0005634(cellular_component:nucleus); GO:0043335(biological_process:protein unfolding); GO:0051787(molecular_function:misfolded protein binding); GO:0016887(molecular_function:ATPase activity); GO:0071218(biological_process:cellular response to m…	K03695	clpB	map04213(Longevity regulating pathway - multiple species)	COG0542(S:Function unknown)	COG0542(-)	PF07724.15(AAA_2:AAA domain (Cdc48 subfamily)); PF17871.2(AAA_lid_9:AAA lid domain); PF00004.30(AAA:ATPase family associated with various cellular activities (AAA)); PF10431.10(ClpB_D2-small:C-terminal, D2-small domain, of ClpB protein); PF07728.15(AAA_5:AAA domain (dynein-related subfamily)); PF13401.7(AAA_22:AAA domain); PF13191.7(AAA_16:AAA ATPase domain); PF00158.27(Sigma54_activat:Sigma-54 i…	sp|P31540|HSP98_NEUCR(Heat shock protein hsp98 OS=Neurospora crassa (strain ATCC 24698 / 74-OR23-1A / CBS 708.71 / DSM 1257 / FGSC 987) OX=367110 GN=hsp98 PE=1 SV=2)
estExt_GeneWisePlus.C_330024	82214		873	0.17051	-2.55207	0.187145	1	no	down	3	1	1	0	0	1	0.31	0.08	0.08	0	0	0.09	0.156667	0.03	XP_006969542.1(uncharacterized protein TRIREDRAFT_82214 [Trichoderma reesei QM6a])	GO:0016021(cellular_component:integral component of membrane)				ENOG410YC3R(S:Function unknown)	ENOG410YC3R(RTA1 like protein)	PF04479.14(RTA1:RTA1 like protein)	sp|P40113|RTM1_YEASX(Protein RTM1 OS=Saccharomyces cerevisiae OX=4932 GN=RTM1 PE=3 SV=1)
e_gw1.1.1949.1	53562		810	0.933602	-0.0991199	0.528715	0.827184	no	down	245	274	337	301	366	292	27.78	25.79	31.85	31.44	36.94	27.81	28.4733	32.0633	XP_006961721.1(small RAS-like GTPase, rho family [Trichoderma reesei QM6a])	GO:0000935(cellular_component:barrier septum); GO:0000917(biological_process:barrier septum assembly); GO:0034613(biological_process:cellular protein localization); GO:0003924(molecular_function:GTPase activity); GO:0008360(biological_process:regulation of cell shape); GO:0032955(biological_process:regulation of barrier septum assembly); GO:0005938(cellular_component:cell cortex); GO:0032956(biol…				COG1100(S:Function unknown)	COG1100(GTP-binding Protein)	PF00071.23(Ras:Ras family); PF08477.14(Roc:Ras of Complex, Roc, domain of DAPkinase); PF00025.22(Arf:ADP-ribosylation factor family)	sp|Q96WY0|RHOC_EMENI(GTP-binding protein rhoC OS=Emericella nidulans (strain FGSC A4 / ATCC 38163 / CBS 112.46 / NRRL 194 / M139) OX=227321 GN=rhoC PE=3 SV=2)
gw1.1.1900.1	41325		750	1.34945	0.432368	0.514244	0.820889	no	up	83	25	16	84	63	70	10.54	2.64	1.69	9.83	7.12	7.47	4.95667	8.14	XP_006961042.1(uncharacterized protein TRIREDRAFT_41325, partial [Trichoderma reesei QM6a])	GO:0016021(cellular_component:integral component of membrane)				ENOG4110XM3(S:Function unknown); ENOG4111IED(S:Function unknown)	ENOG4110XM3(RTA1 like protein); ENOG4111IED(RTA1 like protein)	PF04479.14(RTA1:RTA1 like protein)	sp|C8ZI10|RSB1_YEAS8(Sphingoid long-chain base transporter RSB1 OS=Saccharomyces cerevisiae (strain Lalvin EC1118 / Prise de mousse) OX=643680 GN=RSB1 PE=3 SV=1)
fgenesh5_pg.C_scaffold_23000098	110960		714	1.09272	0.127921	0.479483	0.8051	no	up	610	699	664	1028	781	781	83.5	79.42	75.79	129.56	95	89.82	79.57	104.793	XP_006968480.1(uncharacterized protein TRIREDRAFT_110960 [Trichoderma reesei QM6a])	GO:0016020(cellular_component:membrane); GO:0003924(molecular_function:GTPase activity); GO:0007165(biological_process:signal transduction); GO:0005525(molecular_function:GTP binding)	K07827	KRAS, KRAS2	map04213(Longevity regulating pathway - multiple species); map04113(Meiosis - yeast); map04933(AGE-RAGE signaling pathway in diabetic complications); map04138(Autophagy - yeast)	COG1100(S:Function unknown)	COG1100(GTP-binding Protein)	PF00071.23(Ras:Ras family); PF08477.14(Roc:Ras of Complex, Roc, domain of DAPkinase)	sp|G4N1S3|RAS1_MAGO7(Ras-like protein 1 OS=Magnaporthe oryzae (strain 70-15 / ATCC MYA-4617 / FGSC 8958) OX=242507 GN=RAS1 PE=1 SV=1)
estExt_fgenesh5_pg.C_190138	123258		624	0.929888	-0.104871	0.427453	0.782232	no	down	767	920	926	1058	1013	845	92.33	95.89	96.35	121.36	113.9	88.74	94.8567	108	XP_006967913.1(small GTPase rho3 [Trichoderma reesei QM6a])	GO:0045921(biological_process:positive regulation of exocytosis); GO:0030950(biological_process:establishment or maintenance of actin cytoskeleton polarity); GO:0005829(cellular_component:cytosol); GO:0003924(molecular_function:GTPase activity); GO:0090338(biological_process:positive regulation of formin-nucleated actin cable assembly); GO:0007264(biological_process:small GTPase mediated signal t…	K07975	K07975		COG1100(S:Function unknown)	COG1100(GTP-binding Protein)	PF00071.23(Ras:Ras family); PF08477.14(Roc:Ras of Complex, Roc, domain of DAPkinase); PF00025.22(Arf:ADP-ribosylation factor family); PF04670.13(Gtr1_RagA:Gtr1/RagA G protein conserved region)	sp|Q9HF51|RHO3_ASHGO(GTP-binding protein RHO3 OS=Ashbya gossypii (strain ATCC 10895 / CBS 109.51 / FGSC 9923 / NRRL Y-1056) OX=284811 GN=RHO3 PE=3 SV=1)
[truncated: 326 more rows]
